# Supplementary material for: CMPK2 is a host restriction factor that inhibits infection of multiple coronaviruses in a cell-intrinsic manner
Source: PLoS Biol. 2023 Mar 17;21(3):e3002039. doi: 10.1371/journal.pbio.3002039 (PMC10058120; doi:10.1371/journal.pbio.3002039)
Supplement: S1 Data — (XLSX) [file pbio.3002039.s017.xlsx]

## Sheet: Fig. 1
Fig. 1A. Quantitative real-time PCR of viral copy numbers in piglet tissues (N=3).
	cardiac muscle	spleen	thymus gland	lymph	duodenum	jejunum	ileum	caecum	colon	rectum
Repeat 1	7931.24	211.816	16.7821	3273.33	1.00944e+06	5.88094e+06	1.49046e+06	648.765	1115.62	289.939
Repeat 2	8493.33	299.124	17.7967	3004.68	1.91949e+06	5.07814e+06	1.83529e+06	1373.14	971.888	603.025
Repeat 3	8734.4	287.707	21.8776	2939.12	2.2326e+06	4.63937e+06	1.98832e+06	1091.16	997.372	531.068
Average	8386.33	266.216	18.8188	3072.38	1.72051e+06	5.19948e+06	1.77136e+06	1037.69	1028.29	474.677
Stdev	412.133	47.4562	2.69717	177.089	635394	629618	255011	365.136	76.6913	163.984
Replicates are shown as different data points in the graph
The average is shown as bar for each replicate set
Fig. 1B. Quantitative real-time PCR of CMPK2 relative transcriptional levels in piglet tissues (N=3).
	Mock					PEDV
	Repeat 1	Repeat 2	Repeat 3	Average	Stdev	Repeat 1	Repeat 2	Repeat 3	Average	Stdev	t, df	P value	Relative to GAPDH
cardiac muscle	1	0.719792	0.848406	0.856066	0.140261	3.38316	5.09403	4.15138	4.20952	0.856912	t=6.689, df=4	0.0026	Unpaired t test respectively
spleen	1.90264	1.29744	1.57116	1.59041	0.303059	2.1119	1.58962	1.83224	1.84459	0.26136	t=1.100, df=4	0.333
thymus gland	0.226759	0.158807	0.189765	0.191777	0.0340208	0.186106	0.168489	0.177078	0.177224	0.00880956	t=0.7172, df=4	0.5129
lymph	0.735663	1.10695	0.902411	0.915009	0.185966	0.843669	0.910531	0.876463	0.876888	0.033433	t=0.3495, df=4	0.7444
duodenum	0.0496712	0.0706946	0.0592578	0.0598745	0.0105252	4.17575	3.25182	3.21037	3.54598	0.545793	t=11.06, df=4	0.0004
jejunum	0.577009	0.777777	0.669914	0.6749	0.100477	4.98324	2.87308	3.78382	3.88005	1.05837	t=5.222, df=4	0.0064
ileum	4.84493	5.18275	5.011	5.01289	0.168919	22.7933	37.3388	29.1155	29.7492	7.29346	t=5.873, df=4	0.0042
caecum	0.326673	0.426766	0.37338	0.375606	0.0500837	1.00556	1.74852	1.32599	1.36002	0.372651	t=4.535, df=4	0.0105
colon	1.60296	3.12851	2.23939	2.32362	0.766254	2.9222	2.17625	2.52179	2.54008	0.373315	t=0.4399, df=4	0.6828
rectum	1.8027	0.935056	1.29832	1.34536	0.43573	2.97592	3.08949	3.03217	3.03253	0.0567838	t=6.650, df=4	0.0027
Fig. 1C. Quantitative real-time PCR of CMPK2 in vero cells.
	Mock					PEDV
	Repeat 1	Repeat 2	Repeat 3	Average	Stdev	Repeat 1	Repeat 2	Repeat 3	Average	Stdev	P value	Relative to GAPDH
8 hpi	1	1.08311	0.870298	0.984469	0.107252	1.23116	1.42415	1.51461	1.38997	0.144783	0.0341	Two-way ANOVA test
20 hpi	0.987496	1.02012	1.15006	1.05256	0.0860027	3.41956	2.92044	3.01706	3.11902	0.264716	<0.0001	F (1, 8) = 88.13
Fig. 1D. Quantitative real-time PCR of CMPK2 in IPEC-J2 cells.
	Mock					PEDV
	Repeat 1	Repeat 2	Repeat 3	Average	Stdev	Repeat 1	Repeat 2	Repeat 3	Average	Stdev	P value	Relative to GAPDH
8 hpi	1	1.25289	1.09979	1.11756	0.127378	3.42316	3.3283	4.10505	3.61884	0.423735	0.001	Two-way ANOVA test
20 hpi	0.942978	1.17683	1.22684	1.11555	0.151528	7.74695	6.98338	8.92146	7.88393	0.976273	<0.0001	F (1, 8) = 46.53

## Sheet: S1A Fig
Accession	Protein Name	Gene Name	Description	Coverage	Unique Peptides	Peptides	PSMs	AAs	MW [kDa]	calc. pI	19h-1/REF	19h-2/REF	19h-3/REF	average 19h	0h-1/REF	0h-2/REF	0h-3/REF	average 0h	19h/0h		t test p value
K7GKN2	Interferon-induced GTP-binding protein Mx1	MX1	Interferon-induced GTP-binding protein Mx1 OS=Sus scrofa OX=9823 GN=MX1 PE=3 SV=2 - [K7GKN2_PIG]	37.52	1	24	51	661	75.3539	5.56689	1.77153	1.92374	2.234	1.97642	0.384485	0.395011	0.401684	0.393727	5.01978	2.32762	0.000313152	3.50425
A0A287AB58	Ubiquitin-like modifier	ISG15	Ubiquitin-like modifier OS=Sus scrofa OX=9823 GN=ISG15 PE=1 SV=1 - [A0A287AB58_PIG]	24.55	4	4	15	167	18.5534	5.89697	2.01838	1.95061	2.24114	2.07005	0.446353	0.481937	0.430594	0.452961	4.57003	2.1922	5.41041e-05	4.26677
I3LG90	Uncharacterized protein	LMLN	Uncharacterized protein OS=Sus scrofa OX=9823 GN=LMLN PE=4 SV=2 - [I3LG90_PIG]	1.44	1	1	1	627	71.3443	7.45947	2.00561	1.8454	1.81954	1.89018	0.485407	0.484073	0.494625	0.488035	3.87305	1.95347	1.77155e-05	4.75165
F1S9L2	Inflammatory response protein 6	RSAD2	Inflammatory response protein 6 OS=Sus scrofa OX=9823 GN=RSAD2 PE=2 SV=1 - [F1S9L2_PIG]	19.89	8	8	19	362	41.8072	7.37158	1.6506	1.60663	1.79859	1.68528	0.521232	0.517802	0.530698	0.523244	3.22082	1.68743	3.71082e-05	4.43053
F1RLQ3	Uncharacterized protein	SEMA4A	Uncharacterized protein OS=Sus scrofa OX=9823 GN=SEMA4A PE=1 SV=3 - [F1RLQ3_PIG]	1.44	1	1	1	762	83.4966	7.15186	1.54648	2.01114	1.96317	1.84026	0.635225	0.525022	0.654671	0.604973	3.04189	1.60497	0.00127736	2.89369
F4ZS15	IFITM2	IFITM2	IFITM2 OS=Sus scrofa OX=9823 GN=IFITM2 PE=2 SV=1 - [F4ZS15_PIG]	28.47	1	2	2	144	15.747	7.81104	1.69237	1.60418	1.84754	1.71469	0.59158	0.558931	0.608077	0.586196	2.92512	1.5485	9.99271e-05	4.00032
F1SCY2	Interferon-stimulated protein 60	IFIT3	Interferon-stimulated protein 60 OS=Sus scrofa OX=9823 GN=IFIT3 PE=1 SV=3 - [F1SCY2_PIG]	22	10	10	27	509	57.8196	5.0083	1.62748	1.57369	1.75437	1.65185	0.610924	0.627656	0.568159	0.602246	2.74281	1.45566	4.91298e-05	4.30865
A0A287A2G8	Deoxyribonuclease	DNASE1L3	Deoxyribonuclease OS=Sus scrofa OX=9823 GN=DNASE1L3 PE=3 SV=1 - [A0A287A2G8_PIG]	2.18	1	1	1	275	31.5353	8.92432	1.02836	1.53211	1.22577	1.26208	0.475427	0.398227	0.528478	0.467377	2.70034	1.43314	0.00629349	2.20111
A0A287BDE8	Alpha-2-HS-glycoprotein	AHSG	Alpha-2-HS-glycoprotein OS=Sus scrofa OX=9823 GN=AHSG PE=1 SV=1 - [A0A287BDE8_PIG]	1.82	1	1	3	330	34.9347	6.29053	1.04288	1.47789	1.22852	1.24976	0.439234	0.462992	0.490392	0.464206	2.69225	1.42882	0.00346059	2.46085
F1SCY1	Uncharacterized protein	IFIT3	Uncharacterized protein OS=Sus scrofa OX=9823 GN=IFIT3 PE=1 SV=3 - [F1SCY1_PIG]	24.69	14	14	29	478	55.2041	6.60986	1.50631	1.59266	1.82768	1.64222	0.619918	0.606116	0.63716	0.621065	2.64419	1.40283	0.000450314	3.34648
F1SCY0	Uncharacterized protein	IFIT5	Uncharacterized protein OS=Sus scrofa OX=9823 GN=IFIT5 PE=1 SV=3 - [F1SCY0_PIG]	10.79	6	6	8	482	55.8537	7.38623	1.6589	1.52462	1.61838	1.60063	0.624396	0.625653	0.603846	0.617965	2.59017	1.37305	1.6931e-05	4.77132
K7GNR1	Uncharacterized protein	IFIT2	Uncharacterized protein OS=Sus scrofa OX=9823 GN=IFIT2 PE=4 SV=2 - [K7GNR1_PIG]	35.73	17	17	26	473	54.5474	7.25439	1.39681	1.50192	1.70423	1.53432	0.620386	0.591864	0.579335	0.597195	2.56921	1.36133	0.000502041	3.29926
F4ZS20	Ubiquitin-conjugating enzyme E2L 6	UBE2L6	Ubiquitin-conjugating enzyme E2L 6 OS=Sus scrofa OX=9823 GN=UBE2L6 PE=1 SV=1 - [F4ZS20_PIG]	15.03	2	2	4	153	17.6101	5.60498	1.40837	1.39735	1.94179	1.5825	0.638971	0.630749	0.581962	0.617227	2.56389	1.35833	0.00590044	2.22912
K7GS53	Uncharacterized protein	DHX58	Uncharacterized protein OS=Sus scrofa OX=9823 GN=DHX58 PE=4 SV=1 - [K7GS53_PIG]	9.31	5	5	6	612	69.509	8.5874	1.50879	1.45766	1.78803	1.58483	0.677888	0.635289	0.637777	0.650318	2.437	1.28511	0.000836253	3.07766
Q9GLV6	Probable ATP-dependent RNA helicase DDX58	DDX58	Probable ATP-dependent RNA helicase DDX58 OS=Sus scrofa OX=9823 GN=DDX58 PE=2 SV=1 - [DDX58_PIG]	16.06	17	17	29	940	107.515	6.81494	1.43369	1.53746	1.67228	1.54781	0.642666	0.658693	0.625008	0.642122	2.41046	1.26931	0.000202962	3.69259
B8XX91	DNA-dependent activator of IFN-regulatory factor	DAI	DNA-dependent activator of IFN-regulatory factor OS=Sus scrofa OX=9823 GN=DAI PE=2 SV=1 - [B8XX91_PIG]	20.73	1	9	14	439	46.5451	5.8208	1.46945	1.44782	1.65832	1.5252	0.606429	0.676209	0.625051	0.635896	2.3985	1.26213	0.000221495	3.65464
P01965	Hemoglobin subunit alpha	HBA	Hemoglobin subunit alpha OS=Sus scrofa OX=9823 GN=HBA PE=1 SV=1 - [HBA_PIG]	34.04	5	5	14	141	15.0298	8.70459	1.4591	1.18376	1.13475	1.2592	0.58217	0.489789	0.584069	0.552009	2.28113	1.18975	0.00258951	2.58678
I3L9Z2	Follicle-stimulating hormone receptor	FSHR	Follicle-stimulating hormone receptor OS=Sus scrofa OX=9823 GN=FSHR PE=3 SV=2 - [I3L9Z2_PIG]	0.86	1	1	1	695	78.0804	7.03467	1.5303	1.62544	1.4569	1.53754	0.659165	0.676261	0.692632	0.67602	2.27441	1.18549	6.51965e-05	4.18578
A0A287AMK0	Serum albumin	ALB	Serum albumin OS=Sus scrofa OX=9823 GN=ALB PE=1 SV=1 - [A0A287AMK0_PIG]	19.62	13	14	79	586	67.1257	6.15088	0.824673	1.49716	1.21491	1.17891	0.537165	0.506081	0.60256	0.548602	2.14894	1.10363	0.0329278	1.48244
A1E295	Cathepsin B	CTSB	Cathepsin B OS=Sus scrofa OX=9823 GN=CTSB PE=1 SV=1 - [CATB_PIG]	17.31	5	5	23	335	36.8765	6.21436	1.57666	1.41227	1.40298	1.46397	0.656808	0.707125	0.685774	0.683236	2.1427	1.09943	0.00017938	3.74623
A0A0B8S098	Cathepsin S	CTSS	Cathepsin S OS=Sus scrofa domesticus OX=9825 GN=CTSS PE=3 SV=1 - [A0A0B8S098_PIG]	22.36	7	7	20	331	37.4711	8.06006	1.54048	1.3488	1.45407	1.44778	0.688311	0.689626	0.674177	0.684038	2.11653	1.0817	0.000163222	3.78722
F1S395	Uncharacterized protein	NQO1	Uncharacterized protein OS=Sus scrofa OX=9823 GN=NQO1 PE=1 SV=1 - [F1S395_PIG]	15.33	5	5	7	274	30.935	8.89502	1.4477	1.40596	1.44551	1.43306	0.663227	0.76764	0.61545	0.682105	2.10093	1.07103	8.92487e-05	4.0494
A0A286ZJ54	Uncharacterized protein	TMOD2	Uncharacterized protein OS=Sus scrofa OX=9823 GN=TMOD2 PE=1 SV=1 - [A0A286ZJ54_PIG]	7.92	1	3	7	303	34.2119	5.46533	1.36882	1.16273	1.17759	1.23638	0.616964	0.515296	0.665052	0.599104	2.06372	1.04525	0.00132645	2.87731
A7VK00	Interferon-induced GTP-binding protein Mx2	MX2	Interferon-induced GTP-binding protein Mx2 OS=Sus scrofa OX=9823 GN=MX2 PE=2 SV=1 - [MX2_PIG]	47.54	1	31	94	711	80.2769	7.89893	1.55748	1.35799	1.49705	1.47084	0.707342	0.701519	0.734785	0.714549	2.05842	1.04154	0.0002272	3.64359
I3LB04	Uncharacterized protein	ISG20	Uncharacterized protein OS=Sus scrofa OX=9823 GN=ISG20 PE=4 SV=2 - [I3LB04_PIG]	18.13	4	4	4	171	19.5581	8.30908	1.48253	1.4624	1.56242	1.50245	0.737643	0.680557	0.772728	0.730309	2.05728	1.04074	4.53416e-05	4.3435
A0A287BND2	Uncharacterized protein	HERC5	Uncharacterized protein OS=Sus scrofa OX=9823 GN=HERC5 PE=1 SV=1 - [A0A287BND2_PIG]	5.8	7	7	7	931	105.071	6.52197	1.40372	1.49338	1.45768	1.45159	0.679648	0.706407	0.773991	0.720015	2.01606	1.01154	4.4277e-05	4.35382
Q95JC8	Arginase-1	ARG1	Arginase-1 OS=Sus scrofa OX=9823 GN=ARG1 PE=2 SV=1 - [ARGI1_PIG]	40.99	13	13	60	322	34.9963	6.80029	1.26598	1.26047	1.21104	1.24583	0.508996	0.834972	0.535326	0.626431	1.98877	0.991878	0.00427627	2.36893
F1S567	Uncharacterized protein	VCAM1	Uncharacterized protein OS=Sus scrofa OX=9823 GN=VCAM1 PE=1 SV=2 - [F1S567_PIG]	2.23	1	1	1	537	58.6127	5.09717	1.52257	1.42528	1.42992	1.45926	0.856115	0.655632	0.699796	0.737181	1.97951	0.985143	0.000460105	3.33714
A0A287AA63	Uncharacterized protein	PPARD	Uncharacterized protein OS=Sus scrofa OX=9823 GN=PPARD PE=3 SV=1 - [A0A287AA63_PIG]	1.65	1	1	2	423	47.0336	8.51416	0.917007	1.36971	1.17186	1.15286	0.611599	0.540372	0.604579	0.585517	1.96896	0.977432	0.0129854	1.88654
A0A286ZT21	Uncharacterized protein	IFIH1	Uncharacterized protein OS=Sus scrofa OX=9823 GN=IFIH1 PE=1 SV=1 - [A0A286ZT21_PIG]	7.27	8	8	11	976	110.945	6.27783	1.29626	1.33965	1.53821	1.39137	0.731297	0.69757	0.70274	0.710536	1.9582	0.969531	0.000825399	3.08334
F1RYT3	Uncharacterized protein	SCARB2	Uncharacterized protein OS=Sus scrofa OX=9823 GN=SCARB2 PE=1 SV=1 - [F1RYT3_PIG]	7.95	5	5	14	478	53.9807	5.30029	1.4324	1.36743	1.4829	1.42758	0.697424	0.784413	0.709945	0.730594	1.95399	0.966426	8.5214e-05	4.06949
P50390	Transthyretin	TTR	Transthyretin OS=Sus scrofa OX=9823 GN=TTR PE=1 SV=1 - [TTHY_PIG]	4.67	1	1	3	150	16.0713	6.771	1.13674	1.2395	1.22275	1.19966	0.617014	0.595796	0.637898	0.616903	1.94465	0.959513	6.85618e-05	4.16392
A4ZVH0	MHC class I antigen	SLA	MHC class I antigen OS=Sus scrofa OX=9823 GN=SLA PE=2 SV=1 - [A4ZVH0_PIG]	33.44	1	9	23	311	34.93	5.46533	1.30378	1.36533	1.60811	1.42574	0.815225	0.687029	0.701797	0.734683	1.94061	0.956513	0.00241792	2.61656
A0A287BQK2	Uncharacterized protein	ITIH3	Uncharacterized protein OS=Sus scrofa OX=9823 GN=ITIH3 PE=1 SV=1 - [A0A287BQK2_PIG]	1.27	1	1	1	867	96.9013	6.21436	1.08894	1.20916	1.16879	1.15563	0.595293	0.562517	0.633465	0.597092	1.93543	0.952652	0.00016557	3.78102
A0A287B4N8	Uncharacterized protein	MARCKSL1	Uncharacterized protein OS=Sus scrofa OX=9823 GN=MARCKSL1 PE=1 SV=1 - [A0A287B4N8_PIG]	17.95	3	3	4	195	19.6353	4.60205	1.24836	1.39622	1.51213	1.38557	0.693554	0.731465	0.732471	0.719163	1.92664	0.946084	0.00100008	2.99997
I3LKS4	Uncharacterized protein	LOC641352	Uncharacterized protein OS=Sus scrofa OX=9823 GN=LOC641352 PE=1 SV=2 - [I3LKS4_PIG]	2.17	1	1	1	368	42.3623	6.11279	1.47667	1.3324	1.38478	1.39795	0.733862	0.791066	0.677566	0.734165	1.90413	0.929136	0.000240814	3.61832
A0A286ZQC7	Apolipoprotein A-I	APOA1	Apolipoprotein A-I OS=Sus scrofa OX=9823 GN=APOA1 PE=3 SV=1 - [A0A286ZQC7_PIG]	22.81	4	4	16	228	25.8135	5.59229	1.11648	1.14419	1.1652	1.14196	0.6512	0.55292	0.60394	0.602687	1.89478	0.922027	6.99475e-05	4.15523
A5J2A9	Thioredoxin (Fragment)	TRX	Thioredoxin (Fragment) OS=Sus scrofa OX=9823 GN=TRX PE=4 SV=1 - [A5J2A9_PIG]	90.48	1	5	26	42	4.69233	5.18604	1.39218	1.29528	1.23169	1.30639	0.685333	0.777257	0.623828	0.695473	1.87841	0.909515	0.000694647	3.15824
A0A287B7W8	Uncharacterized protein	MAFA	Uncharacterized protein OS=Sus scrofa OX=9823 GN=MAFA PE=3 SV=1 - [A0A287B7W8_PIG]	2.46	1	1	1	285	30.9794	7.69385	1.54048	1.26842	1.4586	1.4225	0.757933	0.665748	0.851127	0.758269	1.87599	0.907648	0.00235596	2.62783
F1RW31	Uncharacterized protein	NUDT9	Uncharacterized protein OS=Sus scrofa OX=9823 GN=NUDT9 PE=1 SV=3 - [F1RW31_PIG]	5.98	2	2	2	301	33.953	6.81494	1.37099	1.33567	1.42335	1.37667	0.763428	0.757367	0.696289	0.739028	1.86281	0.897482	4.3797e-05	4.35856
F1SEX9	Uncharacterized protein	WDR83	Uncharacterized protein OS=Sus scrofa OX=9823 GN=WDR83 PE=4 SV=1 - [F1SEX9_PIG]	1.61	1	1	1	311	33.9937	5.56689	1.39767	1.21117	1.06413	1.22432	0.731305	0.506272	0.74718	0.661586	1.85059	0.887986	0.0104987	1.97886
A0A287AKW4	Uncharacterized protein	GPNMB	Uncharacterized protein OS=Sus scrofa OX=9823 GN=GPNMB PE=1 SV=1 - [A0A287AKW4_PIG]	12.42	6	6	19	499	55.3813	7.32764	1.43127	1.27423	1.30567	1.33705	0.747983	0.759681	0.66587	0.724511	1.84546	0.883977	0.000405799	3.39169
K7GQ48	Uncharacterized protein	A2M	Uncharacterized protein OS=Sus scrofa OX=9823 GN=A2M PE=1 SV=2 - [K7GQ48_PIG]	1.89	3	3	6	1478	163.888	6.11279	0.946461	1.28959	1.10302	1.11302	0.631943	0.521783	0.676748	0.610158	1.82415	0.867228	0.0100392	1.9983
A0A385XIH5	2'-5'-oligoadenylates synthetase 1a	OAS1	2'-5'-oligoadenylates synthetase 1a OS=Sus scrofa OX=9823 PE=2 SV=1 - [A0A385XIH5_PIG]	28.94	7	10	33	349	40.1017	9.0708	1.38736	1.35304	1.42523	1.38854	0.742706	0.807711	0.742789	0.764402	1.81651	0.861169	3.17872e-05	4.49775
F1RQ75	Coagulation factor IX	F9	Coagulation factor IX OS=Sus scrofa OX=9823 GN=F9 PE=1 SV=3 - [F1RQ75_PIG]	3.9	2	2	2	462	51.6292	5.68115	1.12262	1.1131	1.13347	1.12307	0.605669	0.62932	0.639889	0.624959	1.79702	0.845607	1.82085e-06	5.73973
I3LCJ3	5'-nucleotidase	NT5C3A	5'-nucleotidase OS=Sus scrofa OX=9823 GN=NT5C3A PE=1 SV=2 - [I3LCJ3_PIG]	22.37	6	6	10	295	33.7883	5.2876	1.3481	1.31883	1.50875	1.39189	0.788145	0.775294	0.76773	0.777056	1.79124	0.840959	0.000489629	3.31013
A0A287AEF9	Uncharacterized protein	AGAP2	Uncharacterized protein OS=Sus scrofa OX=9823 GN=AGAP2 PE=4 SV=1 - [A0A287AEF9_PIG]	0.59	1	1	1	1181	122.687	9.74463	1.43146	1.49936	1.46454	1.46512	0.867047	0.678009	0.911901	0.818986	1.78894	0.839108	0.00096268	3.01652
A0A287AXM7	Uncharacterized protein	IFI44L	Uncharacterized protein OS=Sus scrofa OX=9823 GN=IFI44L PE=1 SV=1 - [A0A287AXM7_PIG]	12.59	2	4	4	270	30.907	8.5874	1.36503	1.3378	1.36647	1.35643	0.755908	0.776824	0.751738	0.76149	1.78129	0.83292	1.03507e-06	5.98503
F1SFI6	Uncharacterized protein	FETUB	Uncharacterized protein OS=Sus scrofa OX=9823 GN=FETUB PE=1 SV=3 - [F1SFI6_PIG]	1.86	1	1	2	377	41.1979	7.51807	0.994381	1.27694	1.11645	1.12926	0.620269	0.642229	0.644279	0.635592	1.7767	0.8292	0.00386539	2.41281
A0A287B2K4	Neuropilin	NRP2	Neuropilin OS=Sus scrofa OX=9823 GN=NRP2 PE=3 SV=1 - [A0A287B2K4_PIG]	5.33	5	5	7	901	100.844	5.60498	1.2407	1.27629	1.32739	1.28146	0.722107	0.831314	0.626355	0.726592	1.76366	0.818575	0.000993435	3.00286
A0A287BRL8	Uncharacterized protein	MARCKS	Uncharacterized protein OS=Sus scrofa OX=9823 GN=MARCKS PE=1 SV=1 - [A0A287BRL8_PIG]	7.83	2	2	3	332	31.5648	4.38623	1.17966	1.38166	1.48501	1.34878	0.827112	0.701892	0.766449	0.765151	1.76276	0.817835	0.00379699	2.42056
K9IVW8	XIAP-associated factor 1	XAF1	XIAP-associated factor 1 OS=Sus scrofa OX=9823 GN=XAF1 PE=2 SV=1 - [K9IVW8_PIG]	6.98	2	2	2	301	33.7766	8.01611	1.35687	1.2062	1.59684	1.38664	0.853337	0.717036	0.803184	0.791186	1.75261	0.809503	0.00781031	2.10733
A0A287A342	Galectin	LGALS9	Galectin OS=Sus scrofa OX=9823 GN=LGALS9 PE=1 SV=1 - [A0A287A342_PIG]	19.87	5	5	14	302	33.846	8.85107	1.28792	1.41191	1.43514	1.37832	0.783616	0.764852	0.812889	0.787119	1.7511	0.808259	0.000245323	3.61026
I3LSC5	Uncharacterized protein	EFR3A	Uncharacterized protein OS=Sus scrofa OX=9823 GN=EFR3A PE=1 SV=2 - [I3LSC5_PIG]	0.89	1	1	1	785	88.703	6.69775	1.48391	1.45902	1.2902	1.41104	0.832348	0.742096	0.843646	0.80603	1.75061	0.807855	0.000922982	3.03481
A0A287A4X9	Uncharacterized protein	APOB	Uncharacterized protein OS=Sus scrofa OX=9823 GN=APOB PE=1 SV=1 - [A0A287A4X9_PIG]	1.78	7	8	9	3880	438.496	6.91748	1.13886	1.24309	1.26945	1.21713	0.70083	0.680748	0.70527	0.695616	1.74972	0.807124	0.000211288	3.67513
O02799	Signal transducer and activator of transcription 2	STAT2	Signal transducer and activator of transcription 2 OS=Sus scrofa OX=9823 GN=STAT2 PE=2 SV=1 - [STAT2_PIG]	15.05	13	13	19	864	98.9984	5.35107	1.27923	1.31125	1.45964	1.35004	0.800678	0.741539	0.775171	0.772463	1.74771	0.805464	0.000577122	3.23873
F1S9T2	Uncharacterized protein	IFI44	Uncharacterized protein OS=Sus scrofa OX=9823 GN=IFI44 PE=1 SV=2 - [F1S9T2_PIG]	9.07	4	4	5	364	40.842	5.50342	1.30506	1.355	1.36023	1.3401	0.728231	0.792843	0.779649	0.766908	1.7474	0.805213	2.66772e-05	4.57386
A0A286ZJD1	Uncharacterized protein	DDA1	Uncharacterized protein OS=Sus scrofa OX=9823 GN=DDA1 PE=1 SV=1 - [A0A286ZJD1_PIG]	6.86	1	1	1	102	11.814	8.67529	1.20095	1.50026	1.42068	1.37396	0.779381	0.7703	0.828096	0.792593	1.73351	0.793694	0.00311686	2.50628
M3VK03	Charged multivesicular body protein 7	CHMP7	Charged multivesicular body protein 7 OS=Sus scrofa OX=9823 GN=CHMP7 PE=2 SV=1 - [M3VK03_PIG]	1.56	1	1	1	450	50.4652	5.33838	1.39282	1.29667	1.26407	1.31785	0.711725	0.780918	0.797319	0.76332	1.72647	0.787829	0.000288228	3.54026
Q8MJ76	Alpha-fetoprotein	AFP	Alpha-fetoprotein OS=Sus scrofa OX=9823 GN=AFP PE=2 SV=1 - [FETA_PIG]	7.7	5	6	22	610	68.58	5.61768	0.923473	1.35863	1.1278	1.13664	0.655919	0.630236	0.693132	0.659763	1.72279	0.78475	0.01987	1.7018
P82460	Thioredoxin	TXN	Thioredoxin OS=Sus scrofa OX=9823 GN=TXN PE=1 SV=3 - [THIO_PIG]	40	1	5	43	105	11.8208	5.03369	1.40214	1.28287	1.26418	1.3164	0.736878	0.842255	0.722765	0.767299	1.71563	0.778736	0.000664591	3.17745
A0A287B009	Uncharacterized protein	LOC102167305	Uncharacterized protein OS=Sus scrofa OX=9823 GN=LOC102167305 PE=4 SV=1 - [A0A287B009_PIG]	1.01	1	1	1	693	81.0234	9.39307	1.41322	1.31653	1.22216	1.31731	0.721883	0.812688	0.778017	0.770863	1.70887	0.773043	0.000868463	3.06125
F1ST22	Uncharacterized protein	DNAH2	Uncharacterized protein OS=Sus scrofa OX=9823 GN=DNAH2 PE=4 SV=3 - [F1ST22_PIG]	0.46	2	3	4	4364	499.565	6.48096	1.33704	1.3674	1.31349	1.33931	0.803574	0.799666	0.74809	0.783777	1.70879	0.772978	1.97369e-05	4.70472
P79263	Inter-alpha-trypsin inhibitor heavy chain H4	ITIH4	Inter-alpha-trypsin inhibitor heavy chain H4 OS=Sus scrofa OX=9823 GN=ITIH4 PE=1 SV=1 - [ITIH4_PIG]	5.75	5	5	6	921	102.083	6.90283	1.01951	1.20468	1.16745	1.13055	0.63992	0.653228	0.701805	0.664984	1.70011	0.765627	0.00144895	2.83895
F1S870	Uncharacterized protein	PSMF1	Uncharacterized protein OS=Sus scrofa OX=9823 GN=PSMF1 PE=1 SV=2 - [F1S870_PIG]	12.22	3	3	4	270	29.5137	5.69385	1.33932	1.31998	1.40775	1.35568	0.804941	0.799291	0.795437	0.79989	1.69484	0.761147	3.17918e-05	4.49768
P19133	Ferritin light chain (Fragment)	FTL	Ferritin light chain (Fragment) OS=Sus scrofa OX=9823 GN=FTL PE=1 SV=1 - [FRIL_PIG]	29.49	2	2	5	78	8.77857	6.25244	1.23157	1.20947	1.31357	1.25153	0.752891	0.786559	0.682935	0.740795	1.68945	0.75655	0.000314186	3.50281
A0A286ZK05	Uncharacterized protein	OAS2	Uncharacterized protein OS=Sus scrofa OX=9823 GN=OAS2 PE=1 SV=1 - [A0A286ZK05_PIG]	24.74	17	17	30	683	77.9571	7.94287	1.38192	1.32242	1.35723	1.35386	0.791424	0.784479	0.829685	0.801863	1.68839	0.755648	1.56959e-05	4.80421
P09571	Serotransferrin	TF	Serotransferrin OS=Sus scrofa OX=9823 GN=TF PE=1 SV=2 - [TRFE_PIG]	15.66	10	10	26	696	76.9185	7.13721	0.89389	1.29448	1.15208	1.11348	0.670612	0.632083	0.690509	0.664401	1.67592	0.74495	0.0192666	1.71519
A0A287AV76	Uncharacterized protein	BAG2	Uncharacterized protein OS=Sus scrofa OX=9823 GN=BAG2 PE=1 SV=1 - [A0A287AV76_PIG]	9.05	2	2	4	210	23.6292	6.37939	1.24284	1.35623	1.43636	1.34514	0.795535	0.823136	0.789462	0.802711	1.67575	0.744804	0.000684719	3.16449
F1RLQ7	Uncharacterized protein	CCDC168	Uncharacterized protein OS=Sus scrofa OX=9823 GN=CCDC168 PE=4 SV=3 - [F1RLQ7_PIG]	0.84	1	2	7	1789	200.317	9.30518	0.941022	1.2615	1.06682	1.08978	0.648464	0.581104	0.721747	0.650438	1.67546	0.744554	0.0124418	1.90512
A0A287AHT8	Uncharacterized protein	KNG1	Uncharacterized protein OS=Sus scrofa OX=9823 GN=KNG1 PE=1 SV=1 - [A0A287AHT8_PIG]	3.99	2	2	4	426	47.824	6.90283	0.982598	1.26722	1.1811	1.14364	0.661514	0.670074	0.728892	0.686827	1.66511	0.735614	0.00626593	2.20301
T2HW06	Interferon-induced GTP-binding protein MX2	MX2	Interferon-induced GTP-binding protein MX2 OS=Sus scrofa OX=9823 GN=MX2 PE=2 SV=1 - [T2HW06_PIG]	47.54	1	31	95	711	80.4711	8.04541	1.38522	1.28037	1.33439	1.33332	0.803673	0.775314	0.830636	0.803208	1.66	0.731182	0.000101437	3.9938
A0A287ATD3	Importin subunit alpha	KPNA4	Importin subunit alpha OS=Sus scrofa OX=9823 GN=KPNA4 PE=1 SV=1 - [A0A287ATD3_PIG]	7.1	1	4	8	521	57.8376	4.95752	1.00546	1.27875	1.14532	1.14318	0.708533	0.713304	0.649451	0.690429	1.65575	0.727484	0.00514552	2.28857
A0A287ASX8	Ubiquinone biosynthesis monooxygenase COQ6, mitochondrial	COQ6	Ubiquinone biosynthesis monooxygenase COQ6, mitochondrial OS=Sus scrofa OX=9823 GN=COQ6 PE=1 SV=1 - [A0A287ASX8_PIG]	2.23	1	1	1	448	48.3056	7.47412	0.95709	1.19068	1.34229	1.16335	0.59907	0.779246	0.749353	0.709223	1.64032	0.713976	0.0221789	1.65406
A0A287B9T3	Uncharacterized protein	RTP4	Uncharacterized protein OS=Sus scrofa OX=9823 GN=RTP4 PE=4 SV=1 - [A0A287B9T3_PIG]	5.64	2	2	3	550	59.6881	10.0229	1.32173	1.37629	1.32866	1.34223	0.837524	0.80512	0.829298	0.823981	1.62895	0.703945	1.24417e-05	4.90512
A0A287A953	Uncharacterized protein	USP18	Uncharacterized protein OS=Sus scrofa OX=9823 GN=USP18 PE=3 SV=1 - [A0A287A953_PIG]	8.39	2	2	3	298	34.6263	7.31299	1.2599	1.32679	1.31783	1.30151	0.803294	0.874144	0.727599	0.801679	1.62348	0.699086	0.000450771	3.34604
Q0PM28	Pigment epithelium-derived factor	SERPINF1	Pigment epithelium-derived factor OS=Sus scrofa OX=9823 GN=SERPINF1 PE=1 SV=1 - [Q0PM28_PIG]	4.12	2	2	2	413	45.599	6.81494	1.11336	1.27142	1.12506	1.16995	0.713106	0.715919	0.735487	0.721504	1.62154	0.697363	0.000946103	3.02406
F1RLI9	Uncharacterized protein	SHPK	Uncharacterized protein OS=Sus scrofa OX=9823 GN=SHPK PE=1 SV=3 - [F1RLI9_PIG]	1.88	1	1	1	478	51.0598	6.72705	1.20287	1.47506	1.18986	1.28926	0.741134	0.930501	0.732668	0.801434	1.60869	0.685888	0.0125525	1.90127
A0A287A6X5	Uncharacterized protein	HTRA2	Uncharacterized protein OS=Sus scrofa OX=9823 GN=HTRA2 PE=4 SV=1 - [A0A287A6X5_PIG]	2.65	1	1	1	452	48.1616	9.75928	1.26572	1.20519	1.31988	1.2636	0.781343	0.777163	0.802463	0.786989	1.60561	0.683122	0.000150895	3.82132
A0A287A604	Uncharacterized protein	LGALS3BP	Uncharacterized protein OS=Sus scrofa OX=9823 GN=LGALS3BP PE=4 SV=1 - [A0A287A604_PIG]	16.15	8	8	15	551	60.9082	5.10986	1.22547	1.30127	1.44706	1.3246	0.869209	0.798519	0.816773	0.828167	1.59944	0.677563	0.00191238	2.71843
F1S6D6	Suppressor of tumorigenicity 14 protein homolog	ST14	Suppressor of tumorigenicity 14 protein homolog OS=Sus scrofa OX=9823 GN=ST14 PE=3 SV=2 - [F1S6D6_PIG]	2.78	2	2	3	828	91.6271	6.06201	1.21151	1.26429	1.35972	1.27851	0.826378	0.787942	0.791214	0.801845	1.59446	0.673064	0.000452782	3.34411
A0A286ZFW3	Uncharacterized protein	APOH	Uncharacterized protein OS=Sus scrofa OX=9823 GN=APOH PE=1 SV=1 - [A0A286ZFW3_PIG]	9.28	4	4	8	345	38.2498	8.06006	0.901079	1.06664	1.22456	1.06409	0.69348	0.612196	0.696687	0.667454	1.59425	0.672882	0.0151923	1.81838
F1RUM4	Inter-alpha-trypsin inhibitor heavy chain H2	ITIH2	Inter-alpha-trypsin inhibitor heavy chain H2 OS=Sus scrofa OX=9823 GN=ITIH2 PE=4 SV=3 - [F1RUM4_PIG]	6.43	7	7	11	933	104.232	7.04932	0.959172	1.24815	1.1239	1.11041	0.679837	0.673321	0.739843	0.697667	1.5916	0.670479	0.0087694	2.05703
F1S0L5	Syndecan	SDC2	Syndecan OS=Sus scrofa OX=9823 GN=SDC2 PE=1 SV=3 - [F1S0L5_PIG]	16.83	4	4	5	202	22.3423	4.88135	1.22303	1.12434	1.21487	1.18741	0.693698	0.878818	0.669763	0.747426	1.58867	0.667816	0.00386457	2.4129
F1SM61	Fibulin-1	FBLN1	Fibulin-1 OS=Sus scrofa OX=9823 GN=FBLN1 PE=1 SV=2 - [F1SM61_PIG]	5.24	4	4	4	706	77.4383	5.12256	1.01148	1.22831	1.16129	1.13369	0.708878	0.687478	0.746214	0.71419	1.58738	0.666648	0.00320268	2.49449
Q6RWA7	Acyl-CoA desaturase	SCD	Acyl-CoA desaturase OS=Sus scrofa OX=9823 GN=SCD PE=2 SV=1 - [Q6RWA7_PIG]	8.91	3	3	4	359	41.3493	9.17334	1.29275	1.26722	1.31905	1.29301	0.87835	0.745738	0.833663	0.81925	1.57828	0.658354	0.000343196	3.46446
A0A0B8RZN7	Anamorsin	CIAPIN1	Anamorsin OS=Sus scrofa domesticus OX=9825 GN=CIAPIN1 PE=3 SV=1 - [A0A0B8RZN7_PIG]	6.77	2	2	2	310	33.0247	5.49072	1.28531	1.28006	1.2163	1.26056	0.798761	0.768423	0.842294	0.803159	1.5695	0.650302	0.000120415	3.91932
A0A287A420	Uncharacterized protein	TATDN1	Uncharacterized protein OS=Sus scrofa OX=9823 GN=TATDN1 PE=4 SV=1 - [A0A287A420_PIG]	3.2	1	1	1	281	31.9089	6.60986	1.3531	1.2751	1.25183	1.29334	0.837243	0.823064	0.817542	0.82595	1.56588	0.646975	0.000115397	3.93781
Q29549	Clusterin	CLU	Clusterin OS=Sus scrofa OX=9823 GN=CLU PE=1 SV=1 - [CLUS_PIG]	7.17	3	3	4	446	51.7414	5.88428	1.05441	1.14144	1.16784	1.12123	0.761471	0.755967	0.652926	0.723455	1.54983	0.632108	0.00127142	2.89571
A0A287BRD3	TNF receptor-associated factor	TRAF3	TNF receptor-associated factor OS=Sus scrofa OX=9823 GN=TRAF3 PE=3 SV=1 - [A0A287BRD3_PIG]	1.29	1	1	1	541	61.8722	8.14795	1.32348	1.17881	1.26899	1.25709	0.827346	0.820952	0.795766	0.814688	1.54303	0.625768	0.000515844	3.28748
K7GRC4	Tetraspanin	CD53	Tetraspanin OS=Sus scrofa OX=9823 GN=CD53 PE=1 SV=1 - [K7GRC4_PIG]	8.33	2	2	2	156	17.5672	7.66455	1.19559	1.2419	1.27924	1.23891	0.792979	0.789611	0.832723	0.805104	1.53882	0.621823	9.95561e-05	4.00193
Q7M364	Antithrombin III		Antithrombin III OS=Sus scrofa domesticus OX=9825 PE=1 SV=1 - [Q7M364_PIG]	14.15	7	7	12	431	48.9061	5.99854	1.07295	1.1729	1.08939	1.11175	0.765134	0.672983	0.731491	0.723203	1.53726	0.620358	0.000692733	3.15943
A0A3G5MYR3	MHC class I antigen (Fragment)	SLA-2	MHC class I antigen (Fragment) OS=Sus scrofa OX=9823 GN=SLA-2 PE=2 SV=1 - [A0A3G5MYR3_PIG]	31.32	1	8	25	364	40.6252	6.13818	1.40012	1.24023	1.21329	1.28455	0.821255	0.810214	0.884181	0.83855	1.53187	0.615292	0.00206306	2.68549
A0A0N9E8P0	MHC class I antigen	SLA-1	MHC class I antigen OS=Sus scrofa OX=9823 GN=SLA-1 PE=2 SV=1 - [A0A0N9E8P0_PIG]	40.44	1	10	29	361	40.1828	5.47803	1.3389	1.21728	1.28889	1.28169	0.866078	0.759934	0.891578	0.839197	1.52728	0.610965	0.00117249	2.93089
A0A287A481	Plasminogen	PLG	Plasminogen OS=Sus scrofa OX=9823 GN=PLG PE=1 SV=1 - [A0A287A481_PIG]	2.18	2	2	2	734	82.0999	7.37158	1.13624	1.19064	1.17209	1.16633	0.747917	0.741161	0.802182	0.763753	1.5271	0.610792	8.78017e-05	4.0565
A0A287A9D3	Uncharacterized protein	IFI44L	Uncharacterized protein OS=Sus scrofa OX=9823 GN=IFI44L PE=1 SV=1 - [A0A287A9D3_PIG]	10.53	2	4	4	418	47.6025	7.6499	1.13524	1.26837	1.35654	1.25338	0.848669	0.829361	0.802327	0.826786	1.51597	0.60024	0.00290285	2.53718
I3LF44	Uncharacterized protein	CPPED1	Uncharacterized protein OS=Sus scrofa OX=9823 GN=CPPED1 PE=1 SV=1 - [I3LF44_PIG]	21.73	6	6	13	313	35.3586	5.5542	1.27665	1.17091	1.32724	1.25827	0.825897	0.876253	0.798563	0.833571	1.50949	0.594061	0.0011679	2.9326
I3L7Z6	Protein S100	S100A6	Protein S100 OS=Sus scrofa OX=9823 GN=S100A6 PE=3 SV=2 - [I3L7Z6_PIG]	24.44	3	3	15	90	10.0813	5.17334	1.3259	1.25511	1.20872	1.26324	0.838236	0.876144	0.797089	0.837156	1.50897	0.593564	0.000484654	3.31457
A0A286ZPN7	Uncharacterized protein	HSD17B13	Uncharacterized protein OS=Sus scrofa OX=9823 GN=HSD17B13 PE=1 SV=1 - [A0A286ZPN7_PIG]	5.65	2	2	2	283	31.1537	8.73389	1.16395	1.32085	1.27101	1.25194	0.828896	0.823385	0.836819	0.8297	1.5089	0.593501	0.000812095	3.09039
Q9GLE7	Ferritin (Fragment)		Ferritin (Fragment) OS=Sus scrofa OX=9823 PE=2 SV=1 - [Q9GLE7_PIG]	34.38	4	4	12	160	18.2622	6.20166	1.18884	1.22755	1.2723	1.22956	0.806464	0.86914	0.77392	0.816508	1.50588	0.590606	0.000363003	3.44009
B0F9U6	Plasma retinol-binding protein 4 (Fragment)		Plasma retinol-binding protein 4 (Fragment) OS=Sus scrofa OX=9823 PE=4 SV=1 - [B0F9U6_PIG]	18.6	1	1	2	43	5.10362	8.57275	0.90647	1.13885	1.26003	1.10178	0.74132	0.741331	0.720589	0.734413	1.50022	0.585178	0.0241509	1.61707
A0A287ARR1	Ferritin	FTH1	Ferritin OS=Sus scrofa OX=9823 GN=FTH1 PE=1 SV=1 - [A0A287ARR1_PIG]	51.38	8	8	27	181	21.1723	5.84619	1.32974	1.16607	1.21493	1.23691	0.821213	0.824815	0.833044	0.826357	1.49683	0.581909	0.00107849	2.96718
A0A286ZSG6	Uncharacterized protein	EPSTI1	Uncharacterized protein OS=Sus scrofa OX=9823 GN=EPSTI1 PE=4 SV=1 - [A0A286ZSG6_PIG]	3.62	1	1	1	304	35.8955	9.81787	1.16814	1.12933	1.36953	1.22233	0.783491	0.822373	0.846158	0.817341	1.4955	0.580628	0.00615619	2.21069
A0A287ABT2	Uncharacterized protein	EIF2AK2	Uncharacterized protein OS=Sus scrofa OX=9823 GN=EIF2AK2 PE=1 SV=1 - [A0A287ABT2_PIG]	13.78	8	8	16	537	60.7238	8.67529	1.23819	1.2603	1.29078	1.26309	0.842344	0.842113	0.849523	0.84466	1.49539	0.580519	1.10172e-05	4.95793
A5D9L6	Apolipoprotein M	APOM	Apolipoprotein M OS=Sus scrofa OX=9823 GN=APOM PE=4 SV=1 - [A5D9L6_PIG]	6.9	1	1	2	116	13.1226	8.85107	1.23579	1.10224	1.08169	1.13991	0.713353	0.750049	0.82737	0.763591	1.49283	0.578046	0.00306996	2.51287
F1SPU1	Uncharacterized protein	LOC106510284	Uncharacterized protein OS=Sus scrofa OX=9823 GN=LOC106510284 PE=4 SV=3 - [F1SPU1_PIG]	2.65	1	1	1	339	37.0757	6.97607	1.20942	1.16486	1.23364	1.20264	0.84942	0.83065	0.737518	0.805863	1.49236	0.577595	0.000581905	3.23515
F1RGC4	Uncharacterized protein	IFITM1	Uncharacterized protein OS=Sus scrofa OX=9823 GN=IFITM1 PE=4 SV=3 - [F1RGC4_PIG]	33.06	1	2	3	124	13.6351	8.32373	1.27552	1.19372	1.33173	1.26699	0.860117	0.850267	0.837141	0.849175	1.49203	0.577273	0.000503771	3.29777
A0A287B0Z7	Complement C1q subcomponent subunit A	C1QA	Complement C1q subcomponent subunit A OS=Sus scrofa OX=9823 GN=C1QA PE=4 SV=1 - [A0A287B0Z7_PIG]	14.46	3	3	3	242	26.3484	8.86572	1.1948	1.22705	1.33886	1.25357	0.821607	0.881075	0.825916	0.842866	1.48727	0.572666	0.000997036	3.00129
A0A287A2E0	Uncharacterized protein	LOC100621421	Uncharacterized protein OS=Sus scrofa OX=9823 GN=LOC100621421 PE=3 SV=1 - [A0A287A2E0_PIG]	2.12	1	1	1	425	45.6875	5.021	1.24976	1.12176	1.11516	1.16222	0.722268	0.916089	0.719014	0.78579	1.47905	0.564672	0.00868322	2.06132
I3LN42	Uncharacterized protein	GC	Uncharacterized protein OS=Sus scrofa OX=9823 GN=GC PE=1 SV=2 - [I3LN42_PIG]	12.26	5	5	8	473	53.127	5.5415	0.962047	1.23032	1.14628	1.11288	0.724563	0.757495	0.782041	0.7547	1.4746	0.560326	0.0114712	1.94039
I3LQ17	Uncharacterized protein	PZP	Uncharacterized protein OS=Sus scrofa OX=9823 GN=PZP PE=1 SV=2 - [I3LQ17_PIG]	1.19	2	2	2	1343	150.389	7.79639	0.964704	1.25863	1.03155	1.08496	0.770563	0.641316	0.796561	0.736147	1.47384	0.559575	0.0260334	1.58447
P02554	Tubulin beta chain		Tubulin beta chain OS=Sus scrofa OX=9823 PE=1 SV=1 - [TBB_PIG]	37.75	1	15	105	445	49.829	4.89404	1.31908	1.22966	1.16569	1.23814	0.8092	0.898346	0.816479	0.841341	1.47163	0.557416	0.00168691	2.77291
F1SRY4	Ferritin		Ferritin OS=Sus scrofa OX=9823 PE=3 SV=2 - [F1SRY4_PIG]	10.32	1	1	1	126	14.1411	4.99561	1.04844	1.19082	1.21089	1.15005	0.817241	0.766949	0.766527	0.783572	1.4677	0.553558	0.00243299	2.61386
A3EX84	Galectin	LGALS3	Galectin OS=Sus scrofa OX=9823 GN=LGALS3 PE=1 SV=1 - [A3EX84_PIG]	25.38	7	7	56	260	27.1975	8.67529	1.28343	1.19238	1.20849	1.2281	0.816922	0.895994	0.810008	0.840975	1.46033	0.546294	0.000598147	3.22319
Q07717	Beta-2-microglobulin	B2M	Beta-2-microglobulin OS=Sus scrofa OX=9823 GN=B2M PE=1 SV=1 - [B2MG_PIG]	16.95	2	2	20	118	13.3539	7.50342	1.243	1.23213	1.26145	1.24552	0.892969	0.807372	0.87048	0.85694	1.45345	0.539485	0.000135689	3.86745
I3LJ55	Poly [ADP-ribose] polymerase	PARP3	Poly [ADP-ribose] polymerase OS=Sus scrofa OX=9823 GN=PARP3 PE=4 SV=2 - [I3LJ55_PIG]	10.54	5	5	6	503	56.598	7.57666	1.20629	1.21875	1.24587	1.22364	0.854812	0.836109	0.842311	0.844411	1.4491	0.535161	8.00811e-06	5.09647
A0A0B8RTU9	Tetraspanin	CD81	Tetraspanin OS=Sus scrofa domesticus OX=9825 GN=CD81 PE=3 SV=1 - [A0A0B8RTU9_PIG]	17.37	4	4	8	236	25.7351	5.51611	1.21154	1.21152	1.3254	1.24949	0.839892	0.909416	0.844325	0.864545	1.44525	0.531322	0.000949732	3.0224
Q31082	MHC class II SLA-DRB1-5 (Fragment)	MHC DRB1*5	MHC class II SLA-DRB1-5 (Fragment) OS=Sus scrofa OX=9823 GN=MHC DRB1*5 PE=2 SV=1 - [Q31082_PIG]	63.04	1	7	42	92	11.2286	6.93213	1.25485	1.23665	1.09461	1.19537	0.751109	0.911708	0.818635	0.827151	1.44517	0.531235	0.00587683	2.23086
B3STX9	Prothrombin		Prothrombin OS=Sus scrofa OX=9823 PE=2 SV=1 - [B3STX9_PIG]	7.22	4	4	5	623	69.9372	5.77002	1.10602	1.07662	1.12593	1.10285	0.762847	0.789543	0.73794	0.763443	1.44458	0.530649	8.04711e-05	4.09436
F2Z536	Dynein light chain	DYNLL2	Dynein light chain OS=Sus scrofa OX=9823 GN=DYNLL2 PE=1 SV=1 - [F2Z536_PIG]	7.87	1	1	3	89	10.3431	7.37158	1.34546	1.17426	1.22437	1.24803	0.810995	0.851395	0.931484	0.864625	1.44344	0.529507	0.00346172	2.46071
Q29602	Leukotriene-A4 hydrolase (Fragment)		Leukotriene-A4 hydrolase (Fragment) OS=Sus scrofa OX=9823 PE=2 SV=1 - [Q29602_PIG]	35.29	1	2	3	68	7.60063	7.25439	1.18935	1.23994	1.20682	1.21204	0.825076	0.857868	0.842811	0.841918	1.43962	0.525683	3.02415e-05	4.5194
A0A286ZTE1	Sialoadhesin	SIGLEC1	Sialoadhesin OS=Sus scrofa OX=9823 GN=SIGLEC1 PE=1 SV=1 - [A0A286ZTE1_PIG]	20.06	28	29	51	1730	184.941	6.771	1.18488	1.22232	1.32355	1.24358	0.85845	0.862817	0.876539	0.865935	1.43611	0.522169	0.000829486	3.08119
F1RX36	Fibrinogen alpha chain	FGA	Fibrinogen alpha chain OS=Sus scrofa OX=9823 GN=FGA PE=1 SV=3 - [F1RX36_PIG]	0.9	1	1	1	667	72.568	7.35693	0.924537	1.15933	1.15619	1.08002	0.733899	0.651851	0.872044	0.752598	1.43505	0.521105	0.0314837	1.50191
A0A287AIL8	Uncharacterized protein	CIZ1	Uncharacterized protein OS=Sus scrofa OX=9823 GN=CIZ1 PE=4 SV=1 - [A0A287AIL8_PIG]	2.45	1	1	1	612	68.244	6.27783	0.881781	1.17878	1.12634	1.0623	0.703664	0.686239	0.830874	0.740259	1.43504	0.521091	0.0345241	1.46188
Q5MJE5	Cathepsin D protein (Fragment)		Cathepsin D protein (Fragment) OS=Sus scrofa OX=9823 PE=2 SV=1 - [Q5MJE5_PIG]	44.56	4	13	106	395	42.7358	7.6499	1.18245	1.14583	1.21403	1.18077	0.851444	0.80954	0.81153	0.824171	1.43267	0.518711	0.000118865	3.92494
A0A286ZU67	Uncharacterized protein	PLEKHO1	Uncharacterized protein OS=Sus scrofa OX=9823 GN=PLEKHO1 PE=4 SV=1 - [A0A286ZU67_PIG]	2.67	1	1	1	375	42.3448	8.82178	1.28783	1.16935	1.15237	1.20319	0.755998	0.907588	0.858136	0.840574	1.43139	0.517414	0.00418916	2.37787
A0A288CFW7	Uncharacterized protein	ZBP1	Uncharacterized protein OS=Sus scrofa OX=9823 GN=ZBP1 PE=1 SV=1 - [A0A288CFW7_PIG]	20.78	1	9	14	438	46.4711	5.8208	1.25329	1.24708	1.23383	1.24473	0.892661	0.904653	0.813628	0.870314	1.43021	0.51623	0.000211062	3.67559
A0A287B3P5	Uncharacterized protein	NUB1	Uncharacterized protein OS=Sus scrofa OX=9823 GN=NUB1 PE=1 SV=1 - [A0A287B3P5_PIG]	17.59	11	11	12	523	59.9061	8.77783	1.14523	1.24996	1.22175	1.20565	0.848055	0.87593	0.813957	0.845981	1.42515	0.511111	0.000567424	3.24609
A0A286ZNW8	Uncharacterized protein	LOC100520491	Uncharacterized protein OS=Sus scrofa OX=9823 GN=LOC100520491 PE=4 SV=1 - [A0A286ZNW8_PIG]	10.36	3	3	4	222	25.3985	8.11865	1.28116	1.21795	1.22606	1.24172	0.860065	0.863803	0.890352	0.871407	1.42496	0.510925	7.33652e-05	4.13451
F1RUJ4	GMP reductase	GMPR	GMP reductase OS=Sus scrofa OX=9823 GN=GMPR PE=1 SV=1 - [F1RUJ4_PIG]	8.41	2	3	6	345	37.3979	7.29834	1.29148	1.1933	1.18013	1.22164	0.850706	0.884031	0.841575	0.858771	1.42254	0.50847	0.000633025	3.19858
F1S9L3	Uncharacterized protein	CMPK2	Uncharacterized protein OS=Sus scrofa OX=9823 GN=CMPK2 PE=1 SV=3 - [F1S9L3_PIG]	17.59	7	7	13	449	49.4336	7.2251	1.16856	1.21289	1.28113	1.22086	0.874585	0.867704	0.835239	0.859176	1.42096	0.506869	0.000490255	3.30958
Q5MX78	2'-5' oligoadenylate synthetase 1	Oas1	2'-5' oligoadenylate synthetase 1 OS=Sus scrofa OX=9823 GN=Oas1 PE=2 SV=1 - [Q5MX78_PIG]	18.87	4	7	21	355	40.701	8.17725	1.26853	1.2088	1.19827	1.2252	0.843785	0.860244	0.883384	0.862471	1.42057	0.506472	0.000125286	3.9021
B7ZEQ3	Tetraspanin	CD82	Tetraspanin OS=Sus scrofa OX=9823 GN=CD82 PE=1 SV=1 - [B7ZEQ3_PIG]	4.89	1	1	3	266	29.6489	6.16357	1.18547	1.13706	1.1999	1.17414	0.83657	0.850906	0.794901	0.827459	1.41897	0.504846	0.000165921	3.7801
Q7YRR7	Apolipoprotein A2 (Fragment)	APOA2	Apolipoprotein A2 (Fragment) OS=Sus scrofa OX=9823 GN=APOA2 PE=4 SV=1 - [Q7YRR7_PIG]	52.94	1	1	5	17	1.92898	8.66064	1.00521	1.15757	1.04944	1.07074	0.851549	0.618262	0.802188	0.757333	1.41383	0.49961	0.020418	1.68999
F1SRP3	Uncharacterized protein	PARP12	Uncharacterized protein OS=Sus scrofa OX=9823 GN=PARP12 PE=4 SV=1 - [F1SRP3_PIG]	1.57	1	1	1	702	78.8174	8.83643	1.23591	1.19176	1.30192	1.2432	0.911147	0.852041	0.879534	0.880907	1.41127	0.496993	0.000565069	3.2479
F1SBF8	Uncharacterized protein	PIK3AP1	Uncharacterized protein OS=Sus scrofa OX=9823 GN=PIK3AP1 PE=4 SV=3 - [F1SBF8_PIG]	2.54	2	2	2	668	74.902	5.2749	1.16049	1.16488	1.25649	1.19396	0.849015	0.856264	0.833611	0.846297	1.4108	0.496513	0.00040721	3.39018
A0A1D8MM70	TRAF-type zinc finger domain containing 1	TRAFD1	TRAF-type zinc finger domain containing 1 OS=Sus scrofa OX=9823 GN=TRAFD1 PE=2 SV=1 - [A0A1D8MM70_PIG]	1.55	1	1	1	581	65.0654	5.40186	1.09658	1.28243	1.27881	1.21927	0.870148	0.807462	0.915184	0.864265	1.41076	0.496477	0.00671548	2.17292
A0A287AMT7	Uncharacterized protein	HERC6	Uncharacterized protein OS=Sus scrofa OX=9823 GN=HERC6 PE=4 SV=1 - [A0A287AMT7_PIG]	4.6	5	5	5	1021	114.339	7.28369	1.2111	1.1839	1.25033	1.21511	0.862053	0.8483	0.877249	0.862534	1.40877	0.494433	7.39568e-05	4.13102
A0A287BC02	Uncharacterized protein	PDCD1LG2	Uncharacterized protein OS=Sus scrofa OX=9823 GN=PDCD1LG2 PE=1 SV=1 - [A0A287BC02_PIG]	9.19	2	2	2	272	30.7873	9.15869	1.19852	1.15021	1.2526	1.20045	0.831747	0.90955	0.826709	0.856002	1.40239	0.487886	0.000991833	3.00356
F1RY41	Uncharacterized protein	FAM92A	Uncharacterized protein OS=Sus scrofa OX=9823 GN=FAM92A PE=4 SV=3 - [F1RY41_PIG]	4.24	1	1	1	165	19.2923	9.61279	1.07612	1.18766	1.05108	1.10495	0.783091	0.77102	0.813238	0.789116	1.40024	0.485675	0.00196391	2.70688
F1SUE3	Uncharacterized protein	PPA1	Uncharacterized protein OS=Sus scrofa OX=9823 GN=PPA1 PE=1 SV=2 - [F1SUE3_PIG]	50.87	11	11	26	289	32.7692	5.73193	1.20184	1.14433	1.24978	1.19865	0.863908	0.87197	0.834258	0.856712	1.39913	0.484529	0.000465334	3.33224
A0A287B571	Uncharacterized protein	LOC100523310	Uncharacterized protein OS=Sus scrofa OX=9823 GN=LOC100523310 PE=4 SV=1 - [A0A287B571_PIG]	7.79	5	5	7	680	76.7101	6.58057	1.17171	1.19007	1.31754	1.22644	0.892227	0.892963	0.847307	0.877499	1.39765	0.483007	0.00194397	2.71131
Q8HZQ4	Thioredoxin reductase (Fragment)	TrxR1	Thioredoxin reductase (Fragment) OS=Sus scrofa OX=9823 GN=TrxR1 PE=2 SV=1 - [Q8HZQ4_PIG]	29.17	11	12	33	480	52.9089	6.17627	1.16121	1.12848	1.12564	1.13844	0.751912	0.90834	0.783798	0.814683	1.39741	0.482751	0.00273387	2.56322
A0A287A3J9	Optineurin	OPTN	Optineurin OS=Sus scrofa OX=9823 GN=OPTN PE=1 SV=1 - [A0A287A3J9_PIG]	20.71	12	12	13	536	61.3653	5.17334	1.1642	1.17944	1.28654	1.21006	0.864526	0.903883	0.831933	0.86678	1.39604	0.48134	0.00142558	2.84601
A0A287B1Y2	Uncharacterized protein	LOC110260348	Uncharacterized protein OS=Sus scrofa OX=9823 GN=LOC110260348 PE=3 SV=1 - [A0A287B1Y2_PIG]	57.34	5	14	31	218	25.642	6.91748	1.22807	1.16566	1.25698	1.2169	0.84787	0.908331	0.861274	0.872492	1.39474	0.479999	0.000453678	3.34325
A0A286ZSJ7	Uncharacterized protein	C1QC	Uncharacterized protein OS=Sus scrofa OX=9823 GN=C1QC PE=1 SV=1 - [A0A286ZSJ7_PIG]	21.63	4	4	5	245	26.0071	7.82568	1.05757	1.19014	1.31931	1.18901	0.89302	0.806759	0.868053	0.855944	1.38912	0.474167	0.0139822	1.85442
P04246	Hemoglobin subunit theta		Hemoglobin subunit theta OS=Sus scrofa OX=9823 PE=1 SV=1 - [HBT_PIG]	13.01	1	2	6	146	15.9702	8.19189	1.14314	1.07372	1.14469	1.12051	0.791856	0.801367	0.831827	0.80835	1.38617	0.471109	0.000289583	3.53823
I3LDA5	Uncharacterized protein	EHD4	Uncharacterized protein OS=Sus scrofa OX=9823 GN=EHD4 PE=1 SV=2 - [I3LDA5_PIG]	29.57	14	16	36	541	61.1605	6.75635	1.16798	1.20539	1.22405	1.19914	0.879211	0.881129	0.837364	0.865902	1.38484	0.469721	0.000106987	3.97067
A0A286ZNL3	Nicotinamide phosphoribosyltransferase	NAMPT	Nicotinamide phosphoribosyltransferase OS=Sus scrofa OX=9823 GN=NAMPT PE=1 SV=1 - [A0A286ZNL3_PIG]	18.16	9	9	13	479	53.9769	7.79639	1.1937	1.17567	1.15651	1.1753	0.843895	0.833327	0.870738	0.84932	1.38381	0.468646	2.99718e-05	4.52329
F1S3U9	Uncharacterized protein	PRDX1	Uncharacterized protein OS=Sus scrofa OX=9823 GN=PRDX1 PE=1 SV=3 - [F1S3U9_PIG]	59.8	8	12	88	199	22.2344	8.39697	1.23253	1.17458	1.14687	1.18466	0.820292	0.892026	0.856429	0.856249	1.38355	0.468371	0.000549077	3.26037
A0A0B8RSP0	Legumain	LGMN	Legumain OS=Sus scrofa domesticus OX=9825 GN=LGMN PE=4 SV=1 - [A0A0B8RSP0_PIG]	18.94	7	7	37	433	49.0794	6.48096	1.24251	1.14337	1.20061	1.1955	0.890175	0.834384	0.870852	0.865137	1.38186	0.466613	0.000563714	3.24894
I3LVN1	Ribosome biogenesis protein NOP53	NOP53	Ribosome biogenesis protein NOP53 OS=Sus scrofa OX=9823 GN=NOP53 PE=3 SV=2 - [I3LVN1_PIG]	1.94	1	1	1	465	52.9504	10.3452	1.14879	1.14125	1.36058	1.21688	0.829042	0.895764	0.925146	0.883317	1.37762	0.462178	0.0124982	1.90315
I3L5D6	Uncharacterized protein	PLD3	Uncharacterized protein OS=Sus scrofa OX=9823 GN=PLD3 PE=1 SV=2 - [I3L5D6_PIG]	14.29	7	7	10	490	54.7726	6.7417	1.18635	1.20599	1.18376	1.19203	0.832667	0.881052	0.883018	0.865579	1.37715	0.461688	5.31483e-05	4.27451
A0A287AY75	Uncharacterized protein	GOLM1	Uncharacterized protein OS=Sus scrofa OX=9823 GN=GOLM1 PE=1 SV=1 - [A0A287AY75_PIG]	7.89	4	4	4	393	44.182	4.88135	1.19608	1.11513	1.24374	1.18498	0.839041	0.911995	0.837502	0.862846	1.37334	0.45769	0.00199366	2.70035
F1SBG3	Uncharacterized protein	BLNK	Uncharacterized protein OS=Sus scrofa OX=9823 GN=BLNK PE=4 SV=1 - [F1SBG3_PIG]	3.02	2	2	2	463	51.0646	7.60596	1.19936	1.20028	1.17923	1.19296	0.76963	0.991506	0.844959	0.868698	1.37327	0.457613	0.00775918	2.11018
A0A286ZMB2	Folate gamma-glutamyl hydrolase	GGH	Folate gamma-glutamyl hydrolase OS=Sus scrofa OX=9823 GN=GGH PE=1 SV=1 - [A0A286ZMB2_PIG]	5.66	2	2	3	318	35.4062	8.63135	1.21766	1.21624	1.13548	1.1898	0.864063	0.868447	0.868959	0.867156	1.37207	0.456351	0.000289453	3.53842
P04366	Protein AMBP (Fragment)	AMBP	Protein AMBP (Fragment) OS=Sus scrofa OX=9823 GN=AMBP PE=1 SV=2 - [AMBP_PIG]	4.45	2	2	3	337	37.6662	5.92236	0.954863	1.13128	1.08797	1.05804	0.72918	0.807997	0.778047	0.771742	1.37097	0.455199	0.00776092	2.11009
A0A286ZSB4	Uncharacterized protein	MAPK1IP1L	Uncharacterized protein OS=Sus scrofa OX=9823 GN=MAPK1IP1L PE=4 SV=1 - [A0A286ZSB4_PIG]	6.94	1	1	1	245	23.9865	5.08447	1.2505	1.1909	1.22431	1.2219	0.977291	0.899469	0.798841	0.891867	1.37005	0.454227	0.00374246	2.42684
A0A287AS72	Uncharacterized protein	NAGK	Uncharacterized protein OS=Sus scrofa OX=9823 GN=NAGK PE=1 SV=1 - [A0A287AS72_PIG]	23.84	7	7	14	344	37.3128	5.96045	1.19922	1.20288	1.22524	1.20912	0.910223	0.854446	0.887486	0.884052	1.3677	0.451749	5.67518e-05	4.24602
A0A287BE04	Uncharacterized protein	MGAT4A	Uncharacterized protein OS=Sus scrofa OX=9823 GN=MGAT4A PE=4 SV=1 - [A0A287BE04_PIG]	1.45	1	1	1	482	55.804	7.85498	1.11707	1.20253	1.19067	1.17009	0.844998	0.820332	0.907088	0.857473	1.36458	0.448459	0.00109255	2.96156
A0A287AEE8	Uncharacterized protein	NOTCH2	Uncharacterized protein OS=Sus scrofa OX=9823 GN=NOTCH2 PE=4 SV=1 - [A0A287AEE8_PIG]	0.34	1	1	1	2388	255.998	5.09717	1.2303	1.221	1.14933	1.20021	0.834793	0.936042	0.868406	0.879747	1.36427	0.448128	0.00122549	2.91169
A0A287AT71	Uncharacterized protein		Uncharacterized protein OS=Sus scrofa OX=9823 PE=4 SV=1 - [A0A287AT71_PIG]	4.03	1	1	1	248	28.398	4.93213	1.24791	1.15117	1.17417	1.19108	0.874211	0.942885	0.805263	0.87412	1.36261	0.446373	0.0030079	2.52174
F1SK27	Uncharacterized protein	LOC100517502	Uncharacterized protein OS=Sus scrofa OX=9823 GN=LOC100517502 PE=4 SV=3 - [F1SK27_PIG]	12.31	1	1	2	65	7.65102	10.4478	1.16513	1.13492	1.17464	1.15823	0.837623	0.887547	0.828347	0.851173	1.36075	0.4444	0.000151167	3.82054
F1STV0	Uncharacterized protein	PRCP	Uncharacterized protein OS=Sus scrofa OX=9823 GN=PRCP PE=1 SV=2 - [F1STV0_PIG]	8.52	4	4	6	493	55.977	8.06006	1.12615	1.24263	1.25996	1.20958	0.932768	0.82895	0.90875	0.890156	1.35884	0.442377	0.00367268	2.43502
O77553	Olfactory receptor (Fragment)		Olfactory receptor (Fragment) OS=Sus scrofa OX=9823 PE=2 SV=1 - [O77553_PIG]	4.4	1	1	1	159	17.282	8.63135	1.1904	1.13666	1.14281	1.15662	0.843381	0.863086	0.84853	0.851666	1.35807	0.441556	7.08085e-05	4.14991
K9IVV5	Tryptophan--tRNA ligase, cytoplasmic isoform a	WARS	Tryptophan--tRNA ligase, cytoplasmic isoform a OS=Sus scrofa OX=9823 GN=WARS PE=1 SV=1 - [K9IVV5_PIG]	25	10	10	28	476	53.6559	6.23975	1.1723	1.16111	1.24786	1.19376	0.866507	0.92416	0.849714	0.880127	1.35635	0.439725	0.000892572	3.04936
I3LQH7	Uncharacterized protein	BLVRB	Uncharacterized protein OS=Sus scrofa OX=9823 GN=BLVRB PE=1 SV=2 - [I3LQH7_PIG]	33.5	7	7	15	206	22.1994	6.85889	1.13329	1.25813	1.15905	1.18349	0.880898	0.877344	0.862305	0.873516	1.35486	0.438143	0.00128918	2.88969
M4QCI8	Glucocorticoid receptor variant 1A (Fragment)	NR3C1	Glucocorticoid receptor variant 1A (Fragment) OS=Sus scrofa OX=9823 GN=NR3C1 PE=2 SV=1 - [M4QCI8_PIG]	4.08	1	1	1	147	15.5187	5.56689	1.30653	1.23547	1.14264	1.22821	0.918884	0.873974	0.930072	0.907643	1.35319	0.436364	0.00314345	2.50259
D4NVU5	MHC class I antigen	SLA-8	MHC class I antigen OS=Sus scrofa OX=9823 GN=SLA-8 PE=2 SV=1 - [D4NVU5_PIG]	15.21	3	4	6	355	40.757	6.20166	1.18331	1.15999	1.27687	1.20672	0.914454	0.867844	0.895688	0.892662	1.35183	0.434908	0.00119221	2.92365
A0A287A5Y1	Uncharacterized protein	HDHD3	Uncharacterized protein OS=Sus scrofa OX=9823 GN=HDHD3 PE=1 SV=1 - [A0A287A5Y1_PIG]	3.59	1	1	1	251	27.7855	7.15186	0.968255	1.23957	1.04308	1.08363	0.808018	0.785862	0.811639	0.80184	1.35144	0.434493	0.0256801	1.5904
A0A3G5MTE7	MHC class I antigen (Fragment)	SLA-3	MHC class I antigen (Fragment) OS=Sus scrofa OX=9823 GN=SLA-3 PE=2 SV=1 - [A0A3G5MTE7_PIG]	41.83	1	11	46	361	39.9828	5.38916	1.05442	1.20229	1.27888	1.17853	0.918901	0.760543	0.939367	0.872937	1.35007	0.433038	0.0244278	1.61212
I3LRN0	Uncharacterized protein	DTX3L	Uncharacterized protein OS=Sus scrofa OX=9823 GN=DTX3L PE=4 SV=2 - [I3LRN0_PIG]	7.85	5	5	5	701	78.2529	7.84033	1.16831	1.21745	1.24217	1.20931	0.880914	0.906141	0.904188	0.897081	1.34805	0.430871	0.000175449	3.75585
A0A287AJI4	Uncharacterized protein	SERPINF2	Uncharacterized protein OS=Sus scrofa OX=9823 GN=SERPINF2 PE=1 SV=1 - [A0A287AJI4_PIG]	4.43	2	2	5	474	53.1883	5.70654	0.941368	1.18819	1.10351	1.07769	0.796182	0.788252	0.819574	0.801336	1.34486	0.427461	0.019357	1.71316
I3LUE7	Uncharacterized protein	C5AR1	Uncharacterized protein OS=Sus scrofa OX=9823 GN=C5AR1 PE=3 SV=1 - [I3LUE7_PIG]	10.83	4	4	7	351	39.1627	8.79248	1.18813	1.25604	1.19309	1.21242	0.913057	0.85789	0.936703	0.90255	1.34333	0.425813	0.000635141	3.19713
A0A287AAR0	GTPase, IMAP family member 7	GIMAP7	GTPase, IMAP family member 7 OS=Sus scrofa OX=9823 GN=GIMAP7 PE=4 SV=1 - [A0A287AAR0_PIG]	13	4	5	7	300	34.2714	6.37939	1.12504	1.18288	1.23087	1.1796	0.857796	0.939194	0.852609	0.8832	1.3356	0.417485	0.00203256	2.69196
F1SI86	Uncharacterized protein	BOLL	Uncharacterized protein OS=Sus scrofa OX=9823 GN=BOLL PE=4 SV=3 - [F1SI86_PIG]	2.86	1	1	1	280	30.6773	7.47412	1.08083	1.26915	1.19383	1.18127	0.865461	0.863489	0.924424	0.884458	1.33559	0.417473	0.007009	2.15434
A0A287BLE1	Uncharacterized protein	SQSTM1	Uncharacterized protein OS=Sus scrofa OX=9823 GN=SQSTM1 PE=4 SV=1 - [A0A287BLE1_PIG]	23.73	7	7	15	413	45.0935	5.16064	1.00285	1.06075	1.02259	1.02873	0.694009	0.928053	0.692142	0.771401	1.33359	0.41531	0.0325711	1.48717
A5GFQ0	60S ribosomal protein L7-like 1	RPL7L1	60S ribosomal protein L7-like 1 OS=Sus scrofa OX=9823 GN=RPL7L1 PE=3 SV=1 - [RL7L_PIG]	4.05	1	1	1	247	28.7062	10.6821	1.05574	1.20878	1.07265	1.11239	0.829682	0.809927	0.869385	0.836331	1.33008	0.411515	0.00584441	2.23326
Q9XSH0	Secreted folate binding protein		Secreted folate binding protein OS=Sus scrofa OX=9823 PE=2 SV=1 - [Q9XSH0_PIG]	9.92	3	3	3	252	28.8856	7.69385	1.13814	1.20757	1.20782	1.18451	0.920731	0.836531	0.916441	0.891234	1.32907	0.410413	0.00121947	2.91383
G0KXP9	MHC class I antigen	SLA-3	MHC class I antigen OS=Sus scrofa OX=9823 GN=SLA-3 PE=2 SV=1 - [G0KXP9_PIG]	56.79	3	15	63	361	40.051	5.74463	1.18117	1.17728	1.14783	1.16876	0.858236	0.955953	0.832783	0.882324	1.32464	0.405597	0.00182797	2.73803
A0A286ZWM2	Uncharacterized protein	LOC110256379	Uncharacterized protein OS=Sus scrofa OX=9823 GN=LOC110256379 PE=4 SV=1 - [A0A286ZWM2_PIG]	4.31	1	1	1	209	23.2209	8.04541	1.1589	1.18405	1.12643	1.15646	0.839882	0.990794	0.796048	0.875574	1.3208	0.401414	0.0101648	1.9929
I3LRJ4	Vitamin K-dependent protein C	PROC	Vitamin K-dependent protein C OS=Sus scrofa OX=9823 GN=PROC PE=3 SV=1 - [I3LRJ4_PIG]	1.53	1	1	1	459	51.9234	6.771	1.00342	1.08536	1.07924	1.05601	0.759901	0.855396	0.783291	0.799529	1.32078	0.401395	0.00276507	2.55829
F1SQ36	Uncharacterized protein	PARP14	Uncharacterized protein OS=Sus scrofa OX=9823 GN=PARP14 PE=1 SV=3 - [F1SQ36_PIG]	0.57	1	1	1	1586	178.198	6.97607	1.20812	1.08085	1.17231	1.15376	0.835537	0.930499	0.855112	0.873716	1.32052	0.401107	0.00419893	2.37686
A0A287BSF6	Uncharacterized protein	GBP1	Uncharacterized protein OS=Sus scrofa OX=9823 GN=GBP1 PE=1 SV=1 - [A0A287BSF6_PIG]	31.31	16	18	58	511	59.03	5.26221	1.15484	1.17028	1.25723	1.19412	0.90894	0.907572	0.902469	0.906327	1.31753	0.39784	0.000839304	3.07608
K7GP53	Uncharacterized protein	UBA7	Uncharacterized protein OS=Sus scrofa OX=9823 GN=UBA7 PE=3 SV=2 - [K7GP53_PIG]	3.59	3	4	4	948	105.15	5.5542	1.22653	1.15499	1.29864	1.22672	0.947137	0.86937	0.976935	0.931148	1.31743	0.397726	0.0048695	2.31252
A0A3G5MTA1	MHC class I antigen (Fragment)	SLA-2	MHC class I antigen (Fragment) OS=Sus scrofa OX=9823 GN=SLA-2 PE=2 SV=1 - [A0A3G5MTA1_PIG]	54.7	6	16	44	362	40.197	5.46533	1.15525	1.1483	1.17644	1.16	0.879711	0.878132	0.888612	0.882152	1.31496	0.395024	6.76376e-06	5.16981
P61288	Translationally-controlled tumor protein	TPT1	Translationally-controlled tumor protein OS=Sus scrofa OX=9823 GN=TPT1 PE=2 SV=1 - [TCTP_PIG]	20.93	4	4	12	172	19.5826	4.93213	1.13848	1.11954	1.12166	1.12656	0.847005	0.877638	0.846774	0.857139	1.31432	0.394322	2.23283e-05	4.65114
I3LEI8	1,2-dihydroxy-3-keto-5-methylthiopentene dioxygenase	ADI1	1,2-dihydroxy-3-keto-5-methylthiopentene dioxygenase OS=Sus scrofa OX=9823 GN=ADI1 PE=1 SV=1 - [I3LEI8_PIG]	5.59	1	1	1	179	21.5637	5.24951	1.25422	1.13598	1.12524	1.17182	0.850848	0.928062	0.896896	0.891935	1.31379	0.393735	0.00399594	2.39838
A0A0B8S031	Pyruvate kinase	PKM	Pyruvate kinase OS=Sus scrofa domesticus OX=9825 GN=PKM PE=3 SV=1 - [A0A0B8S031_PIG]	55.37	25	28	90	531	57.8411	7.85498	1.16104	1.14458	1.14403	1.14988	0.854447	0.907288	0.864559	0.875431	1.31351	0.393424	8.86891e-05	4.05213
F1RHN8	Uncharacterized protein	TRIM21	Uncharacterized protein OS=Sus scrofa OX=9823 GN=TRIM21 PE=4 SV=3 - [F1RHN8_PIG]	10.9	6	6	7	468	53.5358	6.48096	1.1203	1.11329	1.23001	1.15453	0.823231	0.934763	0.883797	0.880597	1.31108	0.390755	0.00527732	2.27759
F2Z5H2	Uncharacterized protein	ATAD1	Uncharacterized protein OS=Sus scrofa OX=9823 GN=ATAD1 PE=1 SV=3 - [F2Z5H2_PIG]	8.86	3	3	6	361	40.718	6.90283	1.17259	1.16561	1.18998	1.17606	0.922689	0.883763	0.893113	0.899855	1.30695	0.3862	3.66584e-05	4.43583
A0A287A3K0	Uncharacterized protein	AHSA2P	Uncharacterized protein OS=Sus scrofa OX=9823 GN=AHSA2P PE=4 SV=1 - [A0A287A3K0_PIG]	15.27	6	6	8	334	37.9775	7.38623	1.12612	1.08884	1.11446	1.10981	0.807355	0.941878	0.802593	0.850608	1.30472	0.38374	0.00526231	2.27882
A0A287BL77	Uncharacterized protein	OSGEP	Uncharacterized protein OS=Sus scrofa OX=9823 GN=OSGEP PE=1 SV=1 - [A0A287BL77_PIG]	10.56	3	3	3	303	32.7173	5.35107	1.08424	1.11086	1.1008	1.09863	0.797591	0.812445	0.932199	0.847412	1.29646	0.374577	0.00439355	2.35718
A0A286ZYZ8	Galectin	LGALS8	Galectin OS=Sus scrofa OX=9823 GN=LGALS8 PE=4 SV=1 - [A0A286ZYZ8_PIG]	15.14	4	4	5	317	36.1926	7.51807	1.16192	1.09846	1.1985	1.15296	0.890318	0.925939	0.853039	0.889765	1.2958	0.373844	0.00186465	2.7294
F2Z5U6	Uncharacterized protein	CNRIP1	Uncharacterized protein OS=Sus scrofa OX=9823 GN=CNRIP1 PE=1 SV=1 - [F2Z5U6_PIG]	11.59	2	2	4	164	18.6525	7.94287	1.16284	1.12971	1.12896	1.1405	0.864347	0.894382	0.883817	0.880849	1.29478	0.372703	5.28935e-05	4.2766
I3LEA8	Uncharacterized protein	UNC93B1	Uncharacterized protein OS=Sus scrofa OX=9823 GN=UNC93B1 PE=4 SV=2 - [I3LEA8_PIG]	6.04	3	3	4	662	72.8887	7.38623	1.03102	1.17317	1.25324	1.15248	0.927541	0.84431	0.904101	0.891984	1.29204	0.369647	0.0200214	1.69851
I3L574	Uncharacterized protein	UBE2F	Uncharacterized protein OS=Sus scrofa OX=9823 GN=UBE2F PE=3 SV=1 - [I3L574_PIG]	7.57	1	1	1	185	21.0727	6.78564	1.07753	1.14715	1.21624	1.14697	0.86048	0.927652	0.876893	0.888342	1.29114	0.368644	0.00449067	2.34769
F1SFA9	Guanine nucleotide-binding protein subunit gamma	GNG11	Guanine nucleotide-binding protein subunit gamma OS=Sus scrofa OX=9823 GN=GNG11 PE=1 SV=3 - [F1SFA9_PIG]	8.22	1	1	1	73	8.48941	5.5415	1.15088	1.20075	1.21938	1.19034	0.938708	0.823463	1.00504	0.922405	1.29047	0.367901	0.0092202	2.03526
Q95266	Calcium/calmodulin-dependent protein kinase type II subunit delta	CAMK2D	Calcium/calmodulin-dependent protein kinase type II subunit delta OS=Sus scrofa OX=9823 GN=CAMK2D PE=2 SV=1 - [KCC2D_PIG]	12.63	3	6	7	499	56.3535	7.25439	1.16544	1.21078	1.21029	1.1955	0.897822	0.92074	0.96435	0.927638	1.28876	0.365987	0.000405768	3.39172
F1S8Z3	Uncharacterized protein	VWA5A	Uncharacterized protein OS=Sus scrofa OX=9823 GN=VWA5A PE=4 SV=2 - [F1S8Z3_PIG]	16.41	14	14	22	780	86.5614	6.80029	1.15579	1.15086	1.18634	1.16433	0.892633	0.918391	0.900122	0.903715	1.28838	0.36556	4.21588e-05	4.37511
F1RRD4	Uncharacterized protein	TRANK1	Uncharacterized protein OS=Sus scrofa OX=9823 GN=TRANK1 PE=4 SV=3 - [F1RRD4_PIG]	0.75	3	3	3	2917	333.059	7.06396	1.12942	1.16703	1.17236	1.15627	0.891691	0.900143	0.905951	0.899262	1.2858	0.362665	5.37818e-05	4.26936
A0A286ZQ44	Uncharacterized protein	DCXR	Uncharacterized protein OS=Sus scrofa OX=9823 GN=DCXR PE=4 SV=1 - [A0A286ZQ44_PIG]	10.66	2	2	3	244	25.6454	7.84033	1.17804	1.10594	1.24349	1.17582	0.915125	0.920451	0.911217	0.915598	1.28422	0.360887	0.00283044	2.54815
A0A287AMU9	Uncharacterized protein	EVL	Uncharacterized protein OS=Sus scrofa OX=9823 GN=EVL PE=1 SV=1 - [A0A287AMU9_PIG]	33.57	13	13	19	417	44.3814	8.83643	1.17689	1.14236	1.17376	1.16433	0.911485	0.923876	0.886501	0.907287	1.28331	0.359874	7.87956e-05	4.1035
A0A287APE1	Uncharacterized protein	LOC100624191	Uncharacterized protein OS=Sus scrofa OX=9823 GN=LOC100624191 PE=4 SV=1 - [A0A287APE1_PIG]	10.07	5	5	6	606	64.9669	8.42627	1.18713	1.10959	1.11872	1.13848	0.883543	0.912735	0.867146	0.887808	1.28235	0.358788	0.000845015	3.07314
A0A286ZZ12	2',3'-cyclic-nucleotide 3'-phosphodiesterase	CNP	2',3'-cyclic-nucleotide 3'-phosphodiesterase OS=Sus scrofa OX=9823 GN=CNP PE=1 SV=1 - [A0A286ZZ12_PIG]	22.5	9	9	12	400	44.701	8.35303	1.17943	1.15976	1.22826	1.18915	0.916062	0.950225	0.91645	0.927579	1.28199	0.358386	0.000358536	3.44547
A0A286ZQ23	Uncharacterized protein	ETNK1	Uncharacterized protein OS=Sus scrofa OX=9823 GN=ETNK1 PE=4 SV=1 - [A0A286ZQ23_PIG]	2.48	1	1	1	363	41.9211	5.52881	1.12409	1.09366	1.13106	1.11627	0.854809	0.873563	0.885009	0.871127	1.28141	0.357732	7.11262e-05	4.14797
A0A3G5MV14	MHC class I antigen (Fragment)	SLA-1	MHC class I antigen (Fragment) OS=Sus scrofa OX=9823 GN=SLA-1 PE=2 SV=1 - [A0A3G5MV14_PIG]	42.66	1	11	46	361	40.3329	5.08447	1.18811	1.12022	1.18798	1.16544	0.914151	0.872325	0.942093	0.909523	1.28137	0.357687	0.00108566	2.9643
A0A287ACR8	Uncharacterized protein	NAA50	Uncharacterized protein OS=Sus scrofa OX=9823 GN=NAA50 PE=1 SV=1 - [A0A287ACR8_PIG]	39.88	7	7	14	168	19.299	8.80713	1.0865	1.07495	1.11555	1.09233	0.842762	0.92236	0.798604	0.854575	1.27822	0.354134	0.00338389	2.47058
Q1WMM5	Liver X receptor alpha (Fragment)	NR1H3	Liver X receptor alpha (Fragment) OS=Sus scrofa OX=9823 GN=NR1H3 PE=3 SV=1 - [Q1WMM5_PIG]	14.06	2	2	3	128	14.4034	5.50342	1.19049	1.13342	1.11559	1.1465	0.876111	0.969575	0.850675	0.898787	1.27561	0.351186	0.004363	2.36022
A0A0B8RSQ9	Integrin, alpha 5 (Fibronectin receptor, alpha polypeptide)	ITGA5	Integrin, alpha 5 (Fibronectin receptor, alpha polypeptide) OS=Sus scrofa domesticus OX=9825 GN=ITGA5 PE=3 SV=1 - [A0A0B8RSQ9_PIG]	13.29	9	9	14	730	80.2239	6.37939	1.05605	1.15157	1.20509	1.13757	0.887842	0.889769	0.899519	0.892377	1.27476	0.350229	0.00497315	2.30337
D5FGE4	Alpha-galactosidase		Alpha-galactosidase OS=Sus scrofa OX=9823 PE=2 SV=1 - [D5FGE4_PIG]	18.94	7	7	15	433	48.9805	7.88428	1.15299	1.13596	1.12767	1.13887	0.911352	0.884414	0.887883	0.89455	1.27312	0.348373	2.68283e-05	4.57141
F1SEZ5	Uncharacterized protein	DYRK3	Uncharacterized protein OS=Sus scrofa OX=9823 GN=DYRK3 PE=4 SV=3 - [F1SEZ5_PIG]	1.19	1	1	1	505	56.8007	9.56885	1.18496	1.12808	1.18838	1.16714	0.843611	0.950601	0.957128	0.917113	1.27262	0.347807	0.00388297	2.41084
F1RIF8	6-phosphogluconate dehydrogenase, decarboxylating	PGD	6-phosphogluconate dehydrogenase, decarboxylating OS=Sus scrofa OX=9823 GN=PGD PE=1 SV=3 - [F1RIF8_PIG]	50.11	20	22	153	475	52.2674	6.80029	1.11803	1.11456	1.13974	1.12411	0.860978	0.924203	0.86488	0.883353	1.27255	0.34772	0.000390488	3.40839
A0A287A3U6	Uncharacterized protein	NIT1	Uncharacterized protein OS=Sus scrofa OX=9823 GN=NIT1 PE=1 SV=1 - [A0A287A3U6_PIG]	3.15	1	1	1	286	31.6293	8.25049	1.04808	1.02501	1.08465	1.05258	0.800094	0.834257	0.848243	0.827531	1.27196	0.34705	0.000560867	3.25114
F1SSV8	Uncharacterized protein	RPAP1	Uncharacterized protein OS=Sus scrofa OX=9823 GN=RPAP1 PE=4 SV=2 - [F1SSV8_PIG]	0.84	1	1	1	1074	117.081	6.37939	0.97933	1.18167	1.10093	1.08731	0.86436	0.886288	0.814806	0.855151	1.27148	0.346514	0.0205634	1.68691
F1SQ33	CD86 molecule	CD86	CD86 molecule OS=Sus scrofa OX=9823 GN=CD86 PE=2 SV=2 - [F1SQ33_PIG]	4.43	1	1	1	316	35.5158	6.7417	1.03088	1.12143	1.3049	1.1524	0.913225	0.855315	0.952164	0.906901	1.2707	0.345627	0.0452147	1.34472
F1SQ67	Uncharacterized protein	BCL2L14	Uncharacterized protein OS=Sus scrofa OX=9823 GN=BCL2L14 PE=4 SV=2 - [F1SQ67_PIG]	6.69	2	3	5	329	37.1517	7.51807	1.13539	1.14692	1.14632	1.14288	0.892835	0.889294	0.919801	0.900643	1.26896	0.343643	1.96573e-05	4.70648
A0A287A8K2	Uncharacterized protein	SLFN11	Uncharacterized protein OS=Sus scrofa OX=9823 GN=SLFN11 PE=4 SV=1 - [A0A287A8K2_PIG]	8.35	8	8	8	898	102.478	7.62061	1.18101	1.16634	1.18095	1.1761	0.923187	0.924594	0.938719	0.928833	1.26621	0.340518	3.74099e-06	5.42701
F1SSF3	Uncharacterized protein	STK17A	Uncharacterized protein OS=Sus scrofa OX=9823 GN=STK17A PE=3 SV=3 - [F1SSF3_PIG]	5.1	2	2	2	412	46.1183	5.021	1.02615	1.10799	1.20408	1.11274	0.897838	0.880794	0.859026	0.879219	1.2656	0.339823	0.0113595	1.94464
A0A286ZLT3	Uncharacterized protein	SNX10	Uncharacterized protein OS=Sus scrofa OX=9823 GN=SNX10 PE=4 SV=1 - [A0A286ZLT3_PIG]	11.73	3	3	4	196	22.9852	6.15088	1.14263	1.13385	1.0555	1.11066	0.876544	0.842068	0.917825	0.878812	1.26382	0.337793	0.00278264	2.55554
A0A287A1K8	Proteasome maturation protein	POMP	Proteasome maturation protein OS=Sus scrofa OX=9823 GN=POMP PE=4 SV=1 - [A0A287A1K8_PIG]	11.11	2	2	2	135	15.1928	4.94482	1.1444	1.11738	1.07514	1.11231	0.842545	0.903611	0.895831	0.880662	1.26303	0.336893	0.00113781	2.94393
I3LC26	Uncharacterized protein	WBP2	Uncharacterized protein OS=Sus scrofa OX=9823 GN=WBP2 PE=1 SV=2 - [I3LC26_PIG]	9.72	2	2	4	216	23.3092	6.31592	1.12375	1.16063	1.08678	1.12372	0.852702	0.93395	0.885109	0.890587	1.26177	0.33545	0.00184561	2.73386
A0A287AHQ0	Uncharacterized protein	ACAT2	Uncharacterized protein OS=Sus scrofa OX=9823 GN=ACAT2 PE=1 SV=1 - [A0A287AHQ0_PIG]	16.12	6	6	11	397	41.3283	7.43018	1.14624	1.12024	1.09796	1.12148	0.884918	0.911444	0.870148	0.888836	1.26174	0.335415	0.000227919	3.64222
A0A286ZVF6	Uncharacterized protein	LOC100155195	Uncharacterized protein OS=Sus scrofa OX=9823 GN=LOC100155195 PE=1 SV=1 - [A0A286ZVF6_PIG]	19.33	10	11	13	450	51.0623	5.18604	1.12573	1.15431	1.20244	1.16083	0.917694	0.961034	0.88236	0.920363	1.26127	0.334876	0.00166173	2.77944
I3LCF5	Uncharacterized protein	GNPTAB	Uncharacterized protein OS=Sus scrofa OX=9823 GN=GNPTAB PE=4 SV=2 - [I3LCF5_PIG]	2.74	3	3	3	1203	136.886	7.43018	0.975767	1.17988	1.11408	1.08991	0.878523	0.875355	0.840813	0.864897	1.26016	0.333609	0.0214343	1.66889
A0A287ADA9	Uncharacterized protein	GCLC	Uncharacterized protein OS=Sus scrofa OX=9823 GN=GCLC PE=1 SV=1 - [A0A287ADA9_PIG]	1.6	1	1	1	564	63.7578	5.99854	1.09297	1.05809	1.1203	1.09045	0.868513	0.940851	0.787906	0.865757	1.25954	0.332894	0.00923632	2.0345
F1SKH6	Uncharacterized protein	PIP4K2C	Uncharacterized protein OS=Sus scrofa OX=9823 GN=PIP4K2C PE=1 SV=3 - [F1SKH6_PIG]	10.21	4	5	10	421	47.2001	6.84424	1.2147	1.1345	1.10629	1.15183	0.915501	0.905887	0.923447	0.914945	1.25891	0.332172	0.00196481	2.70668
A0A287AFP8	Uncharacterized protein	F13B	Uncharacterized protein OS=Sus scrofa OX=9823 GN=F13B PE=1 SV=1 - [A0A287AFP8_PIG]	2.57	1	1	1	584	66.1049	7.40088	0.943554	1.01786	1.1391	1.0335	0.845758	0.775734	0.841883	0.821125	1.25864	0.33187	0.0257799	1.58872
F1SKD5	Uncharacterized protein	USP15	Uncharacterized protein OS=Sus scrofa OX=9823 GN=USP15 PE=1 SV=3 - [F1SKD5_PIG]	18.55	18	18	27	981	112.385	5.22412	1.15513	1.10831	1.16268	1.14204	0.897754	0.918366	0.906532	0.907551	1.25837	0.33156	0.000201383	3.69598
F1SU88	Uncharacterized protein	MERTK	Uncharacterized protein OS=Sus scrofa OX=9823 GN=MERTK PE=1 SV=3 - [F1SU88_PIG]	6.69	4	7	9	957	105.465	5.69385	1.12545	1.15665	1.10634	1.12948	0.906459	0.933423	0.855208	0.898363	1.25726	0.330284	0.00105567	2.97647
F1RPJ7	Uncharacterized protein	UPRT	Uncharacterized protein OS=Sus scrofa OX=9823 GN=UPRT PE=1 SV=1 - [F1RPJ7_PIG]	5.59	2	2	2	304	33.4768	6.16357	1.14717	1.14013	1.07288	1.12006	0.851189	0.935021	0.89345	0.89322	1.25396	0.32649	0.00258165	2.5881
A0A286ZZK2	Leukocyte surface antigen CD47	CD47	Leukocyte surface antigen CD47 OS=Sus scrofa OX=9823 GN=CD47 PE=1 SV=1 - [A0A286ZZK2_PIG]	3.26	1	1	8	276	30.3784	7.7085	1.09846	1.12518	1.13388	1.11918	0.920624	0.877569	0.880408	0.892867	1.25346	0.325921	0.000207069	3.68388
F1RVE6	Neuropilin	NRP1	Neuropilin OS=Sus scrofa OX=9823 GN=NRP1 PE=1 SV=3 - [F1RVE6_PIG]	2.62	2	2	2	840	93.9689	5.92236	1.07257	1.11831	1.22779	1.13956	0.942926	0.852043	0.93257	0.90918	1.25339	0.325834	0.0132149	1.87894
A0A287ABK7	Uncharacterized protein	ABCC1	Uncharacterized protein OS=Sus scrofa OX=9823 GN=ABCC1 PE=4 SV=1 - [A0A287ABK7_PIG]	2.57	4	4	4	1476	164.632	7.82568	1.11256	1.09753	1.12165	1.11058	0.858442	0.954826	0.845601	0.88629	1.25307	0.325468	0.003104	2.50808
A0A287B807	Uncharacterized protein	LITAF	Uncharacterized protein OS=Sus scrofa OX=9823 GN=LITAF PE=4 SV=1 - [A0A287B807_PIG]	4.35	1	1	1	161	16.925	5.88428	1.25546	1.10991	1.09628	1.15389	0.890275	0.911815	0.962347	0.921479	1.25221	0.324477	0.0136128	1.86605
F1S268	Uncharacterized protein	CREG1	Uncharacterized protein OS=Sus scrofa OX=9823 GN=CREG1 PE=1 SV=1 - [F1S268_PIG]	25.23	4	4	8	222	24.2033	7.91357	1.08623	1.1156	1.20733	1.13639	0.889254	0.919407	0.914992	0.907884	1.25169	0.323874	0.00372782	2.42854
I3LBR7	Uncharacterized protein	ZNFX1	Uncharacterized protein OS=Sus scrofa OX=9823 GN=ZNFX1 PE=1 SV=2 - [I3LBR7_PIG]	4.92	9	9	12	1889	216.511	7.45947	1.05175	1.06025	1.17901	1.09701	0.848668	0.93122	0.849406	0.876431	1.25167	0.323858	0.0110975	1.95478
F1SNL7	Uncharacterized protein	CNDP2	Uncharacterized protein OS=Sus scrofa OX=9823 GN=CNDP2 PE=1 SV=1 - [F1SNL7_PIG]	39.37	16	16	55	475	52.7005	5.47803	1.1373	1.11986	1.13482	1.13066	0.894509	0.909753	0.908091	0.904118	1.25057	0.322581	6.35637e-06	5.19679
A0A287BLV9	Uncharacterized protein	MTERF3	Uncharacterized protein OS=Sus scrofa OX=9823 GN=MTERF3 PE=4 SV=1 - [A0A287BLV9_PIG]	2.42	1	1	1	414	47.5501	8.90967	1.1618	1.11385	1.14326	1.13964	0.887603	0.959816	0.887968	0.911796	1.24989	0.321797	0.00120308	2.9197
H9LC64	Zinc finger protein 318 (Fragment)	ZNF318	Zinc finger protein 318 (Fragment) OS=Sus scrofa OX=9823 GN=ZNF318 PE=4 SV=1 - [H9LC64_PIG]	2.44	1	1	1	246	26.7204	7.7085	1.23038	1.12703	1.11712	1.15818	0.870084	0.947747	0.965543	0.927791	1.24831	0.319981	0.00778772	2.10859
I3LEF1	Uncharacterized protein	EIF2B5	Uncharacterized protein OS=Sus scrofa OX=9823 GN=EIF2B5 PE=1 SV=2 - [I3LEF1_PIG]	4.01	2	2	3	698	77.6352	5.07178	1.09082	1.11981	1.09371	1.10145	0.867801	0.87254	0.907502	0.882614	1.24794	0.319543	0.000147891	3.83006
Q0GFA4	Interferon regulatory factor 5 (Fragment)		Interferon regulatory factor 5 (Fragment) OS=Sus scrofa OX=9823 PE=4 SV=1 - [Q0GFA4_PIG]	9.38	2	2	2	256	29.2301	6.01123	1.05802	1.16372	1.19886	1.1402	0.92007	0.923905	0.899038	0.914338	1.24702	0.318489	0.00629937	2.2007
A5A0R0	Karyopherin alpha 1 (Fragment)	KPNA1	Karyopherin alpha 1 (Fragment) OS=Sus scrofa OX=9823 GN=KPNA1 PE=4 SV=1 - [A5A0R0_PIG]	40.91	1	1	1	22	2.42117	4.23389	1.11689	1.04641	1.09016	1.08449	0.865207	0.86601	0.878007	0.869741	1.24691	0.318354	0.000511026	3.29156
F1SJ20	Uncharacterized protein	TMEM115	Uncharacterized protein OS=Sus scrofa OX=9823 GN=TMEM115 PE=4 SV=1 - [F1SJ20_PIG]	2.56	1	1	2	351	38.2987	8.42627	1.15273	1.07888	1.16798	1.1332	0.895172	0.972347	0.860689	0.909402	1.24609	0.317409	0.00648012	2.18842
K7GR70	Uncharacterized protein	TRIM25	Uncharacterized protein OS=Sus scrofa OX=9823 GN=TRIM25 PE=1 SV=2 - [K7GR70_PIG]	24.84	14	14	30	632	70.7557	8.1626	1.13146	1.10729	1.12405	1.12093	0.885485	0.912563	0.902541	0.900196	1.24521	0.31639	3.21142e-05	4.4933
L7UVT2	MHC class I alpha chain (Fragment)	SLA-3	MHC class I alpha chain (Fragment) OS=Sus scrofa OX=9823 GN=SLA-3 PE=3 SV=1 - [L7UVT2_PIG]	29.83	1	5	20	181	20.877	5.94775	1.12274	1.12113	1.19569	1.14652	0.993585	0.872718	0.899013	0.921772	1.24382	0.314781	0.00704345	2.15221
A0A287BRR9	Uncharacterized protein	BAIAP2	Uncharacterized protein OS=Sus scrofa OX=9823 GN=BAIAP2 PE=1 SV=1 - [A0A287BRR9_PIG]	1.54	1	1	1	521	57.266	8.79248	1.1255	0.990077	1.06917	1.06158	0.811248	0.96854	0.780683	0.85349	1.24381	0.314771	0.0413986	1.38301
A0A286ZQB1	Queuosine salvage protein	C9orf64	Queuosine salvage protein OS=Sus scrofa OX=9823 GN=C9orf64 PE=3 SV=1 - [A0A286ZQB1_PIG]	4.94	2	2	2	385	43.4429	6.55127	1.13262	1.12526	1.1205	1.12612	0.939651	0.92628	0.851124	0.905685	1.24339	0.314282	0.00136493	2.86489
A0A287B924	Uncharacterized protein	APPL2	Uncharacterized protein OS=Sus scrofa OX=9823 GN=APPL2 PE=1 SV=1 - [A0A287B924_PIG]	4.86	2	3	4	638	71.437	5.0083	1.10804	1.15934	1.10985	1.12574	0.881533	0.912501	0.927682	0.907238	1.24085	0.311325	0.000538186	3.26907
T2HGJ0	SLA-2 protein (Fragment)	SLA-2	SLA-2 protein (Fragment) OS=Sus scrofa OX=9823 GN=SLA-2 PE=2 SV=1 - [T2HGJ0_PIG]	56.34	4	15	85	355	39.4447	5.57959	1.14162	1.17971	1.13013	1.15049	0.933884	0.883516	0.964797	0.927399	1.24056	0.310986	0.00134972	2.86976
F1SGT2	Methylthioribulose-1-phosphate dehydratase	APIP	Methylthioribulose-1-phosphate dehydratase OS=Sus scrofa OX=9823 GN=APIP PE=1 SV=2 - [F1SGT2_PIG]	26.61	5	5	8	218	24.6182	8.104	1.08107	1.06731	1.05863	1.069	0.891265	0.84002	0.85445	0.861912	1.24027	0.310655	0.000237243	3.62481
F1SHE8	Ribosome biogenesis protein WDR12	WDR12	Ribosome biogenesis protein WDR12 OS=Sus scrofa OX=9823 GN=WDR12 PE=1 SV=1 - [F1SHE8_PIG]	3.55	2	2	2	423	47.5747	5.79541	1.15438	1.13167	1.15304	1.14636	0.907027	0.893595	0.973492	0.924705	1.23971	0.309999	0.00100428	2.99815
A0A288CG57	Elongation factor 1-alpha	EEF1A1	Elongation factor 1-alpha OS=Sus scrofa OX=9823 GN=EEF1A1 PE=1 SV=1 - [A0A288CG57_PIG]	40.98	17	17	92	449	48.9114	8.79248	1.16095	1.1069	1.08585	1.1179	0.864574	0.954952	0.885875	0.9018	1.23963	0.309912	0.00359696	2.44406
I3LG64	Uncharacterized protein	PILRA	Uncharacterized protein OS=Sus scrofa OX=9823 GN=PILRA PE=4 SV=2 - [I3LG64_PIG]	6.04	2	2	2	298	33.1461	8.93896	1.10118	1.0887	1.26147	1.15045	0.940536	0.857919	0.98634	0.928265	1.23935	0.309589	0.0296608	1.52782
A0A287BM51	Uncharacterized protein	UBFD1	Uncharacterized protein OS=Sus scrofa OX=9823 GN=UBFD1 PE=1 SV=1 - [A0A287BM51_PIG]	13.67	4	4	6	300	32.6374	5.75732	1.02769	1.05363	1.12399	1.06844	0.859938	0.87023	0.856282	0.86215	1.23927	0.309492	0.00208249	2.68142
A0A287ARH4	Ring finger protein 213	RNF213	Ring finger protein 213 OS=Sus scrofa OX=9823 GN=RNF213 PE=1 SV=1 - [A0A287ARH4_PIG]	9.88	4	9	12	881	99.6698	7.92822	1.21313	1.14749	1.15333	1.17132	0.942146	0.919138	0.976028	0.945771	1.23848	0.308568	0.00107574	2.96829
A0A0B8RW41	1-acyl-sn-glycerol-3-phosphate acyltransferase	AGPAT2	1-acyl-sn-glycerol-3-phosphate acyltransferase OS=Sus scrofa domesticus OX=9825 GN=AGPAT2 PE=3 SV=1 - [A0A0B8RW41_PIG]	3.24	1	1	1	278	30.9993	9.20264	1.14781	1.15871	1.08944	1.13199	0.929945	0.896178	0.917099	0.914407	1.23795	0.307947	0.000775494	3.11042
A0A1P0REP6	Spastin	SPAST	Spastin OS=Sus scrofa OX=9823 GN=SPAST PE=3 SV=2 - [A0A1P0REP6_PIG]	8.94	5	5	6	615	67.5576	9.83252	1.11473	1.08152	1.19608	1.13078	0.940145	0.934235	0.86841	0.914263	1.23682	0.306633	0.00620296	2.2074
A0A287ASJ1	Uncharacterized protein	EPB41L2	Uncharacterized protein OS=Sus scrofa OX=9823 GN=EPB41L2 PE=1 SV=1 - [A0A287ASJ1_PIG]	29.41	24	27	49	925	102.694	5.23682	1.10573	1.10383	1.16602	1.12519	0.913821	0.929629	0.894804	0.912751	1.23275	0.301876	0.000734541	3.13398
A0A287A2Z1	Uncharacterized protein	PRUNE1	Uncharacterized protein OS=Sus scrofa OX=9823 GN=PRUNE1 PE=1 SV=1 - [A0A287A2Z1_PIG]	5.5	2	2	2	400	43.9637	5.16064	1.07383	1.10317	1.09512	1.09071	0.849144	0.913198	0.89294	0.885094	1.23231	0.301365	0.000590998	3.22841
A0A286ZTH8	O-acyltransferase	SOAT1	O-acyltransferase OS=Sus scrofa OX=9823 GN=SOAT1 PE=3 SV=1 - [A0A286ZTH8_PIG]	1.36	1	1	1	513	60.2887	8.92432	1.11578	1.1734	1.13828	1.14248	0.849538	0.905819	1.02701	0.927455	1.23185	0.300825	0.0173779	1.76
A0A287AGJ2	Uncharacterized protein	SP140	Uncharacterized protein OS=Sus scrofa OX=9823 GN=SP140 PE=4 SV=1 - [A0A287AGJ2_PIG]	5.59	5	5	5	734	84.9577	8.90967	1.18915	1.15531	1.19034	1.17827	0.946195	0.92555	0.998023	0.956589	1.23174	0.300698	0.000816957	3.0878
A0A0B8RSY4	Niban-like protein 1	FAM129B	Niban-like protein 1 OS=Sus scrofa domesticus OX=9825 GN=FAM129B PE=4 SV=1 - [A0A0B8RSY4_PIG]	21.95	18	18	28	747	84.222	6.1001	1.11525	1.10259	1.05442	1.09075	0.852192	0.931096	0.875217	0.886169	1.23086	0.29967	0.00237849	2.6237
Q2XVP5	Microtubule-associated protein RP/EB family member 1	MAPRE1	Microtubule-associated protein RP/EB family member 1 OS=Sus scrofa OX=9823 GN=MAPRE1 PE=1 SV=1 - [Q2XVP5_PIG]	39.18	10	10	34	268	29.9582	5.31299	1.13603	1.0852	1.06125	1.09416	0.840759	0.967498	0.861703	0.889987	1.22941	0.297966	0.0105174	1.97809
F1RSK4	Uncharacterized protein	ICAM2	Uncharacterized protein OS=Sus scrofa OX=9823 GN=ICAM2 PE=4 SV=3 - [F1RSK4_PIG]	6.88	2	2	4	276	31.0389	8.19189	0.995352	1.17536	1.1889	1.11987	0.904442	0.908187	0.92117	0.911266	1.22891	0.297385	0.0290237	1.53725
F1SMG8	3-hydroxy-3-methylglutaryl coenzyme A synthase	HMGCS1	3-hydroxy-3-methylglutaryl coenzyme A synthase OS=Sus scrofa OX=9823 GN=HMGCS1 PE=1 SV=3 - [F1SMG8_PIG]	15	7	7	11	520	57.5786	5.57959	1.08773	1.06998	1.06748	1.07506	0.858089	0.900206	0.867488	0.875261	1.22827	0.296632	0.000150862	3.82142
A0A287AS23	Uncharacterized protein	RBMS1	Uncharacterized protein OS=Sus scrofa OX=9823 GN=RBMS1 PE=4 SV=1 - [A0A287AS23_PIG]	11.81	4	4	7	398	43.3564	8.92432	1.1726	1.08278	1.10894	1.12144	0.874708	0.972508	0.893304	0.913507	1.22762	0.295865	0.00659998	2.18046
A0A287ALA0	Uncharacterized protein	BASP1	Uncharacterized protein OS=Sus scrofa OX=9823 GN=BASP1 PE=1 SV=1 - [A0A287ALA0_PIG]	78.07	14	14	43	228	23.0741	4.60205	1.09398	1.06572	1.09892	1.08621	0.873296	0.955932	0.825999	0.885076	1.22725	0.295424	0.00692923	2.15931
A0A286ZQM9	Uncharacterized protein	RILPL2	Uncharacterized protein OS=Sus scrofa OX=9823 GN=RILPL2 PE=4 SV=1 - [A0A286ZQM9_PIG]	12.31	2	2	2	195	22.0163	4.86865	1.15164	1.10809	1.20387	1.15453	0.940931	0.954969	0.928324	0.941408	1.22639	0.294417	0.00176446	2.75339
A0A287AAG0	Uncharacterized protein	UAP1L1	Uncharacterized protein OS=Sus scrofa OX=9823 GN=UAP1L1 PE=4 SV=1 - [A0A287AAG0_PIG]	13.89	5	7	14	504	55.9097	6.20166	1.20787	1.10364	1.08814	1.13322	0.89889	0.963883	0.909798	0.924191	1.22617	0.294161	0.00802434	2.09559
F1RPW2	Coagulation factor V	F5	Coagulation factor V OS=Sus scrofa OX=9823 GN=F5 PE=1 SV=2 - [F1RPW2_PIG]	4.52	11	11	15	2258	255.994	6.37939	0.970538	0.960543	0.925635	0.952239	0.794745	0.790352	0.747443	0.777513	1.22472	0.292455	0.0010053	2.9977
F1SMV2	Retinal rod rhodopsin-sensitive cGMP 3',5'-cyclic phosphodiesterase subunit delta	PDE6D	Retinal rod rhodopsin-sensitive cGMP 3',5'-cyclic phosphodiesterase subunit delta OS=Sus scrofa OX=9823 GN=PDE6D PE=1 SV=3 - [F1SMV2_PIG]	8	1	1	1	150	17.3508	5.66846	1.06029	1.11988	1.07427	1.08482	0.852156	0.891086	0.915571	0.886271	1.22402	0.291631	0.00152964	2.81541
A0A287AZC7	Ring finger protein 13	RNF13	Ring finger protein 13 OS=Sus scrofa OX=9823 GN=RNF13 PE=2 SV=1 - [A0A287AZC7_PIG]	6.3	4	4	4	381	42.7735	4.98291	1.14453	1.07922	1.1348	1.11952	0.904207	0.962056	0.877698	0.914654	1.22398	0.291578	0.00311383	2.5067
A0A287B017	Uncharacterized protein	DMAP1	Uncharacterized protein OS=Sus scrofa OX=9823 GN=DMAP1 PE=1 SV=1 - [A0A287B017_PIG]	1.28	1	1	1	468	53.1149	9.49561	1.11067	1.14264	1.13965	1.13099	0.906364	0.869943	0.995893	0.924066	1.22392	0.291512	0.00594507	2.22584
F1RXF7	Uncharacterized protein	OTUD6B	Uncharacterized protein OS=Sus scrofa OX=9823 GN=OTUD6B PE=1 SV=1 - [F1RXF7_PIG]	4.11	1	1	1	292	33.4983	6.04932	1.03913	1.07504	1.21312	1.1091	0.964162	0.887888	0.866509	0.906186	1.22392	0.291507	0.0288359	1.54007
A0A287AAM0	Dynein light chain roadblock	DYNLRB1	Dynein light chain roadblock OS=Sus scrofa OX=9823 GN=DYNLRB1 PE=1 SV=1 - [A0A287AAM0_PIG]	20.83	2	2	2	96	10.9557	7.25439	1.01311	1.08522	1.07338	1.05723	0.863464	0.899933	0.833057	0.865485	1.22155	0.288715	0.00290202	2.5373
F1RLV7	Uncharacterized protein	TRIM22	Uncharacterized protein OS=Sus scrofa OX=9823 GN=TRIM22 PE=4 SV=1 - [F1RLV7_PIG]	13.82	7	7	9	492	56.7886	7.1665	1.12074	1.06044	1.13002	1.10374	0.887328	0.911402	0.91445	0.904394	1.22042	0.287372	0.00104799	2.97964
B9TRW9	Guanine nucleotide-binding protein subunit gamma	GNG12	Guanine nucleotide-binding protein subunit gamma OS=Sus scrofa OX=9823 GN=GNG12 PE=2 SV=1 - [B9TRW9_PIG]	66.67	4	4	6	72	8.06409	8.96826	1.04452	1.14779	1.18086	1.12439	0.948937	0.874247	0.941533	0.921572	1.22008	0.286977	0.0128949	1.88958
F1SJB3	Uncharacterized protein	TMEM168	Uncharacterized protein OS=Sus scrofa OX=9823 GN=TMEM168 PE=4 SV=3 - [F1SJB3_PIG]	1	1	1	1	697	79.6314	8.104	1.24668	1.08813	1.07496	1.13659	0.904277	0.941772	0.948825	0.931625	1.22001	0.286891	0.0226898	1.64417
A0A287BG87	Uncharacterized protein	TXNL1	Uncharacterized protein OS=Sus scrofa OX=9823 GN=TXNL1 PE=1 SV=1 - [A0A287BG87_PIG]	39.37	8	8	18	254	28.2108	4.97021	1.09887	1.07028	1.1176	1.09558	0.894138	0.913352	0.886672	0.898054	1.21995	0.286824	0.000240623	3.61866
I3L6P8	Uncharacterized protein	LRSAM1	Uncharacterized protein OS=Sus scrofa OX=9823 GN=LRSAM1 PE=4 SV=2 - [I3L6P8_PIG]	1.15	1	1	1	696	80.1583	5.79541	1.10246	1.13151	1.12594	1.11997	0.878667	1.01216	0.864409	0.918412	1.21946	0.286246	0.0135989	1.8665
Q8SQC1	Scavenger receptor class B member 1	SCARB1	Scavenger receptor class B member 1 OS=Sus scrofa OX=9823 GN=SCARB1 PE=2 SV=1 - [SCRB1_PIG]	1.57	1	1	1	509	57.4762	7.89893	1.13282	1.10233	1.07682	1.10399	0.889962	0.935728	0.890497	0.905396	1.21935	0.286108	0.000861163	3.06491
Q29290	Cystatin-B	CSTB	Cystatin-B OS=Sus scrofa OX=9823 GN=CSTB PE=1 SV=1 - [CYTB_PIG]	76.53	7	7	36	98	11.1236	6.29053	1.09544	1.04499	1.16575	1.10206	0.870271	0.986952	0.854927	0.90405	1.21903	0.285732	0.0220214	1.65716
B6DX83	V-crk sarcoma virus CT10 oncogene-like protein isoform b		V-crk sarcoma virus CT10 oncogene-like protein isoform b OS=Sus scrofa OX=9823 PE=2 SV=1 - [B6DX83_PIG]	7.35	1	1	1	204	22.8915	5.47803	1.0989	1.12773	1.14202	1.12288	0.970518	0.899044	0.894486	0.92135	1.21874	0.285388	0.00189449	2.72251
A0A287BQ84	Uncharacterized protein	PTK2B	Uncharacterized protein OS=Sus scrofa OX=9823 GN=PTK2B PE=3 SV=1 - [A0A287BQ84_PIG]	9.03	10	10	10	975	112.103	6.52197	1.09664	1.14149	1.15717	1.13177	0.916211	0.952338	0.917427	0.928659	1.21871	0.285355	0.000720923	3.14211
A0A287BLC9	Uncharacterized protein	PAAF1	Uncharacterized protein OS=Sus scrofa OX=9823 GN=PAAF1 PE=1 SV=1 - [A0A287BLC9_PIG]	3.98	2	2	2	327	35.5619	6.52197	1.17432	1.08089	1.06088	1.10536	0.85039	0.964743	0.907013	0.907382	1.21819	0.284739	0.0146403	1.83445
F1RVS1	Uncharacterized protein	CMTR1	Uncharacterized protein OS=Sus scrofa OX=9823 GN=CMTR1 PE=4 SV=3 - [F1RVS1_PIG]	3.98	3	3	3	729	83.0691	7.81104	1.10802	1.13379	1.10867	1.11683	0.92003	0.906464	0.925762	0.917419	1.21736	0.283757	4.08979e-05	4.3883
F1RQ02	Uncharacterized protein	TRPT1	Uncharacterized protein OS=Sus scrofa OX=9823 GN=TRPT1 PE=4 SV=3 - [F1RQ02_PIG]	1.92	1	1	1	261	28.5892	10.4917	1.09494	1.156	1.14215	1.13103	0.861586	0.992655	0.933072	0.929104	1.21733	0.283721	0.00871252	2.05986
F1SE73	Uncharacterized protein	DNAJA1	Uncharacterized protein OS=Sus scrofa OX=9823 GN=DNAJA1 PE=1 SV=1 - [F1SE73_PIG]	19.65	8	8	23	397	44.8395	7.07861	1.11419	1.07994	1.11285	1.10233	0.889097	0.933942	0.895494	0.906177	1.21646	0.28269	0.000396673	3.40157
A0A286ZUW5	Uncharacterized protein	P4HA1	Uncharacterized protein OS=Sus scrofa OX=9823 GN=P4HA1 PE=1 SV=1 - [A0A286ZUW5_PIG]	19.48	10	11	12	534	60.8148	6.01123	1.12642	1.06854	1.11648	1.10381	0.939864	0.8562	0.92865	0.908238	1.21533	0.281352	0.00351677	2.45386
F1RK18	Uncharacterized protein	CAB39L	Uncharacterized protein OS=Sus scrofa OX=9823 GN=CAB39L PE=1 SV=2 - [F1RK18_PIG]	13.35	2	5	7	337	39.1588	8.38232	1.06574	1.05038	1.11673	1.07762	0.808241	0.959944	0.892818	0.887001	1.2149	0.280838	0.0168128	1.77436
F1RM47	Uncharacterized protein	CLPTM1	Uncharacterized protein OS=Sus scrofa OX=9823 GN=CLPTM1 PE=1 SV=2 - [F1RM47_PIG]	7	4	4	5	629	72.2786	6.771	1.17647	1.07568	1.10567	1.11927	0.934414	0.881844	0.948065	0.921441	1.2147	0.2806	0.00537718	2.26945
F1SRY9	Uncharacterized protein	AAMP	Uncharacterized protein OS=Sus scrofa OX=9823 GN=AAMP PE=1 SV=3 - [F1SRY9_PIG]	7.47	3	3	3	388	41.9623	4.58936	1.08318	1.1323	1.10176	1.10575	0.935079	0.88079	0.916938	0.910935	1.21386	0.2796	0.000813213	3.0898
F1RMR5	Uncharacterized protein	ISOC2	Uncharacterized protein OS=Sus scrofa OX=9823 GN=ISOC2 PE=1 SV=3 - [F1RMR5_PIG]	12.75	1	1	1	204	22.3069	8.38232	1.1528	1.08057	1.18078	1.13805	0.929034	0.963358	0.921763	0.938052	1.21321	0.278823	0.00353526	2.45158
F1SLF0	Uncharacterized protein	SPR	Uncharacterized protein OS=Sus scrofa OX=9823 GN=SPR PE=1 SV=3 - [F1SLF0_PIG]	6.79	1	1	1	265	28.5451	8.66064	1.0241	1.13474	1.08511	1.08132	0.898263	0.876951	0.901974	0.892396	1.2117	0.277036	0.00457391	2.33971
F1SQF8	Uncharacterized protein	CAMK1	Uncharacterized protein OS=Sus scrofa OX=9823 GN=CAMK1 PE=1 SV=3 - [F1SQF8_PIG]	9.07	1	3	3	364	40.5743	5.33838	1.09161	1.10017	1.13179	1.10786	0.902309	0.956034	0.886218	0.914854	1.21097	0.276161	0.0013795	2.86028
A0A286ZPJ7	Uncharacterized protein	RNASEL	Uncharacterized protein OS=Sus scrofa OX=9823 GN=RNASEL PE=1 SV=1 - [A0A286ZPJ7_PIG]	2.15	2	2	2	743	83.9895	5.93506	1.1749	1.13747	1.05325	1.12187	0.932506	0.928809	0.918012	0.926442	1.21095	0.276137	0.00571632	2.24288
F1SHX1	Uncharacterized protein	TNFAIP6	Uncharacterized protein OS=Sus scrofa OX=9823 GN=TNFAIP6 PE=4 SV=3 - [F1SHX1_PIG]	3.9	1	1	1	231	26.0128	6.91748	0.924744	1.04367	1.10226	1.02356	0.832867	0.832905	0.871274	0.845682	1.21033	0.275405	0.0297009	1.52723
F1RX19	Uncharacterized protein	CXorf38	Uncharacterized protein OS=Sus scrofa OX=9823 GN=CXorf38 PE=4 SV=2 - [F1RX19_PIG]	3.57	1	1	2	280	32.5173	6.40479	1.02147	1.05353	1.07492	1.04998	0.859611	0.88894	0.854457	0.867669	1.21011	0.275139	0.000643848	3.19122
B6E314	Cytoplasmic protein	NCK2	Cytoplasmic protein OS=Sus scrofa OX=9823 GN=NCK2 PE=1 SV=1 - [B6E314_PIG]	10.11	3	4	4	376	42.1472	7.51807	1.03188	1.1117	1.13247	1.09202	0.917876	0.894734	0.896469	0.903026	1.20929	0.274157	0.00390567	2.4083
A0A0B8S033	Pyroglutamyl-peptidase I	PGPEP1	Pyroglutamyl-peptidase I OS=Sus scrofa domesticus OX=9825 GN=PGPEP1 PE=4 SV=1 - [A0A0B8S033_PIG]	3.28	1	1	1	244	26.8882	5.70654	1.13616	1.11108	1.08456	1.1106	0.931654	0.903601	0.923793	0.919683	1.20759	0.272127	0.000364762	3.43799
F1RRD6	Uncharacterized protein	PDCD6IP	Uncharacterized protein OS=Sus scrofa OX=9823 GN=PDCD6IP PE=1 SV=3 - [F1RRD6_PIG]	37.6	29	29	55	758	84.4017	6.21436	1.1302	1.0807	1.07261	1.0945	0.868449	0.967337	0.884653	0.906813	1.20698	0.271398	0.00615311	2.21091
D0G781	Acyl carrier protein	NDUFAB1	Acyl carrier protein OS=Sus scrofa OX=9823 GN=NDUFAB1 PE=2 SV=1 - [D0G781_PIG]	12.82	2	2	7	156	17.308	5.19873	1.14744	1.06413	1.15388	1.12181	1.00286	0.886666	0.900039	0.929854	1.20644	0.270759	0.014745	1.83136
A0A286ZS14	Sodium/potassium-transporting ATPase subunit beta	ATP1B3	Sodium/potassium-transporting ATPase subunit beta OS=Sus scrofa OX=9823 GN=ATP1B3 PE=1 SV=1 - [A0A286ZS14_PIG]	17.37	5	5	6	236	26.6774	7.94287	1.13578	1.08819	1.11665	1.11354	0.916599	0.942812	0.909852	0.923088	1.20632	0.270611	0.000369416	3.43248
A0A287AYL4	Uncharacterized protein	HLA-DRA	Uncharacterized protein OS=Sus scrofa OX=9823 GN=HLA-DRA PE=1 SV=1 - [A0A287AYL4_PIG]	14.03	4	4	20	221	24.9469	5.19873	1.14947	1.05857	1.09433	1.10079	0.884431	0.935568	0.921669	0.91389	1.20451	0.268446	0.00360641	2.44293
Q6YI35	E2 ubiquitin-conjugating enzyme UbcH5B (Fragment)	UBCH5B	E2 ubiquitin-conjugating enzyme UbcH5B (Fragment) OS=Sus scrofa OX=9823 GN=UBCH5B PE=2 SV=1 - [Q6YI35_PIG]	10.58	1	1	2	104	11.4406	6.25244	1.11866	1.05926	1.02671	1.06821	0.856123	0.949208	0.856052	0.887127	1.20412	0.267984	0.0116245	1.93462
I3LCB2	DNA-directed RNA polymerases I, II, and III subunit RPABC3	POLR2H	DNA-directed RNA polymerases I, II, and III subunit RPABC3 OS=Sus scrofa OX=9823 GN=POLR2H PE=1 SV=1 - [I3LCB2_PIG]	15.33	2	2	2	150	17.1324	4.67822	1.07511	1.09577	1.05108	1.07399	0.84828	0.919681	0.908818	0.89226	1.20367	0.267444	0.00210836	2.67605
A0A287BHB0	Anthrax toxin receptor	ANTXR2	Anthrax toxin receptor OS=Sus scrofa OX=9823 GN=ANTXR2 PE=1 SV=1 - [A0A287BHB0_PIG]	2.68	1	1	1	411	44.9315	7.82568	1.05523	1.19647	1.13777	1.12982	0.968457	0.900347	0.948813	0.939206	1.20296	0.266585	0.0140098	1.85357
A0A286ZQQ5	Uncharacterized protein	WRB	Uncharacterized protein OS=Sus scrofa OX=9823 GN=WRB PE=4 SV=1 - [A0A286ZQQ5_PIG]	4.02	1	1	1	174	19.8966	9.78857	1.04933	1.06932	1.12278	1.08048	0.902268	0.946047	0.84627	0.898195	1.20294	0.266569	0.00734551	2.13398
I3LQI5	Uncharacterized protein	FAIM	Uncharacterized protein OS=Sus scrofa OX=9823 GN=FAIM PE=1 SV=2 - [I3LQI5_PIG]	10.11	2	2	2	178	20.0781	5.64307	0.982714	1.13246	1.06836	1.06118	0.882471	0.939843	0.825563	0.882626	1.2023	0.265792	0.0306046	1.51421
A0A287B011	Uncharacterized protein	ZNRF2	Uncharacterized protein OS=Sus scrofa OX=9823 GN=ZNRF2 PE=4 SV=1 - [A0A287B011_PIG]	9.96	2	2	2	241	23.9644	7.09326	0.998696	1.15001	1.09109	1.07993	0.888804	0.937029	0.870109	0.898647	1.20173	0.265116	0.0199407	1.70026
A0A287AM78	Purine nucleoside phosphorylase	PNP	Purine nucleoside phosphorylase OS=Sus scrofa OX=9823 GN=PNP PE=1 SV=1 - [A0A287AM78_PIG]	39.58	10	10	26	288	32.0222	7.18115	1.06153	1.04269	1.04511	1.04978	0.838941	0.949972	0.83186	0.873591	1.20168	0.265052	0.0103978	1.98306
F1RZA6	Ring finger protein 213	RNF213	Ring finger protein 213 OS=Sus scrofa OX=9823 GN=RNF213 PE=1 SV=2 - [F1RZA6_PIG]	11.01	25	52	74	4915	555.233	7.02002	1.12157	1.11811	1.13855	1.12607	0.937148	0.926526	0.947808	0.937161	1.20158	0.264934	2.7978e-05	4.55318
F1RS72	Uncharacterized protein	ARHGAP10	Uncharacterized protein OS=Sus scrofa OX=9823 GN=ARHGAP10 PE=4 SV=3 - [F1RS72_PIG]	1.97	1	2	4	762	86.9423	7.00537	1.14745	1.08586	1.07578	1.10303	0.896948	0.968585	0.889086	0.918206	1.20129	0.264582	0.00543176	2.26506
A0A0B8RZA8	Poly [ADP-ribose] polymerase	PARP1	Poly [ADP-ribose] polymerase OS=Sus scrofa domesticus OX=9825 GN=PARP1 PE=4 SV=1 - [A0A0B8RZA8_PIG]	17.19	2	19	23	1018	113.306	8.86572	0.943322	0.935422	0.867283	0.915342	1.09006	1.08027	1.12955	1.09996	0.832159	-0.265069	0.00290832	2.53636
F1S291	Uncharacterized protein	ARHGAP4	Uncharacterized protein OS=Sus scrofa OX=9823 GN=ARHGAP4 PE=4 SV=2 - [F1S291_PIG]	0.86	1	1	1	812	88.0349	6.50732	0.973732	0.947127	0.898618	0.939826	1.09762	1.1801	1.11162	1.12978	0.831865	-0.265579	0.00485311	2.31398
A0A287BKK6	Uncharacterized protein	KIFAP3	Uncharacterized protein OS=Sus scrofa OX=9823 GN=KIFAP3 PE=1 SV=1 - [A0A287BKK6_PIG]	2.53	1	2	2	751	87.0054	5.23682	0.885263	0.889699	0.987747	0.920903	1.19417	1.12211	1.00599	1.10742	0.831573	-0.266085	0.043913	1.35741
A0A286ZUI1	Dihydropyrimidine dehydrogenase [NADP(+)]	DPYD	Dihydropyrimidine dehydrogenase [NADP(+)] OS=Sus scrofa OX=9823 GN=DPYD PE=3 SV=1 - [A0A286ZUI1_PIG]	4.85	5	5	6	970	105.417	6.90283	0.887791	0.88989	0.902814	0.893498	1.08517	1.09773	1.04149	1.0748	0.831316	-0.266531	0.000509684	3.2927
I3LJB7	Phosphatidylinositol 4,5-bisphosphate 3-kinase catalytic subunit gamma isoform	PIK3CG	Phosphatidylinositol 4,5-bisphosphate 3-kinase catalytic subunit gamma isoform OS=Sus scrofa OX=9823 GN=PIK3CG PE=3 SV=2 - [I3LJB7_PIG]	1.36	1	2	2	1102	126.439	7.32764	0.930089	0.89288	0.911057	0.911342	1.10813	1.09054	1.09549	1.09805	0.829964	-0.268879	9.80199e-05	4.00869
A0A287BS79	Uncharacterized protein		Uncharacterized protein OS=Sus scrofa OX=9823 PE=4 SV=1 - [A0A287BS79_PIG]	20.07	7	7	16	274	31.0358	5.09717	0.865994	0.862934	0.877276	0.868735	1.04848	1.05062	1.04131	1.04681	0.829891	-0.269006	4.30765e-06	5.36576
K9IVW6	GLUT3	SLC2A3	GLUT3 OS=Sus scrofa OX=9823 GN=SLC2A3 PE=1 SV=1 - [K9IVW6_PIG]	3.65	2	2	3	493	53.9277	8.44092	0.941977	0.960346	0.934808	0.94571	1.14033	1.06284	1.2161	1.13976	0.829747	-0.269257	0.0124224	1.90579
F1RK15	Uncharacterized protein	RCBTB2	Uncharacterized protein OS=Sus scrofa OX=9823 GN=RCBTB2 PE=4 SV=3 - [F1RK15_PIG]	1.33	1	1	1	527	57.5002	5.8335	0.905298	0.852334	0.885558	0.881063	1.05485	1.04305	1.08867	1.06219	0.829479	-0.269723	0.000928752	3.0321
A0A287A4P3	Uncharacterized protein	POLDIP3	Uncharacterized protein OS=Sus scrofa OX=9823 GN=POLDIP3 PE=1 SV=1 - [A0A287A4P3_PIG]	12.34	5	5	6	389	42.4949	10.228	0.907066	0.916722	0.863825	0.895871	1.09974	1.02418	1.11834	1.08075	0.828934	-0.270671	0.00502128	2.29919
A0A287AMJ1	Uncharacterized protein	GALNT8	Uncharacterized protein OS=Sus scrofa OX=9823 GN=GALNT8 PE=4 SV=1 - [A0A287AMJ1_PIG]	1.48	1	1	1	541	61.9076	8.646	0.9933	0.869231	0.890249	0.917594	1.0831	1.0963	1.14292	1.10744	0.828569	-0.271306	0.0110225	1.95772
F1SMZ8	Uncharacterized protein	COQ10B	Uncharacterized protein OS=Sus scrofa OX=9823 GN=COQ10B PE=4 SV=2 - [F1SMZ8_PIG]	2.87	1	1	1	244	27.8775	9.72998	0.899431	0.875197	0.845391	0.87334	1.03171	1.07687	1.05391	1.05417	0.828465	-0.271487	0.00088646	3.05234
I3LLX2	Uncharacterized protein	PIK3C2A	Uncharacterized protein OS=Sus scrofa OX=9823 GN=PIK3C2A PE=3 SV=2 - [I3LLX2_PIG]	4.8	8	8	8	1687	190.574	7.69385	0.927386	0.857966	0.927971	0.904441	1.15603	1.04992	1.06965	1.09186	0.828345	-0.271696	0.00942712	2.02562
I3LJR4	DNA-directed RNA polymerase subunit	POLR2A	DNA-directed RNA polymerase subunit OS=Sus scrofa OX=9823 GN=POLR2A PE=1 SV=2 - [I3LJR4_PIG]	5.21	11	11	12	1959	215.73	7.48877	0.871411	0.906363	0.893927	0.890567	1.10212	1.03203	1.09692	1.07703	0.826876	-0.274257	0.00166469	2.77867
A0A287BMU4	Protein transport protein Sec61 subunit beta	SEC61B	Protein transport protein Sec61 subunit beta OS=Sus scrofa OX=9823 GN=SEC61B PE=1 SV=1 - [A0A287BMU4_PIG]	37.5	3	3	14	96	9.9681	11.561	0.860018	0.940073	0.916477	0.905523	1.11224	1.03898	1.1366	1.09594	0.826251	-0.275348	0.00725675	2.13926
A0A286ZPU3	5'-3' exoribonuclease	XRN2	5'-3' exoribonuclease OS=Sus scrofa OX=9823 GN=XRN2 PE=1 SV=1 - [A0A286ZPU3_PIG]	5.16	5	5	8	930	105.779	7.75244	0.861996	0.913035	0.89692	0.89065	1.08305	1.06372	1.08726	1.07801	0.826199	-0.275439	0.000360876	3.44264
A0A286ZXA6	Uncharacterized protein	GADD45GIP1	Uncharacterized protein OS=Sus scrofa OX=9823 GN=GADD45GIP1 PE=1 SV=1 - [A0A286ZXA6_PIG]	8.11	2	2	3	222	25.7551	9.65674	0.907294	0.963475	0.894397	0.921722	1.15853	1.08462	1.10627	1.11647	0.825565	-0.276546	0.00309112	2.50988
A0A287B8U7	Uncharacterized protein	PLXDC2	Uncharacterized protein OS=Sus scrofa OX=9823 GN=PLXDC2 PE=1 SV=1 - [A0A287B8U7_PIG]	3.78	2	2	3	529	59.1033	6.49365	0.924891	0.899724	0.971692	0.932102	1.09495	1.09572	1.20142	1.1307	0.824361	-0.278652	0.00850102	2.07053
F1SA22	Uncharacterized protein	ZFYVE26	Uncharacterized protein OS=Sus scrofa OX=9823 GN=ZFYVE26 PE=4 SV=3 - [F1SA22_PIG]	2.13	5	5	5	2540	283.167	6.49365	0.878358	0.918227	0.903772	0.900119	1.06095	1.06087	1.15458	1.09213	0.824183	-0.278963	0.00450241	2.34655
Q00P29	Beta actin (Fragment)	ACTB	Beta actin (Fragment) OS=Sus scrofa OX=9823 GN=ACTB PE=2 SV=1 - [Q00P29_PIG]	48.65	1	1	2	37	4.39424	6.771	0.985874	0.899121	1.0047	0.963232	1.26613	1.06281	1.1772	1.16871	0.824182	-0.278965	0.0377942	1.42257
A0A287ANQ4	Uncharacterized protein	AARS2	Uncharacterized protein OS=Sus scrofa OX=9823 GN=AARS2 PE=1 SV=1 - [A0A287ANQ4_PIG]	2.6	3	3	3	963	104.588	5.79541	0.909615	0.879661	0.942934	0.910737	1.15146	1.00782	1.1566	1.10529	0.823978	-0.279322	0.0201816	1.69504
A0A286ZZI5	Uncharacterized protein	ARHGAP15	Uncharacterized protein OS=Sus scrofa OX=9823 GN=ARHGAP15 PE=4 SV=1 - [A0A286ZZI5_PIG]	1.76	1	1	2	397	45.8551	9.43701	0.924463	0.952278	0.860316	0.912352	1.1069	1.19851	1.01959	1.10833	0.823174	-0.280731	0.0284022	1.54665
I3LR86	DNA helicase	MCM5	DNA helicase OS=Sus scrofa OX=9823 GN=MCM5 PE=1 SV=2 - [I3LR86_PIG]	4.83	4	4	4	724	81.0166	8.1333	0.874182	0.87027	0.942743	0.895731	1.05752	1.10211	1.10594	1.08852	0.822888	-0.281232	0.00239511	2.62067
I3LRX1	Uncharacterized protein	UBALD1	Uncharacterized protein OS=Sus scrofa OX=9823 GN=UBALD1 PE=4 SV=2 - [I3LRX1_PIG]	4.49	1	1	1	178	19.009	6.63916	0.862486	0.900405	0.946135	0.903009	1.07975	1.12117	1.09165	1.09753	0.822768	-0.281442	0.00200533	2.69781
A0A287BDU2	DNA replication licensing factor MCM7	MCM7	DNA replication licensing factor MCM7 OS=Sus scrofa OX=9823 GN=MCM7 PE=3 SV=1 - [A0A287BDU2_PIG]	3.72	3	3	3	672	75.6206	6.01123	0.952355	0.885673	0.890765	0.909598	1.14455	1.06563	1.10686	1.10568	0.82266	-0.281632	0.00330547	2.48077
K7GP57	Tyrosine-protein kinase	SYK	Tyrosine-protein kinase OS=Sus scrofa OX=9823 GN=SYK PE=3 SV=2 - [K7GP57_PIG]	25.57	16	16	28	618	70.4555	8.22119	0.922974	0.884776	0.88776	0.898504	1.07513	1.10391	1.10034	1.09313	0.821958	-0.282863	0.000217037	3.66347
A0A0B8RTV3	CD22 molecule	CD22	CD22 molecule OS=Sus scrofa domesticus OX=9825 GN=CD22 PE=4 SV=1 - [A0A0B8RTV3_PIG]	1.07	1	1	1	845	95.3428	7.13721	0.858772	0.901833	0.97417	0.911592	1.16751	1.08131	1.07873	1.10919	0.821856	-0.283042	0.0113738	1.94409
F1RXY4	Ubiquinone biosynthesis O-methyltransferase, mitochondrial	FAXC	Ubiquinone biosynthesis O-methyltransferase, mitochondrial OS=Sus scrofa OX=9823 GN=FAXC PE=1 SV=2 - [F1RXY4_PIG]	5.48	2	2	2	310	34.6695	6.12549	0.862971	0.913089	0.900039	0.892033	1.16169	0.95026	1.14427	1.08541	0.821843	-0.283065	0.0495019	1.30538
A0A287BP74	Hexosyltransferase	B3GNT3	Hexosyltransferase OS=Sus scrofa OX=9823 GN=B3GNT3 PE=3 SV=1 - [A0A287BP74_PIG]	7.34	3	3	4	354	40.2243	7.88428	0.853121	0.883505	0.875772	0.8708	0.982009	1.14979	1.04692	1.05957	0.821841	-0.283069	0.019119	1.71854
A0A287AXH8	Uncharacterized protein	HNRNPLL	Uncharacterized protein OS=Sus scrofa OX=9823 GN=HNRNPLL PE=1 SV=1 - [A0A287AXH8_PIG]	4.45	2	3	3	517	57.2995	7.38623	0.960668	0.907289	0.830058	0.899338	1.09773	1.019	1.1669	1.09454	0.821658	-0.28339	0.0268436	1.57116
I3L897	Uncharacterized protein	SNW1	Uncharacterized protein OS=Sus scrofa OX=9823 GN=SNW1 PE=1 SV=1 - [I3L897_PIG]	10.26	6	6	6	536	61.4675	9.5249	0.868319	0.892013	0.880282	0.880205	1.06644	1.00742	1.14449	1.07279	0.820485	-0.285451	0.00876974	2.05701
F1S4P7	Protein arginine methyltransferase NDUFAF7	NDUFAF7	Protein arginine methyltransferase NDUFAF7 OS=Sus scrofa OX=9823 GN=NDUFAF7 PE=1 SV=2 - [F1S4P7_PIG]	2.95	1	1	1	441	49.0703	7.12256	0.933047	0.933704	0.897745	0.921499	1.19184	1.15031	1.02864	1.1236	0.820134	-0.286068	0.0159836	1.79632
A0A286ZNK1	Uncharacterized protein	MRPL18	Uncharacterized protein OS=Sus scrofa OX=9823 GN=MRPL18 PE=1 SV=1 - [A0A286ZNK1_PIG]	5.56	1	1	1	180	20.5366	9.39307	0.795634	0.967836	0.92381	0.89576	1.11968	1.07633	1.08064	1.09222	0.82013	-0.286075	0.0212996	1.67163
A0A287AT11	Protein kinase C	PRKCQ	Protein kinase C OS=Sus scrofa OX=9823 GN=PRKCQ PE=3 SV=1 - [A0A287AT11_PIG]	14.74	8	11	15	665	76.575	8.03076	0.898025	0.885217	0.881967	0.888403	1.1104	1.05229	1.08839	1.08369	0.819792	-0.28667	0.000377975	3.42254
I3LG73	Uncharacterized protein	RSL1D1	Uncharacterized protein OS=Sus scrofa OX=9823 GN=RSL1D1 PE=1 SV=2 - [I3LG73_PIG]	6.69	4	4	4	493	54.1875	10.1841	0.924197	0.943991	0.840473	0.902887	1.07135	1.06569	1.16914	1.10206	0.819272	-0.287586	0.0125325	1.90196
F1S357	Uncharacterized protein	CDK18	Uncharacterized protein OS=Sus scrofa OX=9823 GN=CDK18 PE=3 SV=3 - [F1S357_PIG]	3.39	1	2	2	472	54.3682	9.0415	0.899013	0.859122	0.903046	0.88706	1.11348	1.06335	1.07229	1.08304	0.819047	-0.287982	0.000714036	3.14628
A0A287ARZ1	Uncharacterized protein	TXNDC5	Uncharacterized protein OS=Sus scrofa OX=9823 GN=TXNDC5 PE=1 SV=1 - [A0A287ARZ1_PIG]	30.68	12	13	25	440	47.9599	6.37939	0.952735	0.898285	0.939302	0.930107	1.15329	1.14726	1.10676	1.13577	0.818923	-0.2882	0.000722102	3.1414
A0A287B141	Uncharacterized protein	STRBP	Uncharacterized protein OS=Sus scrofa OX=9823 GN=STRBP PE=1 SV=1 - [A0A287B141_PIG]	8.02	3	6	11	648	70.6694	8.51416	0.956558	0.893649	0.870541	0.906916	1.10557	1.09856	1.12032	1.10815	0.818407	-0.28911	0.00161106	2.79289
A0A0B8RZ68	Protein S100	S100A4	Protein S100 OS=Sus scrofa domesticus OX=9825 GN=S100A4 PE=3 SV=1 - [A0A0B8RZ68_PIG]	7.92	1	1	1	101	11.7808	6.12549	1.02048	0.948551	0.970049	0.979692	1.20896	1.29335	1.08943	1.19725	0.818288	-0.289319	0.0258231	1.58799
F1RZF7	Uncharacterized protein	NFE2L2	Uncharacterized protein OS=Sus scrofa OX=9823 GN=NFE2L2 PE=3 SV=3 - [F1RZF7_PIG]	1.56	1	1	1	577	64.6658	4.76709	0.879062	0.862994	0.912246	0.884767	1.09854	1.0444	1.10134	1.08142	0.81815	-0.289563	0.00112072	2.9505
Q06AT7	RHOF	RHOF	RHOF OS=Sus scrofa OX=9823 GN=RHOF PE=2 SV=1 - [Q06AT7_PIG]	18.48	4	4	9	211	23.5622	8.646	0.920654	0.892779	0.897551	0.903661	1.11163	1.09567	1.10649	1.1046	0.818089	-0.28967	3.35351e-05	4.4745
A0A286ZUV4	Uncharacterized protein	CMTM3	Uncharacterized protein OS=Sus scrofa OX=9823 GN=CMTM3 PE=4 SV=1 - [A0A286ZUV4_PIG]	6.52	1	1	8	184	19.8039	4.50049	0.866104	0.918743	0.914192	0.89968	1.12146	1.06011	1.11803	1.09987	0.81799	-0.289845	0.00154715	2.81047
I3L8T3	tRNA (guanine(37)-N1)-methyltransferase	TRMT5	tRNA (guanine(37)-N1)-methyltransferase OS=Sus scrofa OX=9823 GN=TRMT5 PE=1 SV=2 - [I3L8T3_PIG]	2	1	1	1	499	57.0355	8.48486	0.878902	0.931921	0.88884	0.899888	1.11713	1.14637	1.03881	1.10077	0.817509	-0.290693	0.00505577	2.29621
A0A287BKC1	Uncharacterized protein	SLC29A1	Uncharacterized protein OS=Sus scrofa OX=9823 GN=SLC29A1 PE=1 SV=1 - [A0A287BKC1_PIG]	7.61	3	3	3	394	43.4467	7.28369	0.833236	0.944487	0.884709	0.887477	1.05631	1.02542	1.1773	1.08634	0.81694	-0.291698	0.0243177	1.61408
B0LY43	Monocarboxylic acid transporter 1 (Fragment)		Monocarboxylic acid transporter 1 (Fragment) OS=Sus scrofa OX=9823 PE=2 SV=1 - [B0LY43_PIG]	11.33	3	3	7	309	34.2007	7.69385	0.913257	0.899893	0.878205	0.897118	1.10141	1.07329	1.12085	1.09852	0.816662	-0.292189	0.00030235	3.51949
D0G0C2	1-acylglycerol-3-phosphate O-acyltransferase 6	AGPAT6	1-acylglycerol-3-phosphate O-acyltransferase 6 OS=Sus scrofa OX=9823 GN=AGPAT6 PE=2 SV=1 - [D0G0C2_PIG]	4.55	2	2	2	396	45.2132	8.90967	0.940648	0.852767	0.90251	0.898642	1.15911	1.07287	1.07175	1.10124	0.816024	-0.293317	0.00626246	2.20326
A0A2C9F361	Adenylyltransferase and sulfurtransferase MOCS3	MOCS3	Adenylyltransferase and sulfurtransferase MOCS3 OS=Sus scrofa OX=9823 GN=MOCS3 PE=3 SV=1 - [A0A2C9F361_PIG]	3.37	1	1	1	416	44.5554	7.23975	0.936417	0.797193	0.941955	0.891855	1.1008	1.16284	1.01712	1.09359	0.81553	-0.29419	0.0335459	1.47436
F1S4A6	Uncharacterized protein	SYNJ2BP	Uncharacterized protein OS=Sus scrofa OX=9823 GN=SYNJ2BP PE=1 SV=2 - [F1S4A6_PIG]	6.9	1	1	1	145	15.7641	6.15088	0.92544	0.913488	0.905792	0.914906	1.18199	1.08572	1.09937	1.12236	0.815162	-0.294841	0.00247456	2.6065
A0A287B2L5	Uncharacterized protein	ROBO2	Uncharacterized protein OS=Sus scrofa OX=9823 GN=ROBO2 PE=4 SV=1 - [A0A287B2L5_PIG]	0.48	1	1	2	1255	136.16	6.15088	1.04423	0.915503	0.857506	0.939081	1.14037	1.11077	1.20762	1.15292	0.814525	-0.295969	0.0263084	1.57991
A0A287AN12	Non-histone chromosomal protein HMG-17	HMGN2	Non-histone chromosomal protein HMG-17 OS=Sus scrofa OX=9823 GN=HMGN2 PE=1 SV=1 - [A0A287AN12_PIG]	36.99	3	3	21	73	7.58295	9.77393	0.88717	0.938946	0.836694	0.887603	1.08624	1.01005	1.17316	1.08982	0.814452	-0.296098	0.022029	1.657
A0A286ZRK0	Uncharacterized protein	LOC100622780	Uncharacterized protein OS=Sus scrofa OX=9823 GN=LOC100622780 PE=1 SV=1 - [A0A286ZRK0_PIG]	32.6	3	11	26	454	50.5334	9.31982	0.919066	0.910936	0.940134	0.923379	1.19831	1.01355	1.19007	1.13397	0.814286	-0.296392	0.0258453	1.58762
A0A286ZM27	Uncharacterized protein	DDX5	Uncharacterized protein OS=Sus scrofa OX=9823 GN=DDX5 PE=3 SV=1 - [A0A286ZM27_PIG]	36.33	16	23	65	611	68.8377	8.99756	0.84482	0.813653	0.81236	0.823611	0.995526	1.018	1.02089	1.01147	0.81427	-0.296421	0.000145767	3.83634
A0A0B8S027	Protein kinase, cAMP-dependent, catalytic, beta	PRKACB	Protein kinase, cAMP-dependent, catalytic, beta OS=Sus scrofa domesticus OX=9825 GN=PRKACB PE=3 SV=1 - [A0A0B8S027_PIG]	12.59	1	6	8	397	46.1667	8.60205	0.94043	0.94244	0.833181	0.90535	1.08781	1.13104	1.11906	1.11264	0.813697	-0.297436	0.00565721	2.2474
J9T9K7	CD163 protein	CD163	CD163 protein OS=Sus scrofa OX=9823 GN=CD163 PE=2 SV=1 - [J9T9K7_PIG]	23.6	24	24	62	1110	119.81	5.94775	0.884969	0.915538	0.880554	0.893687	1.13538	1.0306	1.13117	1.09905	0.813143	-0.298419	0.00465394	2.33218
F1RXA1	Uncharacterized protein	PAG1	Uncharacterized protein OS=Sus scrofa OX=9823 GN=PAG1 PE=4 SV=2 - [F1RXA1_PIG]	19.08	7	7	12	435	47.1423	4.65283	0.831973	0.862733	0.931515	0.875407	1.10887	1.06627	1.05477	1.07663	0.813096	-0.298502	0.00395753	2.40258
K7GPC8	Uncharacterized protein	LENG8	Uncharacterized protein OS=Sus scrofa OX=9823 GN=LENG8 PE=4 SV=2 - [K7GPC8_PIG]	1.13	1	1	1	795	87.5669	9.18799	0.965086	0.921065	0.851357	0.912503	1.182	1.02267	1.1762	1.12696	0.809703	-0.304535	0.0255654	1.59235
A0A286ZIN2	Uncharacterized protein	PATJ	Uncharacterized protein OS=Sus scrofa OX=9823 GN=PATJ PE=4 SV=1 - [A0A286ZIN2_PIG]	0.43	1	1	1	1614	175.719	5.0083	0.975491	0.948151	0.849388	0.924343	1.17294	1.0749	1.17701	1.14162	0.809677	-0.304582	0.0128812	1.89004
F1SD77	Uncharacterized protein	C19orf53	Uncharacterized protein OS=Sus scrofa OX=9823 GN=C19orf53 PE=4 SV=1 - [F1SD77_PIG]	15.31	2	2	3	98	10.5171	11.5464	0.891732	0.985298	0.87859	0.91854	1.15994	1.05205	1.19299	1.13499	0.809292	-0.305268	0.0162344	1.78956
O19175	Casein kinase I isoform alpha (Fragment)	CSNK1A1	Casein kinase I isoform alpha (Fragment) OS=Sus scrofa OX=9823 GN=CSNK1A1 PE=2 SV=1 - [KC1A_PIG]	5.6	1	1	1	125	14.6236	9.01221	0.955154	0.88424	0.905402	0.914932	1.21909	0.999568	1.17377	1.13081	0.809094	-0.305621	0.0370036	1.43176
F1SUQ0	Uncharacterized protein	POLD3	Uncharacterized protein OS=Sus scrofa OX=9823 GN=POLD3 PE=4 SV=2 - [F1SUQ0_PIG]	1.73	1	1	1	463	50.9131	9.11475	0.851911	0.936421	0.87819	0.888841	1.10229	1.04145	1.15447	1.0994	0.808476	-0.306723	0.00687718	2.16259
F1SA12	Uncharacterized protein	TMEM205	Uncharacterized protein OS=Sus scrofa OX=9823 GN=TMEM205 PE=1 SV=1 - [F1SA12_PIG]	6.35	1	1	1	189	20.8938	9.1001	0.874726	0.90412	0.866444	0.881763	1.15064	0.975044	1.15178	1.09249	0.807114	-0.309156	0.0243986	1.61264
F1RMT5	Uncharacterized protein		Uncharacterized protein OS=Sus scrofa OX=9823 PE=1 SV=3 - [F1RMT5_PIG]	29.76	24	24	44	803	88.0134	5.13525	0.857106	0.860663	0.872288	0.863352	1.04494	1.08676	1.07827	1.06999	0.80688	-0.309574	0.000108169	3.9659
A0A287AC13	Uncharacterized protein	CLASP2	Uncharacterized protein OS=Sus scrofa OX=9823 GN=CLASP2 PE=1 SV=1 - [A0A287AC13_PIG]	7.31	7	9	10	1273	138.823	8.26514	0.925832	0.893614	0.888701	0.902716	1.12048	1.13917	1.09949	1.11971	0.806203	-0.310785	0.000185732	3.73111
I3LDT1	Uncharacterized protein	CD3EAP	Uncharacterized protein OS=Sus scrofa OX=9823 GN=CD3EAP PE=4 SV=2 - [I3LDT1_PIG]	1.41	1	1	1	496	54.162	7.07861	0.873918	0.965191	0.845737	0.894949	1.15077	1.05272	1.13034	1.11128	0.805334	-0.312341	0.0098752	2.00545
K7GQW8	Uncharacterized protein	MORF4L1	Uncharacterized protein OS=Sus scrofa OX=9823 GN=MORF4L1 PE=4 SV=1 - [K7GQW8_PIG]	8.98	2	3	3	323	37.2213	9.18799	0.8618	0.922605	0.871292	0.885232	1.10623	1.04142	1.15175	1.0998	0.804904	-0.313111	0.00446978	2.34971
A0A287BQQ3	Uncharacterized protein	ADD3	Uncharacterized protein OS=Sus scrofa OX=9823 GN=ADD3 PE=1 SV=1 - [A0A287BQQ3_PIG]	3.26	2	2	2	674	75.3895	6.81494	0.843706	0.915704	0.853376	0.870929	1.12382	1.00374	1.1191	1.08222	0.804763	-0.313364	0.00954779	2.0201
A0A287BL34	Uncharacterized protein	PPP1R21	Uncharacterized protein OS=Sus scrofa OX=9823 GN=PPP1R21 PE=1 SV=1 - [A0A287BL34_PIG]	3.57	3	3	3	728	82.7188	6.62451	0.908054	0.916038	0.84434	0.889477	1.07492	1.11516	1.12637	1.10548	0.804605	-0.313647	0.001428	2.84527
D0G785	Pyruvate dehydrogenase kinase isozyme 3 (Fragment)	PDK3	Pyruvate dehydrogenase kinase isozyme 3 (Fragment) OS=Sus scrofa OX=9823 GN=PDK3 PE=2 SV=1 - [D0G785_PIG]	5.23	1	1	1	172	19.5201	9.37842	0.940373	0.928146	0.858009	0.908843	1.14327	1.16631	1.07986	1.12981	0.804417	-0.313985	0.00372738	2.4286
A0A287B8V1	Uncharacterized protein	RAPGEF6	Uncharacterized protein OS=Sus scrofa OX=9823 GN=RAPGEF6 PE=4 SV=1 - [A0A287B8V1_PIG]	0.55	1	1	1	1456	162.658	6.3667	0.885739	0.929563	0.841487	0.885596	1.12796	1.04333	1.13264	1.10131	0.80413	-0.314499	0.00502156	2.29916
A0A287BNA6	Uncharacterized protein	ANKRD27	Uncharacterized protein OS=Sus scrofa OX=9823 GN=ANKRD27 PE=4 SV=1 - [A0A287BNA6_PIG]	1	1	1	1	904	100.55	7.03467	0.889209	0.826488	0.905867	0.873855	1.12764	1.04319	1.09049	1.0871	0.803837	-0.315025	0.00343248	2.46439
A0A287A6G9	Uncharacterized protein	LOC110257945	Uncharacterized protein OS=Sus scrofa OX=9823 GN=LOC110257945 PE=4 SV=1 - [A0A287A6G9_PIG]	4.92	2	2	4	305	33.5459	8.22119	0.877987	0.898541	0.851978	0.876169	1.09449	1.05504	1.12184	1.09046	0.803489	-0.31565	0.000816744	3.08791
A0A287A4B3	Uncharacterized protein	MARK2	Uncharacterized protein OS=Sus scrofa OX=9823 GN=MARK2 PE=4 SV=1 - [A0A287A4B3_PIG]	1.7	1	1	1	646	71.3768	9.89111	0.912812	0.907562	0.856327	0.892234	1.14533	1.09336	1.09374	1.11081	0.803226	-0.316122	0.000935842	3.0288
A0A286ZPG2	Uncharacterized protein	TMPO	Uncharacterized protein OS=Sus scrofa OX=9823 GN=TMPO PE=4 SV=1 - [A0A286ZPG2_PIG]	37.69	1	9	22	329	36.9864	9.43701	0.945656	0.949233	0.837986	0.910958	1.12812	1.14957	1.12782	1.13517	0.802486	-0.317452	0.00382022	2.41791
A0A287AVQ1	Uncharacterized protein	DDX3X	Uncharacterized protein OS=Sus scrofa OX=9823 GN=DDX3X PE=1 SV=1 - [A0A287AVQ1_PIG]	32.78	4	21	46	659	72.902	7.59131	0.890137	0.890408	0.855016	0.87852	1.10406	1.11951	1.06193	1.09517	0.802179	-0.318004	0.000483225	3.31585
A0A286ZLB4	Uncharacterized protein	BAZ1A	Uncharacterized protein OS=Sus scrofa OX=9823 GN=BAZ1A PE=4 SV=1 - [A0A286ZLB4_PIG]	2.55	4	4	4	1492	171.118	5.89697	0.840322	0.912972	0.886332	0.879875	1.08377	1.14725	1.05977	1.09693	0.802124	-0.318103	0.00296826	2.5275
F1RSE7	DNA helicase	MCM4	DNA helicase OS=Sus scrofa OX=9823 GN=MCM4 PE=1 SV=3 - [F1RSE7_PIG]	4.43	5	5	5	836	93.5372	6.82959	0.895911	0.874118	0.861524	0.877184	1.10939	1.06682	1.10457	1.09359	0.802113	-0.318123	0.000209131	3.67958
A0A286ZN11	Uncharacterized protein	TNRC6B	Uncharacterized protein OS=Sus scrofa OX=9823 GN=TNRC6B PE=4 SV=1 - [A0A286ZN11_PIG]	1.04	2	2	2	1733	183.238	6.65381	0.772227	0.951965	0.922104	0.882098	1.15716	1.00566	1.13854	1.10045	0.801578	-0.319085	0.0407238	1.39015
A0A287ABC5	Uncharacterized protein		Uncharacterized protein OS=Sus scrofa OX=9823 PE=4 SV=1 - [A0A287ABC5_PIG]	9.09	1	1	1	99	10.5586	5.74463	0.795968	0.948963	0.891867	0.878933	1.11206	1.05194	1.13159	1.09853	0.800099	-0.32175	0.0123084	1.9098
A0A286ZPC2	Uncharacterized protein	SPIN4	Uncharacterized protein OS=Sus scrofa OX=9823 GN=SPIN4 PE=4 SV=1 - [A0A286ZPC2_PIG]	2.41	1	1	1	249	28.3597	8.07471	0.882701	0.939269	0.834635	0.885535	1.16997	1.04455	1.10815	1.10756	0.799539	-0.32276	0.00926318	2.03324
F1RIF6	Uncharacterized protein	CENPS	Uncharacterized protein OS=Sus scrofa OX=9823 GN=CENPS PE=4 SV=2 - [F1RIF6_PIG]	5.04	1	1	1	139	15.984	5.46533	0.838787	0.934385	0.839922	0.871031	1.09083	1.08061	1.09933	1.09025	0.798925	-0.323868	0.0024148	2.61712
A0A287AKY1	cAMP-dependent protein kinase type I-alpha regulatory subunit	PRKAR1A	cAMP-dependent protein kinase type I-alpha regulatory subunit OS=Sus scrofa OX=9823 GN=PRKAR1A PE=4 SV=1 - [A0A287AKY1_PIG]	13.16	5	5	7	380	42.8939	5.35107	0.916617	0.871558	0.820993	0.869723	1.06689	1.08054	1.12185	1.08976	0.798087	-0.325382	0.00239413	2.62085
A0A287A3Z8	Uncharacterized protein	SCAF11	Uncharacterized protein OS=Sus scrofa OX=9823 GN=SCAF11 PE=1 SV=1 - [A0A287A3Z8_PIG]	1.31	2	2	3	1295	144.301	8.79248	0.834573	0.961529	0.888397	0.894833	1.16218	1.01403	1.19599	1.12407	0.796068	-0.329036	0.0266232	1.57474
I3LGC6	Uncharacterized protein	USP24	Uncharacterized protein OS=Sus scrofa OX=9823 GN=USP24 PE=3 SV=2 - [I3LGC6_PIG]	2.87	9	9	10	2612	293.662	6.18896	0.901108	0.868775	0.848111	0.872665	1.06322	1.12267	1.10423	1.09671	0.795715	-0.329676	0.000662468	3.17883
I3LCX7	Uncharacterized protein	SLC35G1	Uncharacterized protein OS=Sus scrofa OX=9823 GN=SLC35G1 PE=4 SV=1 - [I3LCX7_PIG]	1.91	1	1	2	366	40.7402	8.25049	0.911997	0.900592	0.870992	0.894527	1.17184	1.07208	1.13382	1.12591	0.79449	-0.331899	0.00183634	2.73605
A0A287A863	Uncharacterized protein	PPIG	Uncharacterized protein OS=Sus scrofa OX=9823 GN=PPIG PE=1 SV=1 - [A0A287A863_PIG]	3.1	3	3	6	743	87.4725	10.2866	0.775491	0.923925	0.867675	0.855697	1.09326	0.999298	1.13977	1.07744	0.794193	-0.332438	0.0207136	1.68375
A0A286ZJR5	Uncharacterized protein	BMS1	Uncharacterized protein OS=Sus scrofa OX=9823 GN=BMS1 PE=4 SV=1 - [A0A286ZJR5_PIG]	0.64	1	1	2	1244	141.66	5.80811	0.83508	0.909946	0.845868	0.863631	1.12777	1.04061	1.09538	1.08792	0.793838	-0.333083	0.00290022	2.53757
A0A287A7I4	Uncharacterized protein	MCEMP1	Uncharacterized protein OS=Sus scrofa OX=9823 GN=MCEMP1 PE=4 SV=1 - [A0A287A7I4_PIG]	20.27	6	6	7	222	25.3423	9.75928	0.863588	0.87134	0.849275	0.861401	1.07107	1.04556	1.14222	1.08628	0.792979	-0.334645	0.00161786	2.79106
A0A287BQ18	Uncharacterized protein	DCLRE1C	Uncharacterized protein OS=Sus scrofa OX=9823 GN=DCLRE1C PE=4 SV=1 - [A0A287BQ18_PIG]	1.18	1	1	1	592	66.945	5.99854	0.845878	0.976916	0.864078	0.895624	1.11555	1.19631	1.07652	1.12946	0.792969	-0.334664	0.0124045	1.90642
A5PEZ9	RD RNA binding protein	RDBP	RD RNA binding protein OS=Sus scrofa OX=9823 GN=RDBP PE=4 SV=1 - [A5PEZ9_PIG]	4.29	2	2	3	373	42.3994	9.48096	0.873548	0.984631	0.853344	0.903841	1.16906	1.18902	1.06199	1.14002	0.792826	-0.334924	0.0141285	1.8499
F1RPX2	Uncharacterized protein	EML3	Uncharacterized protein OS=Sus scrofa OX=9823 GN=EML3 PE=1 SV=3 - [F1RPX2_PIG]	6.35	5	5	6	897	95.5096	6.87354	0.891627	0.889208	0.87331	0.884715	1.07152	1.16665	1.11027	1.11615	0.792651	-0.335242	0.00120262	2.91987
F1SMR3	Uncharacterized protein	PSIP1	Uncharacterized protein OS=Sus scrofa OX=9823 GN=PSIP1 PE=1 SV=2 - [F1SMR3_PIG]	7.51	2	3	4	333	37.7542	9.17334	0.856582	0.938952	0.87015	0.888561	1.1767	1.04449	1.14418	1.12179	0.792093	-0.336258	0.00783488	2.10597
A0A286ZQ13	Uncharacterized protein	MAP2K3	Uncharacterized protein OS=Sus scrofa OX=9823 GN=MAP2K3 PE=3 SV=1 - [A0A286ZQ13_PIG]	12.58	4	4	7	318	36.1232	5.89697	0.882456	0.86716	0.889237	0.879617	1.10061	1.13797	1.09355	1.11071	0.791941	-0.336535	0.000110533	3.95651
C7C1J2	Lipocalin 2 (Fragment)	LCN2	Lipocalin 2 (Fragment) OS=Sus scrofa OX=9823 GN=LCN2 PE=2 SV=1 - [C7C1J2_PIG]	48.08	1	2	2	52	5.96607	8.14795	0.919843	0.849324	0.8685	0.879223	1.24216	1.0806	1.01084	1.1112	0.791238	-0.337816	0.0317707	1.49797
F1SPI2	Uncharacterized protein	XPC	Uncharacterized protein OS=Sus scrofa OX=9823 GN=XPC PE=1 SV=1 - [F1SPI2_PIG]	1.59	1	1	1	944	105.287	9.1001	0.816405	0.994654	0.851784	0.887614	1.003	1.16848	1.19451	1.122	0.791101	-0.338066	0.0444437	1.35219
F1STY8	Uncharacterized protein	RSF1	Uncharacterized protein OS=Sus scrofa OX=9823 GN=RSF1 PE=1 SV=3 - [F1STY8_PIG]	0.42	1	1	1	1428	161.76	5.021	0.848187	0.907113	0.929124	0.894808	1.20063	1.09314	1.10022	1.13133	0.790934	-0.338371	0.00501601	2.29964
A0A287A1E1	Uncharacterized protein	TRIAP1	Uncharacterized protein OS=Sus scrofa OX=9823 GN=TRIAP1 PE=1 SV=1 - [A0A287A1E1_PIG]	52.63	4	4	5	76	8.72309	5.47803	0.858122	0.888026	0.867723	0.87129	1.12895	1.04258	1.14059	1.10404	0.789185	-0.341565	0.00193093	2.71423
A0A287AZF3	Uncharacterized protein	SYF2	Uncharacterized protein OS=Sus scrofa OX=9823 GN=SYF2 PE=1 SV=1 - [A0A287AZF3_PIG]	3.27	1	1	1	245	29.102	8.66064	0.788734	0.950423	0.825145	0.854768	1.09327	1.0582	1.09793	1.08314	0.789161	-0.341608	0.0106767	1.97156
F1RTZ0	Ribosome biogenesis regulatory protein	RRS1	Ribosome biogenesis regulatory protein OS=Sus scrofa OX=9823 GN=RRS1 PE=1 SV=3 - [F1RTZ0_PIG]	12.88	5	5	9	365	41.3631	10.7554	0.908469	0.930581	0.862708	0.900586	1.22869	1.0456	1.15214	1.14214	0.788505	-0.342808	0.01307	1.88373
A0A287BPN8	Uncharacterized protein	ADD1	Uncharacterized protein OS=Sus scrofa OX=9823 GN=ADD1 PE=1 SV=1 - [A0A287BPN8_PIG]	4.77	4	4	4	734	81.4339	9.59814	0.828049	0.874307	0.875477	0.859278	1.12403	1.02784	1.11848	1.09011	0.788246	-0.343282	0.00270094	2.56849
Q505R3	Neonatal Fc-receptor alpha chain (Fragment)	FCGRT	Neonatal Fc-receptor alpha chain (Fragment) OS=Sus scrofa OX=9823 GN=FCGRT PE=4 SV=1 - [Q505R3_PIG]	23.86	5	5	12	176	20.058	5.56689	0.897336	0.915643	0.936081	0.916353	1.24678	1.00372	1.24037	1.16363	0.787498	-0.344652	0.0375801	1.42504
F1RQW9	Uncharacterized protein	EHMT2	Uncharacterized protein OS=Sus scrofa OX=9823 GN=EHMT2 PE=4 SV=2 - [F1RQW9_PIG]	1.02	1	1	1	1176	128.811	5.45264	0.802372	0.918329	0.911576	0.877426	1.22985	1.13797	0.975387	1.1144	0.78735	-0.344923	0.0467146	1.33055
A0A287BH67	Uncharacterized protein	SRSF4	Uncharacterized protein OS=Sus scrofa OX=9823 GN=SRSF4 PE=1 SV=1 - [A0A287BH67_PIG]	15.18	3	8	29	481	55.3497	11.4438	0.824157	0.915396	0.858408	0.865987	1.13487	0.969683	1.20376	1.10277	0.785282	-0.348717	0.0334176	1.47603
F1S066	Uncharacterized protein	MAP3K20	Uncharacterized protein OS=Sus scrofa OX=9823 GN=MAP3K20 PE=4 SV=3 - [F1S066_PIG]	2.5	2	2	2	799	91.5321	8.11865	0.860135	0.896443	0.858395	0.871658	1.14926	1.02427	1.15875	1.11076	0.784741	-0.349712	0.00606747	2.21699
A0A287BKE6	Uncharacterized protein	FYTTD1	Uncharacterized protein OS=Sus scrofa OX=9823 GN=FYTTD1 PE=1 SV=1 - [A0A287BKE6_PIG]	2.55	1	1	1	274	30.5586	11.7368	0.839887	0.817536	0.951959	0.869794	1.16792	1.00573	1.15271	1.10879	0.784455	-0.350237	0.0227291	1.64342
I3LGC2	Uncharacterized protein	RRBP1	Uncharacterized protein OS=Sus scrofa OX=9823 GN=RRBP1 PE=1 SV=2 - [I3LGC2_PIG]	66.53	91	91	188	1497	160.66	9.0415	0.865168	0.88069	0.91542	0.887093	1.1653	1.07481	1.15265	1.13092	0.784398	-0.350342	0.00158418	2.8002
I3LBR8	Uncharacterized protein	PWP2	Uncharacterized protein OS=Sus scrofa OX=9823 GN=PWP2 PE=4 SV=2 - [I3LBR8_PIG]	0.65	1	1	1	918	101.767	6.30322	0.864406	1.00829	0.821014	0.897903	1.1401	1.23567	1.06469	1.14682	0.78295	-0.353008	0.0296164	1.52847
A0A287B8R9	Uncharacterized protein	ZC3H14	Uncharacterized protein OS=Sus scrofa OX=9823 GN=ZC3H14 PE=1 SV=1 - [A0A287B8R9_PIG]	9.67	6	6	8	579	65.2706	8.01611	0.872051	0.861809	0.883305	0.872388	1.1699	1.0155	1.15909	1.11483	0.78253	-0.353782	0.00843385	2.07397
I3LFK8	Uncharacterized protein	RAB11FIP5	Uncharacterized protein OS=Sus scrofa OX=9823 GN=RAB11FIP5 PE=1 SV=2 - [I3LFK8_PIG]	1.53	1	1	1	653	70.0138	9.46631	0.964891	0.881955	0.860641	0.902495	1.14385	1.14853	1.16957	1.15398	0.782069	-0.354632	0.00154954	2.8098
A0A287BE50	Uncharacterized protein	ZFYVE21	Uncharacterized protein OS=Sus scrofa OX=9823 GN=ZFYVE21 PE=4 SV=1 - [A0A287BE50_PIG]	5.98	2	2	2	234	25.9789	8.74854	0.833963	0.979764	0.857348	0.890358	1.08656	1.108	1.22507	1.13988	0.781101	-0.356419	0.0161674	1.79136
A0A287AEY7	Uncharacterized protein	VSIG4	Uncharacterized protein OS=Sus scrofa OX=9823 GN=VSIG4 PE=4 SV=1 - [A0A287AEY7_PIG]	7.77	4	4	4	399	43.8151	7.12256	0.834673	0.840753	0.824792	0.833406	1.03338	1.09295	1.07496	1.06709	0.781005	-0.356596	0.000214086	3.66941
F1RIW7	Uncharacterized protein	ZFAND2A	Uncharacterized protein OS=Sus scrofa OX=9823 GN=ZFAND2A PE=4 SV=2 - [F1RIW7_PIG]	5.56	1	1	1	144	15.9756	8.20654	0.773342	0.791186	0.782683	0.782403	0.987208	1.07479	0.943908	1.00197	0.780866	-0.356853	0.00482449	2.31655
K7GSA5	Arginase	ARG2	Arginase OS=Sus scrofa OX=9823 GN=ARG2 PE=3 SV=2 - [K7GSA5_PIG]	8.33	2	2	2	324	35.6459	5.47803	0.803609	0.817139	0.79361	0.804786	0.999127	1.02627	1.06655	1.03065	0.780852	-0.356879	0.000403624	3.39402
A0A287B299	Uncharacterized protein	RB1CC1	Uncharacterized protein OS=Sus scrofa OX=9823 GN=RB1CC1 PE=1 SV=1 - [A0A287B299_PIG]	1.39	2	2	2	1442	163.897	5.43994	0.760373	0.884983	0.856915	0.83409	1.02568	1.09282	1.09312	1.07054	0.77913	-0.360064	0.0057462	2.24062
D7RK08	Transferrin receptor protein	TFRC	Transferrin receptor protein OS=Sus scrofa OX=9823 GN=TFRC PE=4 SV=1 - [D7RK08_PIG]	20.83	18	18	29	768	86.0375	6.30322	0.898242	0.858161	0.851577	0.869327	1.13022	1.04856	1.16933	1.11604	0.77894	-0.360416	0.00303229	2.51823
Q4TTS4	Histone H1.2-like protein		Histone H1.2-like protein OS=Sus scrofa OX=9823 PE=3 SV=1 - [Q4TTS4_PIG]	51.64	5	15	97	213	21.3867	11.0044	0.912274	0.933132	0.852854	0.89942	1.15286	1.1627	1.15227	1.15594	0.778084	-0.362002	0.000454506	3.34246
A0A287BCV5	Uncharacterized protein	TIMMDC1	Uncharacterized protein OS=Sus scrofa OX=9823 GN=TIMMDC1 PE=4 SV=1 - [A0A287BCV5_PIG]	2.47	1	1	1	283	31.6536	9.33447	0.891056	0.909639	0.852974	0.884556	1.15088	1.02682	1.23754	1.13842	0.777006	-0.364002	0.0160593	1.79427
F5BHI1	Cold inducible RNA binding protein transcript variant 1	CIRP	Cold inducible RNA binding protein transcript variant 1 OS=Sus scrofa OX=9823 GN=CIRP PE=2 SV=1 - [F5BHI1_PIG]	16.28	1	3	6	172	18.6237	9.36377	0.878027	0.967156	0.818441	0.887875	1.11303	1.06335	1.26142	1.14593	0.774806	-0.368093	0.0246885	1.6075
F1RPL2	Histone H3		Histone H3 OS=Sus scrofa OX=9823 PE=3 SV=2 - [F1RPL2_PIG]	28.68	1	5	36	136	15.2144	10.8433	0.935144	0.871707	0.783855	0.863569	1.10118	1.12617	1.12289	1.11675	0.773289	-0.37092	0.00473575	2.32461
K9IVM5	GTPase IMAP family member 4	GIMAP4	GTPase IMAP family member 4 OS=Sus scrofa OX=9823 GN=GIMAP4 PE=1 SV=1 - [K9IVM5_PIG]	41.64	15	16	44	317	36.666	8.36768	0.90568	0.849669	0.843003	0.866117	1.09764	1.15821	1.10729	1.12105	0.772596	-0.372214	0.00073743	3.13228
I3LPU8	Uncharacterized protein	HNRNPL	Uncharacterized protein OS=Sus scrofa OX=9823 GN=HNRNPL PE=1 SV=2 - [I3LPU8_PIG]	29.14	5	5	13	278	29.2623	6.39209	0.848556	0.904598	0.805026	0.852727	1.14051	0.994433	1.17808	1.10434	0.77216	-0.373028	0.0162066	1.79031
A0A287BJE5	Uncharacterized protein	STAB1	Uncharacterized protein OS=Sus scrofa OX=9823 GN=STAB1 PE=4 SV=1 - [A0A287BJE5_PIG]	8.68	19	19	26	2536	272.002	6.34131	0.8461	0.866385	0.848773	0.853753	1.14041	1.03026	1.16539	1.11202	0.767752	-0.381288	0.00354632	2.45022
A0A287BHC7	Uncharacterized protein	ZNF326	Uncharacterized protein OS=Sus scrofa OX=9823 GN=ZNF326 PE=1 SV=1 - [A0A287BHC7_PIG]	3.43	2	2	2	613	68.7886	9.20264	0.898085	0.904251	0.87916	0.893832	1.21251	1.12783	1.15772	1.16602	0.766565	-0.38352	0.000464719	3.33281
I3LLP0	Uncharacterized protein	KDM2A	Uncharacterized protein OS=Sus scrofa OX=9823 GN=KDM2A PE=4 SV=2 - [I3LLP0_PIG]	0.79	1	1	1	1145	130.522	7.59131	0.743089	0.911302	0.940094	0.864828	1.19628	1.0223	1.16692	1.1285	0.766352	-0.383921	0.0319893	1.495
J9PBT8	Uncharacterized protein	BUD31	Uncharacterized protein OS=Sus scrofa OX=9823 GN=BUD31 PE=1 SV=2 - [J9PBT8_PIG]	10.68	1	1	1	103	11.8968	8.17725	0.889606	0.815311	0.835461	0.846793	1.07715	1.08669	1.15305	1.10563	0.765893	-0.384785	0.00136017	2.86641
A7WPA5	p-selectin glycoprotein ligand 1 propeptide	SELPLG	p-selectin glycoprotein ligand 1 propeptide OS=Sus scrofa OX=9823 GN=SELPLG PE=2 SV=1 - [A7WPA5_PIG]	4.68	2	2	3	406	42.8867	4.62744	0.836189	0.756456	0.947355	0.846667	1.16967	1.09198	1.05486	1.1055	0.765867	-0.384834	0.0162662	1.78871
F1S7K1	Uncharacterized protein	UHRF1	Uncharacterized protein OS=Sus scrofa OX=9823 GN=UHRF1 PE=4 SV=3 - [F1S7K1_PIG]	1.09	1	1	1	822	91.5471	8.25049	0.883795	0.858107	0.818208	0.85337	1.20464	1.0217	1.11842	1.11492	0.765408	-0.385699	0.00961942	2.01685
I3LL32	Uncharacterized protein	CHIA	Uncharacterized protein OS=Sus scrofa OX=9823 GN=CHIA PE=3 SV=2 - [I3LL32_PIG]	7.53	4	4	10	478	52.0628	5.08447	0.865897	0.835898	0.807869	0.836555	1.15808	1.0039	1.1177	1.09323	0.765217	-0.386059	0.00639625	2.19407
F1S5N6	Uncharacterized protein	ITPRIP	Uncharacterized protein OS=Sus scrofa OX=9823 GN=ITPRIP PE=4 SV=1 - [F1S5N6_PIG]	2.72	2	2	2	551	62.7178	6.07471	0.872078	0.91696	0.857041	0.882026	1.22296	1.07822	1.15858	1.15325	0.764815	-0.386817	0.00399963	2.39798
A0A2C9F368	Mediator of RNA polymerase II transcription subunit 27	MED27	Mediator of RNA polymerase II transcription subunit 27 OS=Sus scrofa OX=9823 GN=MED27 PE=4 SV=1 - [A0A2C9F368_PIG]	3.37	1	1	1	297	33.6154	9.24658	0.844746	0.88447	0.834841	0.854686	1.08027	1.06078	1.2187	1.11991	0.76317	-0.389924	0.00696703	2.15695
A0A287AZT6	Uncharacterized protein	ARID4B	Uncharacterized protein OS=Sus scrofa OX=9823 GN=ARID4B PE=1 SV=1 - [A0A287AZT6_PIG]	1.98	1	1	1	404	44.8103	10.1548	0.862096	0.934111	0.863685	0.886631	1.21232	1.06438	1.20961	1.16211	0.762951	-0.390338	0.00712896	2.14697
A0A0B8S070	Heat shock 70kDa protein 6 (HSP70B')	HSPA6	Heat shock 70kDa protein 6 (HSP70B') OS=Sus scrofa domesticus OX=9825 GN=HSPA6 PE=3 SV=1 - [A0A0B8S070_PIG]	16.95	1	10	50	643	70.9994	6.06201	0.878957	0.965601	0.774363	0.872974	1.17672	1.1175	1.13865	1.14429	0.762895	-0.390444	0.00942738	2.02561
F1RJG5	Uncharacterized protein	ZNF471	Uncharacterized protein OS=Sus scrofa OX=9823 GN=ZNF471 PE=4 SV=3 - [F1RJG5_PIG]	9.35	1	2	3	642	74.5335	8.71924	0.941212	0.858498	0.888203	0.895971	1.09915	1.08742	1.33694	1.1745	0.762853	-0.390523	0.0303829	1.51737
F1SN88	Uncharacterized protein	POLE3	Uncharacterized protein OS=Sus scrofa OX=9823 GN=POLE3 PE=1 SV=1 - [F1SN88_PIG]	7.48	1	1	1	147	16.8493	4.7417	0.918718	1.02518	0.934352	0.959416	1.40535	1.17914	1.19599	1.26016	0.761346	-0.393376	0.0197632	1.70414
A0A287B0P3	Uncharacterized protein	C11orf96	Uncharacterized protein OS=Sus scrofa OX=9823 GN=C11orf96 PE=4 SV=1 - [A0A287B0P3_PIG]	3.98	1	1	2	226	25.0459	10.4917	0.75201	0.824951	0.96947	0.84881	1.15404	1.09798	1.10428	1.11876	0.758703	-0.398393	0.0152116	1.81783
A0A286ZSN6	Uncharacterized protein	TMPO	Uncharacterized protein OS=Sus scrofa OX=9823 GN=TMPO PE=1 SV=1 - [A0A286ZSN6_PIG]	14.48	3	7	14	677	73.5048	8.44092	0.851088	0.836647	0.849029	0.845588	1.1162	1.08764	1.14489	1.11624	0.757531	-0.400623	9.37523e-05	4.02802
A0A287B7R4	Palmitoyltransferase	ZDHHC20	Palmitoyltransferase OS=Sus scrofa OX=9823 GN=ZDHHC20 PE=3 SV=1 - [A0A287B7R4_PIG]	2.17	1	1	1	276	31.7837	7.78174	0.933303	0.861382	0.815825	0.87017	1.12689	1.14018	1.18749	1.15152	0.755669	-0.404174	0.00192509	2.71555
A0A173G6H5	Septin 7 isoform 2		Septin 7 isoform 2 OS=Sus scrofa OX=9823 PE=2 SV=1 - [A0A173G6H5_PIG]	37.99	1	16	51	437	50.648	8.63135	0.796698	0.877039	0.848285	0.840674	1.1245	1.0513	1.16654	1.11412	0.754566	-0.406281	0.00264101	2.57823
F1SBF4	Uncharacterized protein	ZMYND8	Uncharacterized protein OS=Sus scrofa OX=9823 GN=ZMYND8 PE=4 SV=3 - [F1SBF4_PIG]	3.47	2	3	3	662	71.5653	5.63037	0.848418	0.854567	0.871034	0.858006	1.11085	1.09973	1.20088	1.13715	0.754522	-0.406365	0.00103696	2.98424
A0A287ATL9	Uncharacterized protein	STAU2	Uncharacterized protein OS=Sus scrofa OX=9823 GN=STAU2 PE=1 SV=1 - [A0A287ATL9_PIG]	3.34	1	2	2	479	52.6362	9.64209	0.929301	0.867379	0.829361	0.875347	1.19884	1.15301	1.13241	1.16142	0.753688	-0.407961	0.00123666	2.90775
F1SC78	Uncharacterized protein	UBE2C	Uncharacterized protein OS=Sus scrofa OX=9823 GN=UBE2C PE=3 SV=1 - [F1SC78_PIG]	5.59	1	1	1	179	19.6299	7.37158	0.870155	0.818871	0.796031	0.828352	1.16383	1.01152	1.12938	1.10158	0.751969	-0.411255	0.00588018	2.23061
A0A286ZJN5	Uncharacterized protein	IKZF1	Uncharacterized protein OS=Sus scrofa OX=9823 GN=IKZF1 PE=4 SV=1 - [A0A286ZJN5_PIG]	2.82	1	1	1	390	43.0135	6.48096	0.907352	0.84977	0.88715	0.881424	1.18076	1.18944	1.14836	1.17285	0.751524	-0.412109	0.000156165	3.80642
I3LIL3	Caspase-1	CASP1	Caspase-1 OS=Sus scrofa OX=9823 GN=CASP1 PE=1 SV=1 - [I3LIL3_PIG]	16.34	7	7	15	404	45.0233	6.11279	0.880098	0.839109	0.857343	0.85885	1.1588	1.1813	1.09323	1.14444	0.750451	-0.41417	0.000592818	3.22708
F1RXR3	Mannosyltransferase	ALG12	Mannosyltransferase OS=Sus scrofa OX=9823 GN=ALG12 PE=3 SV=3 - [F1RXR3_PIG]	3.4	2	2	2	500	55.0568	9.67139	0.846333	0.890233	0.871132	0.869233	1.1994	1.05405	1.2228	1.15875	0.750147	-0.414755	0.00595501	2.22512
F6Q1K6	Uncharacterized protein	MIOS	Uncharacterized protein OS=Sus scrofa OX=9823 GN=MIOS PE=1 SV=2 - [F6Q1K6_PIG]	1.29	1	1	1	851	95.8311	7.03467	0.776529	0.897796	0.816972	0.830432	1.14063	1.05072	1.13305	1.10813	0.749398	-0.416196	0.00374209	2.42689
A8WH75	CD302 antigen	CD302	CD302 antigen OS=Sus scrofa OX=9823 GN=CD302 PE=2 SV=1 - [CD302_PIG]	3.33	1	1	1	240	26.4109	4.55127	0.851732	0.888678	0.853436	0.864615	1.21841	1.08941	1.15574	1.15452	0.748896	-0.417163	0.00177304	2.75128
A0A286ZWD4	Uncharacterized protein	LOC102166678	Uncharacterized protein OS=Sus scrofa OX=9823 GN=LOC102166678 PE=4 SV=1 - [A0A286ZWD4_PIG]	1.76	2	3	4	1533	177.381	5.49072	0.84158	0.799118	0.822868	0.821189	1.08237	1.11875	1.10573	1.10228	0.744989	-0.424709	6.56172e-05	4.18298
F1SFU0	Uncharacterized protein	YBX2	Uncharacterized protein OS=Sus scrofa OX=9823 GN=YBX2 PE=1 SV=2 - [F1SFU0_PIG]	4.72	1	2	2	360	38.0935	10.7554	0.876079	0.882899	0.824787	0.861255	1.21528	1.00257	1.26108	1.15964	0.742691	-0.429166	0.0217518	1.6625
A0A287APZ6	Uncharacterized protein	UBE2Q1	Uncharacterized protein OS=Sus scrofa OX=9823 GN=UBE2Q1 PE=4 SV=1 - [A0A287APZ6_PIG]	2.76	1	1	1	217	24.2624	6.60986	0.887312	0.875659	0.769625	0.844199	1.16247	1.06698	1.18492	1.13812	0.741745	-0.431005	0.00484202	2.31497
I3LDJ9	Uncharacterized protein	BNIP3	Uncharacterized protein OS=Sus scrofa OX=9823 GN=BNIP3 PE=1 SV=2 - [I3LDJ9_PIG]	4.97	1	1	1	181	20.102	7.60596	0.859549	0.882192	0.812125	0.851288	1.2009	1.09243	1.14974	1.14769	0.74174	-0.431015	0.00138866	2.8574
F1SSS5	Ribulose-phosphate 3-epimerase	RPE	Ribulose-phosphate 3-epimerase OS=Sus scrofa OX=9823 GN=RPE PE=3 SV=3 - [F1SSS5_PIG]	4.19	1	1	1	215	24.1651	7.02002	0.795999	0.874978	0.858073	0.843017	1.12614	1.16425	1.12683	1.13908	0.740088	-0.434231	0.000399283	3.39872
A0A0B8RSD8	Plasminogen activator, urokinase receptor	PLAUR	Plasminogen activator, urokinase receptor OS=Sus scrofa domesticus OX=9825 GN=PLAUR PE=4 SV=1 - [A0A0B8RSD8_PIG]	12.73	4	4	7	330	35.7778	7.2251	0.74536	0.746779	0.770755	0.754298	0.990055	1.05115	1.02135	1.02085	0.738891	-0.436567	0.000164792	3.78307
A0A287BEM0	Uncharacterized protein	BHLHE40	Uncharacterized protein OS=Sus scrofa OX=9823 GN=BHLHE40 PE=4 SV=1 - [A0A287BEM0_PIG]	1.94	1	1	1	412	45.5994	7.97217	0.824915	0.943289	0.798017	0.855407	1.24775	1.09136	1.1346	1.1579	0.738756	-0.43683	0.00939753	2.02699
F1RJ89	Uncharacterized protein	RGCC	Uncharacterized protein OS=Sus scrofa OX=9823 GN=RGCC PE=4 SV=3 - [F1RJ89_PIG]	6.57	1	1	1	137	14.6831	4.94482	0.885555	0.813318	0.859832	0.852902	1.19667	1.03095	1.24036	1.15599	0.737808	-0.438683	0.0107332	1.96927
A0A287ARE4	Myotubularin related protein 6	MTMR6	Myotubularin related protein 6 OS=Sus scrofa OX=9823 GN=MTMR6 PE=4 SV=1 - [A0A287ARE4_PIG]	4.24	2	2	2	542	62.3282	7.75244	0.807079	0.920166	0.802483	0.843243	1.14871	1.13601	1.14453	1.14308	0.737691	-0.438911	0.0014901	2.82679
F1SGQ6	Receptor-interacting serine/threonine kinase 3	RIPK3	Receptor-interacting serine/threonine kinase 3 OS=Sus scrofa OX=9823 GN=RIPK3 PE=1 SV=4 - [F1SGQ6_PIG]	5.68	3	3	4	493	53.925	6.53662	0.809275	0.863453	0.874932	0.84922	1.21077	1.10568	1.13994	1.15213	0.737088	-0.440091	0.00120994	2.91724
A0A287AP85	Uncharacterized protein	CLINT1	Uncharacterized protein OS=Sus scrofa OX=9823 GN=CLINT1 PE=1 SV=1 - [A0A287AP85_PIG]	12.15	8	8	9	609	66.7762	6.41748	0.83492	0.806516	0.879743	0.840393	1.16627	1.17653	1.09406	1.14562	0.733572	-0.44699	0.000812417	3.09022
A0A287AQJ2	Uncharacterized protein	LRCH3	Uncharacterized protein OS=Sus scrofa OX=9823 GN=LRCH3 PE=4 SV=1 - [A0A287AQJ2_PIG]	1.12	1	1	1	715	79.7147	6.72705	0.827844	0.851185	0.836707	0.838579	1.15347	1.08192	1.20301	1.14614	0.731657	-0.450761	0.00100866	2.99626
K7GMX2	Uncharacterized protein	MORF4L2	Uncharacterized protein OS=Sus scrofa OX=9823 GN=MORF4L2 PE=4 SV=1 - [K7GMX2_PIG]	6.6	1	2	2	288	32.2227	9.71533	0.814099	0.927085	0.76795	0.836378	1.24184	1.06681	1.12922	1.14596	0.729851	-0.454326	0.0113164	1.94629
A0A286ZU65	Uncharacterized protein	SLC2A9	Uncharacterized protein OS=Sus scrofa OX=9823 GN=SLC2A9 PE=3 SV=1 - [A0A286ZU65_PIG]	1.81	1	1	1	553	60.4809	8.76318	0.74765	0.912762	0.85451	0.838307	1.325	1.10825	1.01734	1.1502	0.728838	-0.45633	0.0391609	1.40715
A0A287AA14	Uncharacterized protein	DSP	Uncharacterized protein OS=Sus scrofa OX=9823 GN=DSP PE=1 SV=1 - [A0A287AA14_PIG]	0.75	2	2	2	1989	228.93	6.68311	0.926212	1.03075	0.845616	0.934192	1.42539	1.28085	1.14297	1.28307	0.728091	-0.457809	0.0232574	1.63344
A0A287AJE3	Uncharacterized protein	LOC106504547	Uncharacterized protein OS=Sus scrofa OX=9823 GN=LOC106504547 PE=1 SV=1 - [A0A287AJE3_PIG]	13.11	3	5	7	389	43.5549	7.95752	0.827604	0.839507	0.795436	0.820849	1.1683	1.03314	1.18444	1.12863	0.727299	-0.45938	0.00346786	2.45994
Q06AT8	RHOB		RHOB OS=Sus scrofa OX=9823 PE=2 SV=1 - [Q06AT8_PIG]	11.73	2	2	4	196	22.1091	5.23682	0.800976	0.860827	0.84633	0.836044	1.23172	1.04098	1.19007	1.15426	0.724313	-0.465315	0.00630854	2.20007
A0A287AIC3	Uncharacterized protein	CNOT2	Uncharacterized protein OS=Sus scrofa OX=9823 GN=CNOT2 PE=4 SV=1 - [A0A287AIC3_PIG]	10.17	5	5	7	403	45.216	6.11279	0.76548	0.899126	0.784931	0.816512	1.1472	1.01906	1.23225	1.13284	0.720768	-0.472393	0.0133084	1.87587
A0A287B3X1	Uncharacterized protein	NIN	Uncharacterized protein OS=Sus scrofa OX=9823 GN=NIN PE=4 SV=1 - [A0A287B3X1_PIG]	0.45	1	1	1	1342	156.83	5.19873	0.815185	0.884542	0.801372	0.8337	1.13608	1.00753	1.32658	1.15673	0.720737	-0.472455	0.0283439	1.54754
A0A286ZI90	Uncharacterized protein		Uncharacterized protein OS=Sus scrofa OX=9823 PE=4 SV=1 - [A0A286ZI90_PIG]	10.53	5	6	13	617	67.0505	5.47803	0.922831	0.837376	0.85708	0.872429	1.27855	1.16106	1.20082	1.21348	0.718951	-0.476035	0.00138047	2.85997
A0A286ZRC6	Uncharacterized protein	LOC100737049	Uncharacterized protein OS=Sus scrofa OX=9823 GN=LOC100737049 PE=4 SV=1 - [A0A286ZRC6_PIG]	8.11	1	1	1	74	8.64188	10.1694	0.846288	0.875728	0.816169	0.846062	1.23403	1.06103	1.23907	1.17804	0.718194	-0.477554	0.0055343	2.25694
A4US67	Paraoxonase 1	PON1	Paraoxonase 1 OS=Sus scrofa OX=9823 GN=PON1 PE=2 SV=2 - [A4US67_PIG]	5.07	2	2	2	355	39.9595	5.51611	0.786931	0.860095	0.869097	0.838708	1.18876	1.12228	1.1955	1.16885	0.71755	-0.478849	0.000701952	3.15369
A0A286ZPG8	Uncharacterized protein	NDEL1	Uncharacterized protein OS=Sus scrofa OX=9823 GN=NDEL1 PE=4 SV=1 - [A0A286ZPG8_PIG]	3.49	1	1	1	315	35.532	5.22412	0.742277	0.893756	0.765981	0.800671	1.14531	1.12538	1.07924	1.11665	0.717032	-0.479891	0.00343833	2.46365
F1RVE7	Integrin beta	ITGB1	Integrin beta OS=Sus scrofa OX=9823 GN=ITGB1 PE=1 SV=1 - [F1RVE7_PIG]	23.31	19	19	43	798	88.185	5.42725	0.827538	0.850347	0.816454	0.831446	1.2079	1.09293	1.19071	1.16385	0.714395	-0.485206	0.000864599	3.06319
I3LD06	Uncharacterized protein	ARHGAP5	Uncharacterized protein OS=Sus scrofa OX=9823 GN=ARHGAP5 PE=4 SV=2 - [I3LD06_PIG]	0.4	1	1	1	1503	172.316	6.60986	0.869801	0.87342	0.792068	0.845096	1.17083	1.18191	1.19754	1.18343	0.714109	-0.485784	0.000255879	3.59197
O46374	DNA topoisomerase 2-alpha	TOP2A	DNA topoisomerase 2-alpha OS=Sus scrofa OX=9823 GN=TOP2A PE=2 SV=1 - [TOP2A_PIG]	5.74	3	9	12	1533	174.198	8.68994	0.836199	0.811458	0.806608	0.818088	1.2624	1.10155	1.0811	1.14835	0.712404	-0.489232	0.00471678	2.32635
A0A287AQ40	Uncharacterized protein	ZFP91	Uncharacterized protein OS=Sus scrofa OX=9823 GN=ZFP91 PE=1 SV=1 - [A0A287AQ40_PIG]	1.39	1	1	1	577	63.7949	7.35693	0.755395	0.920399	0.828339	0.834711	1.22165	1.1229	1.17568	1.17341	0.711354	-0.49136	0.00367599	2.43463
A0A286ZZM0	Uncharacterized protein	CTDSPL2	Uncharacterized protein OS=Sus scrofa OX=9823 GN=CTDSPL2 PE=4 SV=1 - [A0A286ZZM0_PIG]	2.75	1	1	1	437	49.6175	7.94287	0.822944	0.835207	0.886356	0.848169	1.25918	1.07346	1.26286	1.1985	0.707692	-0.498806	0.00588253	2.23044
A0A287ACW4	Diacylglycerol kinase	DGKH	Diacylglycerol kinase OS=Sus scrofa OX=9823 GN=DGKH PE=3 SV=1 - [A0A287ACW4_PIG]	0.75	1	1	1	1062	118.294	6.62451	0.859697	0.737527	0.7717	0.789641	1.10598	1.15586	1.09237	1.11807	0.706255	-0.501739	0.00134081	2.87263
F1SGG3	Uncharacterized protein	KRT1	Uncharacterized protein OS=Sus scrofa OX=9823 GN=KRT1 PE=1 SV=2 - [F1SGG3_PIG]	12.34	5	11	59	624	64.8348	8.14795	0.848452	1.04316	0.91063	0.934081	1.54357	1.1993	1.22891	1.32392	0.70554	-0.5032	0.0349035	1.45713
A0A286ZLA5	Uncharacterized protein	NCOA2	Uncharacterized protein OS=Sus scrofa OX=9823 GN=NCOA2 PE=4 SV=1 - [A0A286ZLA5_PIG]	0.8	1	1	1	1369	148.557	6.72705	0.734443	0.802367	0.845737	0.794182	1.16547	1.11179	1.10626	1.12784	0.704163	-0.506019	0.000880937	3.05506
A0A287BJH0	Uncharacterized protein	DOCK8	Uncharacterized protein OS=Sus scrofa OX=9823 GN=DOCK8 PE=3 SV=1 - [A0A287BJH0_PIG]	9.9	23	23	29	2081	236.506	6.88818	0.828249	0.83255	0.823732	0.828177	1.16225	1.17883	1.1876	1.17623	0.704097	-0.506154	1.55407e-06	5.80853
A0A287BLZ8	Uncharacterized protein	CYP4V2	Uncharacterized protein OS=Sus scrofa OX=9823 GN=CYP4V2 PE=3 SV=1 - [A0A287BLZ8_PIG]	4.55	2	2	4	462	53.4668	8.42627	0.736248	0.879143	0.882335	0.832575	1.22553	1.09252	1.23171	1.18325	0.703633	-0.507105	0.00609688	2.21489
A0A287B7N9	Uncharacterized protein	GPCPD1	Uncharacterized protein OS=Sus scrofa OX=9823 GN=GPCPD1 PE=4 SV=1 - [A0A287B7N9_PIG]	18.45	12	12	19	672	75.8603	5.42725	0.79034	0.840406	0.796379	0.809042	1.16931	1.15506	1.1488	1.15772	0.698822	-0.517003	3.26373e-05	4.48629
A0A287AU26	Polypyrimidine tract-binding protein 1	PTBP1	Polypyrimidine tract-binding protein 1 OS=Sus scrofa OX=9823 GN=PTBP1 PE=1 SV=1 - [A0A287AU26_PIG]	23.54	8	11	33	531	57.2286	9.17334	0.810027	0.785521	0.793531	0.79636	1.2003	1.03279	1.18684	1.13998	0.698573	-0.517517	0.00317321	2.4985
A0A0B8RZ43	Solute carrier organic anion transporter family member	SLCO2B1	Solute carrier organic anion transporter family member OS=Sus scrofa domesticus OX=9825 GN=SLCO2B1 PE=3 SV=1 - [A0A0B8RZ43_PIG]	6.61	4	4	4	711	76.6174	8.1626	0.81483	0.828571	0.777376	0.806926	1.23733	1.0163	1.21611	1.15658	0.697682	-0.519358	0.00832217	2.07976
F1RVX2	Uncharacterized protein	JPT1	Uncharacterized protein OS=Sus scrofa OX=9823 GN=JPT1 PE=1 SV=1 - [F1RVX2_PIG]	4.55	1	1	1	154	16.0609	5.60498	0.795667	0.834793	0.804987	0.811815	1.17933	1.06413	1.25095	1.1648	0.696955	-0.520863	0.00317045	2.49888
F1RNW3	Uncharacterized protein	LSM14A	Uncharacterized protein OS=Sus scrofa OX=9823 GN=LSM14A PE=4 SV=3 - [F1RNW3_PIG]	6.16	2	3	3	422	46.5053	9.5249	0.798693	0.857476	0.787952	0.814707	1.19456	1.04607	1.27125	1.17063	0.695958	-0.522928	0.00689469	2.16149
A0A287AHX3	Uncharacterized protein	GPLD1	Uncharacterized protein OS=Sus scrofa OX=9823 GN=GPLD1 PE=1 SV=1 - [A0A287AHX3_PIG]	14.4	11	11	22	840	92.6148	6.25244	0.785057	0.8144	0.821373	0.806943	1.21078	1.08318	1.18846	1.16081	0.695158	-0.524587	0.000980716	3.00846
Q9TU45	TYRO protein tyrosine kinase-binding protein	TYROBP	TYRO protein tyrosine kinase-binding protein OS=Sus scrofa OX=9823 GN=TYROBP PE=2 SV=1 - [TYOBP_PIG]	10.19	1	1	1	108	11.6102	8.51416	0.789274	0.802585	0.799191	0.797017	1.15583	1.0904	1.19796	1.14807	0.694226	-0.526523	0.000371005	3.43062
F1SCD0	Uncharacterized protein	LOC100153899	Uncharacterized protein OS=Sus scrofa OX=9823 GN=LOC100153899 PE=1 SV=1 - [F1SCD0_PIG]	13	5	7	16	423	46.6111	6.21436	0.785286	0.845889	0.782913	0.804696	1.18648	1.06605	1.23979	1.16411	0.691256	-0.532708	0.00290424	2.53697
M3UZ58	Sialophorin	SPN	Sialophorin OS=Sus scrofa OX=9823 GN=SPN PE=2 SV=1 - [M3UZ58_PIG]	6.92	2	2	4	419	42.5917	5.21143	0.757631	0.792983	0.845686	0.798767	1.26166	1.11384	1.10228	1.15926	0.689033	-0.537355	0.00326846	2.48566
I3LHS5	Uncharacterized protein	VAMP8	Uncharacterized protein OS=Sus scrofa OX=9823 GN=VAMP8 PE=1 SV=1 - [I3LHS5_PIG]	17	2	2	3	100	11.4351	8.19189	0.813373	0.882402	0.789352	0.828376	1.30433	1.03395	1.28918	1.20916	0.685086	-0.545643	0.0144093	1.84136
A0A287BHK0	Uncharacterized protein	SLC35D1	Uncharacterized protein OS=Sus scrofa OX=9823 GN=SLC35D1 PE=4 SV=1 - [A0A287BHK0_PIG]	2.54	1	1	3	276	30.4273	9.45166	0.806865	0.832749	0.804508	0.814708	1.29832	0.967625	1.30482	1.19025	0.684483	-0.546913	0.0282474	1.54902
A0A287BIX8	Uncharacterized protein	APPBP2	Uncharacterized protein OS=Sus scrofa OX=9823 GN=APPBP2 PE=4 SV=1 - [A0A287BIX8_PIG]	1.36	1	1	1	514	58.5376	7.06396	0.716718	0.863856	0.785796	0.78879	1.16639	1.14037	1.15212	1.15296	0.684145	-0.547626	0.00108079	2.96626
A0A287A734	Uncharacterized protein		Uncharacterized protein OS=Sus scrofa OX=9823 PE=1 SV=1 - [A0A287A734_PIG]	3.57	4	4	4	1035	114.293	7.00537	0.759571	0.823727	0.78861	0.790636	1.25835	1.02589	1.21207	1.16544	0.678404	-0.559783	0.0069601	2.15738
I3LRU2	Uncharacterized protein	ELOA	Uncharacterized protein OS=Sus scrofa OX=9823 GN=ELOA PE=4 SV=2 - [I3LRU2_PIG]	6.09	6	6	8	805	90.4365	9.56885	0.804652	0.785195	0.805227	0.798358	1.17707	1.15243	1.20867	1.17939	0.676925	-0.562932	2.66643e-05	4.57407
I3LEX4	Uncharacterized protein	CDCA5	Uncharacterized protein OS=Sus scrofa OX=9823 GN=CDCA5 PE=4 SV=1 - [I3LEX4_PIG]	4.35	1	1	1	253	27.6285	9.70068	0.7027	0.924235	0.802536	0.809824	1.30161	1.07986	1.22351	1.20166	0.673922	-0.569346	0.0126885	1.89659
F1S4Q9	Uncharacterized protein	CDC42EP3	Uncharacterized protein OS=Sus scrofa OX=9823 GN=CDC42EP3 PE=4 SV=1 - [F1S4Q9_PIG]	3.94	1	1	2	254	27.6297	5.60498	0.746412	0.765804	0.747039	0.753085	1.20751	1.01708	1.1447	1.1231	0.670541	-0.576603	0.00278924	2.55451
F1S187	Taf15	TAF15	Taf15 OS=Sus scrofa OX=9823 GN=TAF15 PE=1 SV=3 - [F1S187_PIG]	29.24	6	8	22	602	62.4374	8.22119	0.887694	0.901751	0.79109	0.860178	1.30939	1.23679	1.30313	1.28311	0.670387	-0.576934	0.000538243	3.26902
F1RXG1	Uncharacterized protein	KRT27	Uncharacterized protein OS=Sus scrofa OX=9823 GN=KRT27 PE=3 SV=2 - [F1RXG1_PIG]	8.04	3	5	30	460	49.6754	5.0083	0.967339	0.915505	0.863003	0.915282	1.64409	1.1268	1.33246	1.36778	0.669172	-0.579551	0.041943	1.37734
F1RZT3	Uncharacterized protein	WDR46	Uncharacterized protein OS=Sus scrofa OX=9823 GN=WDR46 PE=4 SV=3 - [F1RZT3_PIG]	0.91	1	1	1	656	72.5103	9.90576	0.83613	0.835403	0.744355	0.805296	1.14999	1.2262	1.24348	1.20656	0.667434	-0.583303	0.000662707	3.17868
A0A287ACJ4	Integrin, alpha 4 (Antigen CD49D, alpha 4 subunit of VLA-4 receptor)	ITGA4	Integrin, alpha 4 (Antigen CD49D, alpha 4 subunit of VLA-4 receptor) OS=Sus scrofa OX=9823 GN=ITGA4 PE=2 SV=1 - [A0A287ACJ4_PIG]	5.71	6	6	8	1034	114.943	6.99072	0.838487	0.774742	0.82136	0.81153	1.27166	1.13852	1.24267	1.21762	0.666491	-0.585343	0.000813045	3.08989
A0A287B3P9	Uncharacterized protein	MAGI3	Uncharacterized protein OS=Sus scrofa OX=9823 GN=MAGI3 PE=1 SV=1 - [A0A287B3P9_PIG]	0.81	1	1	1	1240	136.132	8.04541	0.828023	0.946703	0.994936	0.923221	1.34437	1.3887	1.43707	1.39004	0.664166	-0.590384	0.00115951	2.93572
A0A287BP82	Anion exchange protein	SLC4A7	Anion exchange protein OS=Sus scrofa OX=9823 GN=SLC4A7 PE=1 SV=1 - [A0A287BP82_PIG]	0.76	1	1	1	1058	119.267	6.53662	0.728137	0.835977	0.772487	0.778867	1.17004	1.09048	1.26077	1.17376	0.663565	-0.59169	0.00247976	2.60559
A0A287AYH9	Uncharacterized protein	PPT1	Uncharacterized protein OS=Sus scrofa OX=9823 GN=PPT1 PE=1 SV=1 - [A0A287AYH9_PIG]	14.05	4	4	10	306	34.2395	6.52197	0.776725	0.757492	0.697086	0.743768	1.15728	1.067	1.14642	1.12357	0.661971	-0.59516	0.000519714	3.28424
I3LDS3	Uncharacterized protein	KRT10	Uncharacterized protein OS=Sus scrofa OX=9823 GN=KRT10 PE=1 SV=2 - [I3LDS3_PIG]	15.12	7	11	73	582	58.9449	4.95752	0.987533	0.911923	0.913171	0.937542	1.69773	1.20567	1.34694	1.41678	0.661742	-0.595659	0.0319924	1.49495
F1SN41	Uncharacterized protein	DUOXA2	Uncharacterized protein OS=Sus scrofa OX=9823 GN=DUOXA2 PE=4 SV=2 - [F1SN41_PIG]	9.17	4	4	8	360	39.1003	8.45557	0.764335	0.82189	0.759364	0.781863	1.23271	1.08977	1.22303	1.18184	0.661566	-0.596043	0.00135431	2.86828
F1RUZ1	Uncharacterized protein	PTPRCAP	Uncharacterized protein OS=Sus scrofa OX=9823 GN=PTPRCAP PE=1 SV=2 - [F1RUZ1_PIG]	5.77	1	1	1	208	21.8248	4.53857	0.758145	0.806243	0.921078	0.828489	1.38477	1.31864	1.06562	1.25634	0.659444	-0.600678	0.0169641	1.77047
A0A287B3W7	Uncharacterized protein		Uncharacterized protein OS=Sus scrofa OX=9823 PE=4 SV=1 - [A0A287B3W7_PIG]	13.13	1	1	2	99	10.7444	7.28369	0.828798	0.805887	0.78283	0.805838	1.29581	1.11095	1.26712	1.22463	0.658029	-0.603777	0.00207408	2.68317
F1RQK7	Uncharacterized protein	HMGN3	Uncharacterized protein OS=Sus scrofa OX=9823 GN=HMGN3 PE=4 SV=3 - [F1RQK7_PIG]	9.09	2	2	2	99	10.6715	9.72998	0.711002	0.805339	0.779458	0.765266	1.2492	0.932354	1.32993	1.1705	0.653797	-0.613085	0.0312717	1.50485
A0A286ZVF9	Uncharacterized protein	LOC106506226	Uncharacterized protein OS=Sus scrofa OX=9823 GN=LOC106506226 PE=4 SV=1 - [A0A286ZVF9_PIG]	13.93	5	5	7	366	40.6722	4.99561	0.7647	0.776893	0.774396	0.771996	1.23439	1.14987	1.19373	1.19266	0.647289	-0.627518	6.95398e-05	4.15777
P21753	Thymosin beta-10	TMSB10	Thymosin beta-10 OS=Sus scrofa OX=9823 GN=TMSB10 PE=1 SV=2 - [TYB10_PIG]	66.67	1	4	53	42	4.82046	6.66846	0.666943	0.84002	0.731673	0.746212	1.28832	0.9516	1.25045	1.16346	0.641374	-0.640762	0.0240056	1.61969
K9IVW0	Histamine H1 receptor	HRH1	Histamine H1 receptor OS=Sus scrofa OX=9823 GN=HRH1 PE=2 SV=1 - [K9IVW0_PIG]	1.69	1	1	1	472	53.8119	9.43701	0.793191	0.738205	0.749233	0.76021	1.15915	1.17532	1.22589	1.18679	0.640561	-0.642592	8.32062e-05	4.07984
A0A287AE24	Uncharacterized protein		Uncharacterized protein OS=Sus scrofa OX=9823 PE=1 SV=1 - [A0A287AE24_PIG]	19.16	2	3	6	214	23.4978	8.30908	0.720555	0.863092	0.820382	0.801343	1.3449	1.08515	1.36997	1.26668	0.632635	-0.660555	0.00976155	2.01048
F1RGG8	Uncharacterized protein	MZB1	Uncharacterized protein OS=Sus scrofa OX=9823 GN=MZB1 PE=1 SV=2 - [F1RGG8_PIG]	20.81	3	3	4	197	21.5597	5.93506	0.836186	0.820473	0.798553	0.818404	1.42894	1.25605	1.22756	1.30419	0.627521	-0.672264	0.00160247	2.79521
A0A286ZXS6	C-C motif chemokine	LOC100516039	C-C motif chemokine OS=Sus scrofa OX=9823 GN=LOC100516039 PE=3 SV=1 - [A0A286ZXS6_PIG]	13.95	2	2	2	129	14.3724	9.01221	0.68838	0.715941	0.712925	0.705749	1.256	0.952723	1.18572	1.13148	0.623738	-0.680988	0.0098507	2.00653
A0A2C9F343	Lysozyme	LYZ	Lysozyme OS=Sus scrofa OX=9823 GN=LYZ PE=3 SV=1 - [A0A2C9F343_PIG]	37.67	1	6	17	146	16.4884	8.76318	0.837934	0.813254	0.707585	0.786258	1.34314	1.01238	1.42811	1.26121	0.623416	-0.681733	0.0233323	1.63204
F1SAJ9	Uncharacterized protein	MAPRE2	Uncharacterized protein OS=Sus scrofa OX=9823 GN=MAPRE2 PE=1 SV=3 - [F1SAJ9_PIG]	3.17	1	1	1	284	32.2859	5.43994	0.873509	0.788967	0.723973	0.795483	1.26969	1.293	1.27097	1.27789	0.622499	-0.683857	0.000391337	3.40745
K7ZRK0	IgA heavy chian constant region (Fragment)	IGHA	IgA heavy chian constant region (Fragment) OS=Sus scrofa OX=9823 GN=IGHA PE=4 SV=1 - [K7ZRK0_PIG]	22.87	8	8	20	341	36.5905	6.12549	0.806182	0.81608	0.796409	0.806223	1.36964	1.21862	1.31669	1.30165	0.619388	-0.691085	0.000373741	3.42743
B8PUS5	Cytohesin 4		Cytohesin 4 OS=Sus scrofa OX=9823 PE=2 SV=1 - [B8PUS5_PIG]	5.33	1	2	2	394	45.445	6.29053	0.774835	0.819386	0.736258	0.776826	1.51253	1.238	1.03771	1.26274	0.615189	-0.700898	0.0253944	1.59526
M3VH45	Annexin	ANXA6	Annexin OS=Sus scrofa OX=9823 GN=ANXA6 PE=2 SV=1 - [M3VH45_PIG]	13.97	9	10	17	673	75.8216	5.94775	0.798396	0.803179	0.819841	0.807139	1.31521	1.48391	1.15892	1.31934	0.611773	-0.708932	0.00552372	2.25777
A7MAK4	Surfactant protein B	SFTPB	Surfactant protein B OS=Sus scrofa OX=9823 GN=SFTPB PE=2 SV=1 - [A7MAK4_PIG]	16.09	3	5	9	373	40.9595	6.27783	0.840122	0.787044	0.798454	0.80854	1.47038	1.08719	1.43102	1.32953	0.60814	-0.717525	0.0132234	1.87866
A0A075B7J0	Uncharacterized protein		Uncharacterized protein OS=Sus scrofa OX=9823 PE=1 SV=6 - [A0A075B7J0_PIG]	9.18	1	1	2	98	10.2429	6.40479	0.736383	0.840899	0.740036	0.77244	1.35078	1.06042	1.40562	1.27227	0.607134	-0.719913	0.0112892	1.94734
K9J4M9	Collectin sub-family member 12	COLEC12	Collectin sub-family member 12 OS=Sus scrofa OX=9823 GN=COLEC12 PE=2 SV=1 - [K9J4M9_PIG]	12.53	11	11	23	742	81.2825	5.77002	0.722465	0.776918	0.744112	0.747832	1.26497	1.15554	1.29138	1.2373	0.604406	-0.72641	0.000388037	3.41113
A0A076KXE7	C-type lectin domain family 12 member A	CLEC12A	C-type lectin domain family 12 member A OS=Sus scrofa OX=9823 GN=CLEC12A PE=2 SV=1 - [A0A076KXE7_PIG]	3.8	1	1	1	263	30.1285	8.20654	0.708528	0.773226	0.717922	0.733225	1.25015	1.22899	1.23292	1.23735	0.592576	-0.754928	1.85555e-05	4.73153
I3LKV1	Uncharacterized protein	HMGN4	Uncharacterized protein OS=Sus scrofa OX=9823 GN=HMGN4 PE=1 SV=1 - [I3LKV1_PIG]	17.78	2	2	5	90	9.5212	10.3745	0.678654	0.815154	0.730755	0.741521	1.38046	0.945427	1.43829	1.25473	0.590982	-0.758814	0.0330106	1.48135
F1RFC2	Uncharacterized protein	ARID5B	Uncharacterized protein OS=Sus scrofa OX=9823 GN=ARID5B PE=4 SV=3 - [F1RFC2_PIG]	0.7	1	1	1	999	110.037	9.12939	0.682962	0.929048	0.669742	0.760584	1.22058	1.35015	1.30551	1.29208	0.588651	-0.764516	0.00454466	2.3425
A0A287B1Q5	Cholesterol 7-alpha-monooxygenase	CYP7A1	Cholesterol 7-alpha-monooxygenase OS=Sus scrofa OX=9823 GN=CYP7A1 PE=3 SV=1 - [A0A287B1Q5_PIG]	7.76	4	4	5	490	55.8388	8.08936	0.810375	0.75821	0.775793	0.781459	1.44708	1.06738	1.47161	1.32869	0.588142	-0.765764	0.0142158	1.84723
A0A286ZRB3	Uncharacterized protein		Uncharacterized protein OS=Sus scrofa OX=9823 PE=1 SV=1 - [A0A286ZRB3_PIG]	30	1	5	41	130	14.6241	11.1362	0.751971	0.774481	0.700614	0.742355	1.29075	1.25349	1.24717	1.2638	0.587398	-0.76759	3.50659e-05	4.45512
E5Q8C6	CCAAT/enhancer-binding protein	CEBPB	CCAAT/enhancer-binding protein OS=Sus scrofa OX=9823 GN=CEBPB PE=2 SV=1 - [E5Q8C6_PIG]	13.29	4	4	17	346	36.2162	8.30908	0.760497	0.694806	0.68277	0.712691	1.25033	1.14319	1.2673	1.22027	0.584042	-0.775856	0.000375329	3.42559
A0A173G6G9	Septin 7 isoform 1		Septin 7 isoform 1 OS=Sus scrofa OX=9823 PE=2 SV=1 - [A0A173G6G9_PIG]	33.26	1	14	45	436	50.55	8.74854	0.658639	0.812015	0.684487	0.71838	1.24829	1.13379	1.33134	1.23781	0.580365	-0.784968	0.00220776	2.65605
A0PA01	Serine protease inhibitor 9	PI-9	Serine protease inhibitor 9 OS=Sus scrofa OX=9823 GN=PI-9 PE=1 SV=1 - [A0PA01_PIG]	1.87	1	1	1	375	42.5237	5.52881	0.762623	0.784367	0.769158	0.772049	1.40796	1.48611	1.24502	1.37969	0.55958	-0.837584	0.00104057	2.98273
A0A0B8RSR5	Interleukin enhancer binding factor 3, 90kDa	ILF3	Interleukin enhancer binding factor 3, 90kDa OS=Sus scrofa domesticus OX=9825 GN=ILF3 PE=4 SV=1 - [A0A0B8RSR5_PIG]	19.66	1	17	53	885	95.2581	8.71924	0.658725	0.780577	0.706472	0.715258	1.4032	1.07214	1.47723	1.31752	0.542881	-0.881292	0.00965288	2.01534
A3F9C6	Chemokine (C-C motif) receptor-like protein 1	CCRL1	Chemokine (C-C motif) receptor-like protein 1 OS=Sus scrofa OX=9823 GN=CCRL1 PE=2 SV=1 - [A3F9C6_PIG]	2.57	1	1	2	350	39.8958	8.39697	0.763421	0.754257	0.661515	0.726398	1.41287	1.2053	1.41159	1.34325	0.540776	-0.886897	0.0012702	2.89613
A0A287A8U7	Uncharacterized protein		Uncharacterized protein OS=Sus scrofa OX=9823 PE=4 SV=1 - [A0A287A8U7_PIG]	41.82	7	7	12	220	23.1303	5.04639	0.800559	0.688538	0.661606	0.716901	1.47747	1.23412	1.28187	1.33115	0.538556	-0.892832	0.00201002	2.6968
A0A287BJU0	Uncharacterized protein	JCHAIN	Uncharacterized protein OS=Sus scrofa OX=9823 GN=JCHAIN PE=1 SV=1 - [A0A287BJU0_PIG]	9.16	1	1	1	131	14.8972	4.56396	0.774648	0.737449	0.628041	0.713379	1.56704	1.31067	1.25507	1.37759	0.517845	-0.949408	0.00327162	2.48524
F1S5A6	Uncharacterized protein	SLC34A2	Uncharacterized protein OS=Sus scrofa OX=9823 GN=SLC34A2 PE=1 SV=3 - [F1S5A6_PIG]	1.04	1	1	2	671	73.597	7.7085	0.742726	0.679371	0.688262	0.703453	1.56555	1.03602	1.58786	1.39647	0.503735	-0.989263	0.0187809	1.72628
F1RU23	Uncharacterized protein	CTSW	Uncharacterized protein OS=Sus scrofa OX=9823 GN=CTSW PE=3 SV=1 - [F1RU23_PIG]	2.45	1	1	2	367	40.6524	8.29443	0.757879	0.736783	0.652528	0.71573	1.39659	1.70606	1.21264	1.43843	0.497577	-1.00701	0.00804952	2.09423
I3LM25	U6 snRNA-associated Sm-like protein LSm5	LSM5	U6 snRNA-associated Sm-like protein LSm5 OS=Sus scrofa OX=9823 GN=LSM5 PE=3 SV=1 - [I3LM25_PIG]	20.88	1	1	3	91	9.93113	4.53857	0.478471	0.768755	0.701778	0.649668	1.42444	1.07477	1.43162	1.31028	0.495825	-1.0121	0.0108396	1.96499
P79298	Retinoic acid receptor alpha (Fragment)		Retinoic acid receptor alpha (Fragment) OS=Sus scrofa OX=9823 PE=2 SV=1 - [P79298_PIG]	7.69	1	1	1	130	15.1887	8.88037	0.639678	0.744335	0.698792	0.694269	1.56238	1.00493	1.63832	1.40188	0.495243	-1.01379	0.0248155	1.60528
A7MAK5	Pulmonary surfactant-associated protein B	SFTPB	Pulmonary surfactant-associated protein B OS=Sus scrofa OX=9823 GN=SFTPB PE=1 SV=1 - [A7MAK5_PIG]	10.29	2	4	11	350	38.6794	6.32861	0.621239	0.658026	0.65725	0.645505	1.61084	1.0445	1.69633	1.45056	0.445005	-1.16811	0.0171128	1.76668
A0A287BPW3	Uncharacterized protein	LOC110258651	Uncharacterized protein OS=Sus scrofa OX=9823 GN=LOC110258651 PE=3 SV=1 - [A0A287BPW3_PIG]	32.89	5	5	14	149	16.5534	7.81104	0.634345	0.661192	0.713165	0.669567	1.87209	1.22916	1.42348	1.50824	0.443939	-1.17157	0.0119384	1.92305
L8B165	IgG heavy chain	IGHG	IgG heavy chain OS=Sus scrofa OX=9823 GN=IGHG PE=2 SV=1 - [L8B165_PIG]	18.18	1	6	14	462	50.9104	6.91748	0.704033	0.620009	0.687909	0.67065	1.62822	1.55209	1.48107	1.55379	0.431622	-1.21216	5.88369e-05	4.23035
A0A287BGZ3	Uncharacterized protein	CNNM1	Uncharacterized protein OS=Sus scrofa OX=9823 GN=CNNM1 PE=4 SV=1 - [A0A287BGZ3_PIG]	0.89	1	1	1	901	98.007	5.78271	0.646534	0.637962	0.599082	0.62786	1.55403	1.2394	1.59288	1.4621	0.429422	-1.21953	0.0017864	2.74802
L8B139	IgG heavy chain	IGHG	IgG heavy chain OS=Sus scrofa OX=9823 GN=IGHG PE=2 SV=1 - [L8B139_PIG]	18.06	1	6	14	465	50.7184	7.41553	0.672847	0.645066	0.582798	0.63357	1.81966	1.16017	1.59898	1.52627	0.415111	-1.26843	0.010315	1.98653
F1RRP1	Uncharacterized protein	MPO	Uncharacterized protein OS=Sus scrofa OX=9823 GN=MPO PE=1 SV=3 - [F1RRP1_PIG]	1.13	1	1	1	711	80.329	9.5835	0.527776	0.599456	0.57501	0.567414	1.81408	1.44242	1.57969	1.61207	0.351979	-1.50644	0.000698807	3.15564
K9IVP5	N-myosin-9	MYH9	N-myosin-9 OS=Sus scrofa OX=9823 GN=MYH9 PE=2 SV=1 - [K9IVP5_PIG]	46.53	90	102	579	1960	226.314	5.60498	0.974966	0.959721	0.969513	0.968067	1.03981	1.02488	1.00596	1.02355	0.945792	-0.0804052	0.006715	2.17295
A0A0B8RSX6	Filamin A, alpha	FLNA	Filamin A, alpha OS=Sus scrofa domesticus OX=9825 GN=FLNA PE=4 SV=1 - [A0A0B8RSX6_PIG]	48.73	103	103	410	2639	279.71	6.11279	1.0486	1.02405	1.02932	1.03399	0.936559	0.994147	0.955033	0.961913	1.07493	0.104245	0.0177389	1.75107
F1RMJ4	Uncharacterized protein	IQGAP1	Uncharacterized protein OS=Sus scrofa OX=9823 GN=IQGAP1 PE=1 SV=3 - [F1RMJ4_PIG]	38.38	58	61	262	1657	189.13	6.40479	1.05918	1.04556	1.05264	1.05246	0.944797	0.984451	0.938672	0.955973	1.10093	0.138729	0.00291373	2.53555
F1RK02	Uncharacterized protein	LCP1	Uncharacterized protein OS=Sus scrofa OX=9823 GN=LCP1 PE=1 SV=3 - [F1RK02_PIG]	63	34	34	295	627	70.1598	5.37646	1.00915	0.997329	1.03259	1.01302	0.951709	0.987234	0.93051	0.956484	1.05911	0.0828511	0.0443047	1.35355
A0A287BNK7	Uncharacterized protein	PLEC	Uncharacterized protein OS=Sus scrofa OX=9823 GN=PLEC PE=1 SV=1 - [A0A287BNK7_PIG]	42.53	1	192	415	4531	514.195	5.87158	1.0558	1.09122	1.07751	1.07485	0.99987	0.926744	0.992319	0.972978	1.1047	0.143651	0.0160014	1.79584
F1S9Q1	Uncharacterized protein	HSPA8	Uncharacterized protein OS=Sus scrofa OX=9823 GN=HSPA8 PE=1 SV=3 - [F1S9Q1_PIG]	59.75	23	36	241	646	70.8223	5.51611	1.05349	1.0584	1.07607	1.06265	0.952061	0.947275	0.953429	0.950922	1.1175	0.160271	9.54924e-05	4.02003
F1SFZ8	Talin-1	TLN1	Talin-1 OS=Sus scrofa OX=9823 GN=TLN1 PE=1 SV=3 - [F1SFZ8_PIG]	41.44	78	96	225	2541	269.66	6.11279	0.969404	0.974092	0.97506	0.972852	0.999854	1.02273	1.03922	1.0206	0.953217	-0.0691234	0.0144271	1.84082
O02705	Heat shock protein HSP 90-alpha	HSP90AA1	Heat shock protein HSP 90-alpha OS=Sus scrofa OX=9823 GN=HSP90AA1 PE=2 SV=3 - [HS90A_PIG]	43.93	20	32	221	733	84.7217	5.0083	1.05858	1.03588	1.06203	1.05216	0.945476	0.963623	0.928095	0.945731	1.11254	0.153859	0.00126024	2.89955
A0A286ZIC1	Gelsolin	GSN	Gelsolin OS=Sus scrofa OX=9823 GN=GSN PE=4 SV=1 - [A0A286ZIC1_PIG]	42.41	32	34	206	731	80.7326	5.84619	1.02298	1.00964	1.00646	1.01303	0.946686	0.987715	0.963993	0.966131	1.04854	0.0683791	0.0221877	1.65389
I3LGD4	Clathrin heavy chain	CLTC	Clathrin heavy chain OS=Sus scrofa OX=9823 GN=CLTC PE=1 SV=2 - [I3LGD4_PIG]	33.17	52	52	179	1652	189.276	5.69385	1.05874	1.01997	1.0159	1.03153	0.951146	0.982656	0.983733	0.972512	1.06069	0.0850044	0.0271708	1.5659
A0A287A608	Uncharacterized protein	AHNAK	Uncharacterized protein OS=Sus scrofa OX=9823 GN=AHNAK PE=1 SV=1 - [A0A287A608_PIG]	53.86	10	88	239	3745	398.404	6.13818	1.05843	1.01771	1.02325	1.03313	0.962447	0.979091	0.959591	0.967043	1.06834	0.0953695	0.0094557	2.02431
A0A287BIL8	Endoplasmic reticulum chaperone BiP	HSPA5	Endoplasmic reticulum chaperone BiP OS=Sus scrofa OX=9823 GN=HSPA5 PE=1 SV=1 - [A0A287BIL8_PIG]	55.35	31	34	178	654	72.2244	5.16064	0.974958	0.956182	0.966608	0.965916	1.05942	1.03738	1.04971	1.04884	0.92094	-0.118821	0.000584791	3.233
A0A286ZM70	Uncharacterized protein	AHNAK	Uncharacterized protein OS=Sus scrofa OX=9823 GN=AHNAK PE=1 SV=1 - [A0A286ZM70_PIG]	54.42	31	87	241	3572	377.449	6.18896	1.00373	1.00641	1.01996	1.01003	0.987095	0.959956	0.980262	0.975771	1.03511	0.0497897	0.0231892	1.63471
A0A0B8RSY9	Enolase 1, (Alpha)	ENO1	Enolase 1, (Alpha) OS=Sus scrofa domesticus OX=9825 GN=ENO1 PE=3 SV=1 - [A0A0B8RSY9_PIG]	48.62	18	18	150	434	47.2584	6.87354	1.048	1.0375	1.04642	1.04397	0.9464	0.976101	0.926644	0.949715	1.09925	0.136514	0.00307076	2.51275
A8U4R4	Transketolase	tkt	Transketolase OS=Sus scrofa OX=9823 GN=tkt PE=1 SV=1 - [A8U4R4_PIG]	42.38	23	23	159	623	67.7947	7.48877	1.03365	1.00363	1.01472	1.01733	0.964325	0.972908	0.98525	0.974161	1.04432	0.0625611	0.0154818	1.81018
I3LQ79	Uncharacterized protein	MVP	Uncharacterized protein OS=Sus scrofa OX=9823 GN=MVP PE=1 SV=2 - [I3LQ79_PIG]	48.67	38	38	157	900	99.6425	5.70654	1.03991	1.03011	1.04752	1.03918	0.957426	0.983823	0.944229	0.961826	1.08042	0.111598	0.00365729	2.43684
I3LLY3	Uncharacterized protein	ACTN1	Uncharacterized protein OS=Sus scrofa OX=9823 GN=ACTN1 PE=1 SV=1 - [I3LLY3_PIG]	33.67	18	31	121	888	102.257	5.63037	1.02015	0.998963	1.01005	1.00972	0.963185	0.980866	0.979604	0.974552	1.03609	0.0511438	0.0136142	1.86601
A0A287BED9	Moesin	MSN	Moesin OS=Sus scrofa OX=9823 GN=MSN PE=1 SV=1 - [A0A287BED9_PIG]	44.19	25	36	214	577	67.7448	6.53662	1.0218	1.01285	1.02286	1.01917	0.952222	1.00003	0.966386	0.972879	1.04758	0.0670673	0.0333358	1.47709
A0A0B8S0C5	Actinin, alpha 4	ACTN4	Actinin, alpha 4 OS=Sus scrofa domesticus OX=9825 GN=ACTN4 PE=4 SV=1 - [A0A0B8S0C5_PIG]	42.7	23	36	123	911	104.839	5.41455	1.01961	1.02521	1.03791	1.02758	0.981122	0.978838	0.973156	0.977705	1.05101	0.0717737	0.00108023	2.96648
E1CAJ5	Protein disulfide-isomerase	grp-58	Protein disulfide-isomerase OS=Sus scrofa OX=9823 GN=grp-58 PE=2 SV=1 - [E1CAJ5_PIG]	50.89	25	25	152	505	56.8229	6.27783	1.00443	0.97008	0.993091	0.989199	1.0507	1.01332	1.03643	1.03348	0.95715	-0.0631831	0.0407087	1.39031
Q29092	Endoplasmin	HSP90B1	Endoplasmin OS=Sus scrofa OX=9823 GN=HSP90B1 PE=2 SV=3 - [ENPL_PIG]	42.41	34	35	166	804	92.4132	4.83057	0.994929	0.948064	0.955014	0.966002	1.06145	1.06384	1.05824	1.06118	0.910312	-0.135567	0.00292661	2.53364
A0A286ZYX8	Fructose-bisphosphate aldolase	ALDOA	Fructose-bisphosphate aldolase OS=Sus scrofa OX=9823 GN=ALDOA PE=1 SV=1 - [A0A286ZYX8_PIG]	60.71	17	22	150	364	39.3954	8.25049	1.0425	1.04758	1.03927	1.04312	0.932239	0.970165	0.936995	0.946466	1.10212	0.14028	0.00136162	2.86594
F1RKM0	Uncharacterized protein	LMNB1	Uncharacterized protein OS=Sus scrofa OX=9823 GN=LMNB1 PE=1 SV=2 - [F1RKM0_PIG]	53.58	31	34	140	586	66.4456	5.13525	0.95066	0.944604	0.943197	0.946154	1.09697	1.03235	1.0724	1.06724	0.886542	-0.173739	0.00309014	2.51002
F1SAD9	Protein disulfide-isomerase	PDIA4	Protein disulfide-isomerase OS=Sus scrofa OX=9823 GN=PDIA4 PE=1 SV=1 - [F1SAD9_PIG]	36.38	24	24	141	646	72.864	5.14795	0.989841	0.958632	0.965892	0.971455	1.07093	1.04661	1.04253	1.05336	0.922247	-0.116775	0.00319254	2.49586
Q767L7	Tubulin beta chain	TUBB	Tubulin beta chain OS=Sus scrofa OX=9823 GN=TUBB PE=2 SV=1 - [TBB5_PIG]	41.67	3	16	116	444	49.639	4.89404	1.06571	1.03785	1.05241	1.05199	0.962582	0.979965	0.966417	0.969655	1.08491	0.117577	0.00102223	2.99045
A0A287A9T4	Uncharacterized protein	HSP90AB1	Uncharacterized protein OS=Sus scrofa OX=9823 GN=HSP90AB1 PE=1 SV=1 - [A0A287A9T4_PIG]	34.7	10	25	148	709	81.3704	5.22412	1.08037	1.045	1.06761	1.06432	0.926794	0.970975	0.933664	0.943811	1.12769	0.173368	0.00217708	2.66213
F1SVB0	Uncharacterized protein	CAPG	Uncharacterized protein OS=Sus scrofa OX=9823 GN=CAPG PE=1 SV=1 - [F1SVB0_PIG]	40.69	10	11	78	349	38.9177	6.26514	1.05402	1.04801	1.04415	1.04873	0.933371	0.965856	0.942658	0.947295	1.10708	0.146757	0.000548063	3.26117
A0A0B8RZH6	Kallikrein-related peptidase 3	HK3	Kallikrein-related peptidase 3 OS=Sus scrofa domesticus OX=9825 GN=HK3 PE=3 SV=1 - [A0A0B8RZH6_PIG]	32.25	22	24	83	921	99.5157	5.49072	1.05722	1.04232	1.02989	1.04314	0.934626	0.964585	0.970681	0.95663	1.09043	0.124901	0.00318165	2.49735
A0A287B9W3	Uncharacterized protein	DYNC1H1	Uncharacterized protein OS=Sus scrofa OX=9823 GN=DYNC1H1 PE=1 SV=1 - [A0A287B9W3_PIG]	26.43	94	94	168	3742	428.135	6.34131	1.02971	1.02571	1.03412	1.02984	0.966565	0.991929	0.962024	0.973506	1.05787	0.0811637	0.00423685	2.37296
F1RPH0	Phosphoglycerate kinase	PGK1	Phosphoglycerate kinase OS=Sus scrofa OX=9823 GN=PGK1 PE=1 SV=3 - [F1RPH0_PIG]	59.95	22	22	104	417	44.5461	7.89893	1.04417	1.02064	1.03255	1.03245	0.94317	0.9792	0.960033	0.960801	1.07458	0.103769	0.00449178	2.34758
A8DSD5	Integrin beta	ITGB2	Integrin beta OS=Sus scrofa OX=9823 GN=ITGB2 PE=1 SV=1 - [A8DSD5_PIG]	49.02	31	33	103	769	84.6469	6.7417	0.932266	0.924494	0.961125	0.939295	1.11066	1.01415	1.09663	1.07381	0.874729	-0.193092	0.0138014	1.86008
A0A287A531	Annexin	ANXA5	Annexin OS=Sus scrofa OX=9823 GN=ANXA5 PE=1 SV=1 - [A0A287A531_PIG]	48.91	15	17	123	321	36.1115	5.04639	1.05349	1.01237	1.0467	1.03752	0.954468	0.996125	0.945008	0.9652	1.07493	0.104239	0.0232087	1.63435
Q53DY5	Histone H1.3-like protein		Histone H1.3-like protein OS=Sus scrofa OX=9823 PE=2 SV=1 - [Q53DY5_PIG]	53.39	5	17	105	221	22.1432	10.9604	0.91558	0.996082	0.929071	0.946911	1.12204	1.06013	1.11884	1.10034	0.860563	-0.216647	0.00869053	2.06095
I3LD43	Cytosol aminopeptidase	LAP3	Cytosol aminopeptidase OS=Sus scrofa OX=9823 GN=LAP3 PE=1 SV=2 - [I3LD43_PIG]	60.31	27	27	105	519	56.0116	6.69775	1.0671	1.06338	1.11856	1.08301	0.926318	0.937182	0.927786	0.930429	1.16399	0.219085	0.00109055	2.96236
A0A287AWI9	Uncharacterized protein	EEF2	Uncharacterized protein OS=Sus scrofa OX=9823 GN=EEF2 PE=1 SV=1 - [A0A287AWI9_PIG]	44.52	38	39	149	858	95.2929	6.82959	1.09006	1.03684	1.04349	1.0568	0.910067	0.962956	0.923491	0.932171	1.13369	0.181029	0.00568406	2.24534
A0A286ZZB7	Histone cluster 1 H1 family member e	HIST1H1E	Histone cluster 1 H1 family member e OS=Sus scrofa OX=9823 GN=HIST1H1E PE=3 SV=1 - [A0A286ZZB7_PIG]	56.62	4	17	100	219	21.9801	11.1069	0.940807	0.980061	0.887395	0.936088	1.14274	1.0205	1.14326	1.10217	0.849316	-0.235627	0.0273229	1.56347
A0A287AGU2	ATP synthase subunit alpha	ATP5F1A	ATP synthase subunit alpha OS=Sus scrofa OX=9823 GN=ATP5F1A PE=1 SV=1 - [A0A287AGU2_PIG]	48	25	26	124	550	59.3915	8.89502	0.979802	0.975336	0.976143	0.977094	1.07746	1.01953	1.05295	1.04998	0.930582	-0.103795	0.0123786	1.90733
A0A286ZPY1	Uncharacterized protein	AHNAK	Uncharacterized protein OS=Sus scrofa OX=9823 GN=AHNAK PE=1 SV=1 - [A0A286ZPY1_PIG]	72.53	3	47	132	1194	129.381	5.8208	1.00754	0.990655	1.01107	1.00309	0.972664	0.970575	0.982008	0.975082	1.02872	0.0408504	0.0178031	1.74951
P62802	Histone H4		Histone H4 OS=Sus scrofa OX=9823 PE=1 SV=2 - [H4_PIG]	58.25	7	7	80	103	11.3604	11.356	0.97497	0.939	0.955073	0.956348	1.08831	1.07363	1.05065	1.07086	0.893063	-0.163166	0.00162621	2.78882
P10668	Cofilin-1	CFL1	Cofilin-1 OS=Sus scrofa OX=9823 GN=CFL1 PE=1 SV=3 - [COF1_PIG]	64.46	13	15	103	166	18.5066	8.00146	1.03638	1.03431	1.02853	1.03307	0.946089	0.971917	0.958674	0.958893	1.07736	0.107499	0.000688577	3.16205
G9F6X8	Protein disulfide-isomerase	P4HB	Protein disulfide-isomerase OS=Sus scrofa OX=9823 GN=P4HB PE=2 SV=1 - [G9F6X8_PIG]	48.03	25	26	116	508	56.3634	4.89404	1.01075	0.9833	0.990345	0.994798	1.0451	1.0173	1.02646	1.02962	0.966181	-0.0496346	0.0398947	1.39908
F1SIH8	Transitional endoplasmic reticulum ATPase	VCP	Transitional endoplasmic reticulum ATPase OS=Sus scrofa OX=9823 GN=VCP PE=1 SV=3 - [F1SIH8_PIG]	41.95	32	33	114	820	90.9439	5.61768	1.00088	1.02343	1.01957	1.01463	0.963404	0.975851	0.946619	0.961958	1.05475	0.0769066	0.00862103	2.06444
I7HD36	Sodium/potassium-transporting ATPase subunit alpha (Fragment)	atp1a1	Sodium/potassium-transporting ATPase subunit alpha (Fragment) OS=Sus scrofa OX=9823 GN=atp1a1 PE=2 SV=1 - [I7HD36_PIG]	32.55	31	32	86	1020	112.552	5.57959	1.02032	1.01805	1.05208	1.03015	0.976959	0.957687	0.967293	0.967313	1.06496	0.0908033	0.00696191	2.15727
A0A287AMF1	Saposin-B-Val	PSAP	Saposin-B-Val OS=Sus scrofa OX=9823 GN=PSAP PE=1 SV=1 - [A0A287AMF1_PIG]	31.01	15	16	103	516	57.1051	4.97021	1.0968	1.01279	1.02624	1.04528	0.967707	0.92116	0.947527	0.945464	1.10557	0.144793	0.0272062	1.56533
K7GND3	Uncharacterized protein	DHX9	Uncharacterized protein OS=Sus scrofa OX=9823 GN=DHX9 PE=1 SV=2 - [K7GND3_PIG]	25.29	34	34	96	1384	149.646	6.97607	0.972035	0.956863	0.966552	0.96515	1.06842	1.01813	1.04635	1.0443	0.924208	-0.113711	0.00650619	2.18667
I3L9V2	Uncharacterized protein	VAT1	Uncharacterized protein OS=Sus scrofa OX=9823 GN=VAT1 PE=1 SV=1 - [I3L9V2_PIG]	29.25	10	10	57	400	42.66	6.18896	1.04848	1.0192	1.0602	1.04263	0.949782	0.969528	0.950432	0.956581	1.08996	0.124269	0.00337499	2.47173
F1RJ93	Transgelin	TAGLN2	Transgelin OS=Sus scrofa OX=9823 GN=TAGLN2 PE=1 SV=2 - [F1RJ93_PIG]	78.89	13	14	84	199	22.3632	8.25049	0.958108	0.969093	0.954725	0.960642	0.9893	1.02685	1.02818	1.01478	0.946652	-0.0790939	0.0158499	1.79997
F1RUK8	Rab GDP dissociation inhibitor	GDI2	Rab GDP dissociation inhibitor OS=Sus scrofa OX=9823 GN=GDI2 PE=1 SV=1 - [F1RUK8_PIG]	54.38	18	22	61	445	50.2946	6.04932	1.04829	1.01203	1.03907	1.03313	0.941408	0.986377	0.950926	0.95957	1.07666	0.106561	0.0136071	1.86623
I3LCA2	Uncharacterized protein	CCT8	Uncharacterized protein OS=Sus scrofa OX=9823 GN=CCT8 PE=1 SV=2 - [I3LCA2_PIG]	48.63	24	24	68	549	59.9376	5.60498	1.04602	1.03442	1.02772	1.03605	0.947378	0.979434	0.951962	0.959591	1.07968	0.110605	0.0025274	2.59733
F1RYY6	Transaldolase	TALDO1	Transaldolase OS=Sus scrofa OX=9823 GN=TALDO1 PE=1 SV=3 - [F1RYY6_PIG]	36.2	14	14	84	337	37.3943	6.7124	1.09054	1.04868	1.05978	1.06633	0.947491	0.935373	0.968109	0.950324	1.12207	0.166168	0.00181011	2.7423
P79303	UTP--glucose-1-phosphate uridylyltransferase	UGP2	UTP--glucose-1-phosphate uridylyltransferase OS=Sus scrofa OX=9823 GN=UGP2 PE=2 SV=3 - [UGPA_PIG]	40.35	2	19	79	508	56.9167	7.88428	1.06918	1.05349	1.06693	1.0632	0.909557	0.978352	0.91851	0.935473	1.13654	0.184651	0.00448282	2.34845
A0A287BI62	Uncharacterized protein	LSP1	Uncharacterized protein OS=Sus scrofa OX=9823 GN=LSP1 PE=4 SV=1 - [A0A287BI62_PIG]	40.63	11	11	59	352	38.2839	5.09717	0.97273	0.95543	0.952533	0.960231	1.03191	1.05936	1.05698	1.04942	0.915012	-0.128137	0.00117673	2.92932
F1RFY1	Profilin	PFN1	Profilin OS=Sus scrofa OX=9823 GN=PFN1 PE=1 SV=1 - [F1RFY1_PIG]	71.43	8	8	78	140	15.0335	8.27979	1.03241	1.02391	1.01285	1.02305	0.960044	0.993767	0.956245	0.970019	1.05468	0.0767985	0.0158956	1.79872
A0A0B8RZ10	Ubiquitin-like modifier activating enzyme 1	UBA1	Ubiquitin-like modifier activating enzyme 1 OS=Sus scrofa domesticus OX=9825 GN=UBA1 PE=3 SV=1 - [A0A0B8RZ10_PIG]	27.22	18	26	76	1058	117.696	5.84619	1.03028	1.04652	1.06931	1.04871	0.972661	0.972481	0.942467	0.962536	1.08952	0.123697	0.00469218	2.32862
F1SML4	Staphylococcal nuclease domain-containing protein	SND1	Staphylococcal nuclease domain-containing protein OS=Sus scrofa OX=9823 GN=SND1 PE=1 SV=2 - [F1SML4_PIG]	36.7	31	31	83	910	101.835	7.13721	0.975041	0.962349	0.960268	0.965886	1.0121	1.03235	1.02713	1.02386	0.943375	-0.0840967	0.00160704	2.79397
P28491	Calreticulin	CALR	Calreticulin OS=Sus scrofa OX=9823 GN=CALR PE=1 SV=3 - [CALR_PIG]	43.65	18	18	130	417	48.258	4.4624	0.98127	0.95984	0.978876	0.973328	1.07818	1.01761	1.03282	1.04287	0.933318	-0.0995594	0.0231346	1.63574
I3LQS0	Uncharacterized protein	HNRNPK	Uncharacterized protein OS=Sus scrofa OX=9823 GN=HNRNPK PE=1 SV=2 - [I3LQS0_PIG]	46.14	19	19	92	440	48.5232	5.45264	0.915852	0.943884	0.957282	0.939006	1.06106	1.02106	1.05285	1.04499	0.898581	-0.15428	0.00356377	2.44809
A0A286ZJR3	Heterogeneous nuclear ribonucleoprotein U	HNRNPU	Heterogeneous nuclear ribonucleoprotein U OS=Sus scrofa OX=9823 GN=HNRNPU PE=1 SV=1 - [A0A286ZJR3_PIG]	33.53	1	25	88	692	77.1388	8.51416	0.895165	0.948873	0.910315	0.918118	1.14813	1.03904	1.08768	1.09162	0.841062	-0.249716	0.00801655	2.09601
P00761	Trypsin		Trypsin OS=Sus scrofa OX=9823 PE=1 SV=1 - [TRYP_PIG]	41.13	7	7	68	231	24.3938	7.18115	0.960079	0.917192	1.00916	0.962143	1.15378	1.14433	1.08054	1.12622	0.854315	-0.22716	0.00952516	2.02113
F1RWA3	Uncharacterized protein	MRC1	Uncharacterized protein OS=Sus scrofa OX=9823 GN=MRC1 PE=1 SV=3 - [F1RWA3_PIG]	30.74	3	43	104	1441	164.034	6.31592	0.970422	0.963662	0.947447	0.96051	1.05031	1.01602	1.01118	1.02584	0.93632	-0.0949264	0.00973025	2.01188
D2SW96	L-lactate dehydrogenase		L-lactate dehydrogenase OS=Sus scrofa OX=9823 PE=2 SV=1 - [D2SW96_PIG]	49.1	14	16	82	332	36.5673	8.07471	1.05508	1.02666	1.03743	1.03972	0.924442	0.957655	0.947197	0.943098	1.10245	0.14072	0.00166671	2.77814
Q2EN74	Epidermal fatty acid-binding protein	FABP5	Epidermal fatty acid-binding protein OS=Sus scrofa OX=9823 GN=FABP5 PE=1 SV=1 - [Q2EN74_PIG]	71.11	8	8	48	135	15.1996	7.02002	1.08073	1.08514	1.07279	1.07955	0.899144	0.92761	0.900204	0.908986	1.18764	0.2481	6.91146e-05	4.16043
P10775	Ribonuclease inhibitor	RNH1	Ribonuclease inhibitor OS=Sus scrofa OX=9823 GN=RNH1 PE=1 SV=1 - [RINI_PIG]	48.46	16	16	57	456	48.9917	4.85596	1.03629	1.04186	1.06323	1.04713	0.937345	0.946171	0.930597	0.938037	1.1163	0.158721	0.000310684	3.50768
P00336	L-lactate dehydrogenase B chain	LDHB	L-lactate dehydrogenase B chain OS=Sus scrofa OX=9823 GN=LDHB PE=1 SV=3 - [LDHB_PIG]	38.32	12	14	65	334	36.5891	5.85889	1.0493	1.01247	1.028	1.02992	0.9562	0.970982	0.957925	0.961702	1.07094	0.0988763	0.00424274	2.37235
F1SMG3	Uncharacterized protein	NNT	Uncharacterized protein OS=Sus scrofa OX=9823 GN=NNT PE=1 SV=2 - [F1SMG3_PIG]	26.15	26	26	70	1086	113.822	8.07471	0.985261	0.969915	0.997225	0.984134	1.05139	1.01292	1.03626	1.03352	0.952212	-0.0706453	0.0226467	1.64499
K9IVK2	E3 SUMO-protein ligase RanBP2	RANBP2	E3 SUMO-protein ligase RanBP2 OS=Sus scrofa OX=9823 GN=RANBP2 PE=2 SV=1 - [K9IVK2_PIG]	21.31	62	63	102	3154	348.444	6.23975	0.975723	0.973131	0.966576	0.97181	1.03842	1.00574	1.04122	1.02846	0.94492	-0.0817359	0.00841304	2.07505
Q6EEI7	Mannose receptor C1 (Fragment)		Mannose receptor C1 (Fragment) OS=Sus scrofa OX=9823 PE=2 SV=1 - [Q6EEI7_PIG]	28.91	2	42	103	1418	161.019	6.34131	0.9024	0.934011	0.881788	0.906066	1.12872	1.00882	1.12003	1.08586	0.834426	-0.261144	0.0123049	1.90992
Q0Z8U2	40S ribosomal protein S3	RPS3	40S ribosomal protein S3 OS=Sus scrofa OX=9823 GN=RPS3 PE=1 SV=1 - [RS3_PIG]	62.55	15	15	64	243	26.6714	9.65674	1.03679	1.0026	1.01748	1.01896	0.970304	0.990474	0.985099	0.981959	1.03768	0.0533574	0.0331457	1.47957
P52649	Cytochrome b-245 heavy chain (Fragment)	CYBB	Cytochrome b-245 heavy chain (Fragment) OS=Sus scrofa OX=9823 GN=CYBB PE=2 SV=2 - [CY24B_PIG]	31.82	1	16	79	484	55.7937	8.89502	1.14646	1.06519	1.03132	1.08099	0.945379	0.956014	0.97024	0.957211	1.12931	0.175444	0.0239013	1.62158
D0G7F6	Triosephosphate isomerase	TPI1	Triosephosphate isomerase OS=Sus scrofa OX=9823 GN=TPI1 PE=1 SV=1 - [D0G7F6_PIG]	80.24	16	16	49	248	26.6508	7.02002	1.0734	1.02281	1.00185	1.03269	0.941849	0.959572	0.941561	0.947661	1.08972	0.123959	0.0182245	1.73935
A0A286ZVL0	Heterogeneous nuclear ribonucleoprotein U	HNRNPU	Heterogeneous nuclear ribonucleoprotein U OS=Sus scrofa OX=9823 GN=HNRNPU PE=1 SV=1 - [A0A286ZVL0_PIG]	30.3	3	27	88	825	90.6091	5.85889	0.956145	0.927073	0.950249	0.944489	1.08565	1.03696	1.11232	1.07831	0.875898	-0.191165	0.00490415	2.30944
A0A0B8RZ84	Protein tyrosine phosphatase, receptor type, C	PTPRC	Protein tyrosine phosphatase, receptor type, C OS=Sus scrofa domesticus OX=9825 GN=PTPRC PE=4 SV=1 - [A0A0B8RZ84_PIG]	27.02	31	35	105	1162	131.796	6.21436	0.997647	0.961952	0.9986	0.986066	1.03594	1.01288	1.03615	1.02832	0.958907	-0.0605372	0.0419325	1.37745
F1SC82	Uncharacterized protein	MYOF	Uncharacterized protein OS=Sus scrofa OX=9823 GN=MYOF PE=1 SV=3 - [F1SC82_PIG]	28.63	54	54	97	2057	233.897	6.06201	0.969713	0.954232	0.953714	0.95922	1.05168	1.00207	1.03988	1.03121	0.930188	-0.104406	0.0104945	1.97904
A0A0B8S0B1	Adenylyl cyclase-associated protein	CAP1	Adenylyl cyclase-associated protein OS=Sus scrofa domesticus OX=9825 GN=CAP1 PE=3 SV=1 - [A0A0B8S0B1_PIG]	51.37	1	22	97	475	51.3635	7.28369	1.05401	0.998478	1.03896	1.03048	0.996832	0.950392	0.953218	0.966814	1.06585	0.0920071	0.0466395	1.33125
E1CAJ6	Protein disulfide isomerase P5	pdi-p5	Protein disulfide isomerase P5 OS=Sus scrofa OX=9823 GN=pdi-p5 PE=1 SV=1 - [E1CAJ6_PIG]	31.59	13	13	53	440	48.0443	5.13525	0.9255	0.963559	0.960668	0.949909	1.09446	1.04283	1.04474	1.06068	0.895569	-0.159124	0.00605079	2.21819
B5APU7	Arp2/3 complex 34 kDa subunit		Arp2/3 complex 34 kDa subunit OS=Sus scrofa OX=9823 PE=2 SV=1 - [B5APU7_PIG]	43.67	15	15	79	300	34.2575	7.35693	1.03983	1.00596	1.02304	1.02294	0.976257	1.00239	0.962145	0.980264	1.04354	0.0614818	0.0494833	1.30554
A0A287AE16	Adseverin	SCIN	Adseverin OS=Sus scrofa OX=9823 GN=SCIN PE=1 SV=1 - [A0A287AE16_PIG]	35.24	26	26	78	715	80.5671	5.26221	1.06902	1.03579	1.02148	1.04209	0.956494	0.959187	0.965825	0.960502	1.08495	0.117626	0.00472742	2.32538
A0A287AEG1	Uncharacterized protein	MACF1	Uncharacterized protein OS=Sus scrofa OX=9823 GN=MACF1 PE=1 SV=1 - [A0A287AEG1_PIG]	20.35	90	92	132	4472	510.861	5.19873	0.901246	0.911172	0.914174	0.908864	1.06291	1.04949	1.06017	1.05752	0.859428	-0.218551	1.24668e-05	4.90425
A0A287AMM6	MICOS complex subunit MIC60	IMMT	MICOS complex subunit MIC60 OS=Sus scrofa OX=9823 GN=IMMT PE=1 SV=1 - [A0A287AMM6_PIG]	40.08	33	33	83	746	82.6198	6.60986	1.01036	0.966872	0.988155	0.988463	1.05157	1.03098	1.03326	1.0386	0.951722	-0.0713879	0.0239122	1.62138
A9XFX6	F-actin-capping protein subunit beta	Capzb	F-actin-capping protein subunit beta OS=Sus scrofa OX=9823 GN=Capzb PE=1 SV=1 - [A9XFX6_PIG]	52.21	16	16	89	272	30.6094	5.99854	1.00925	1.01408	1.00449	1.00927	0.983435	0.991738	0.990021	0.988398	1.02112	0.030151	0.00510534	2.29198
A0A0B8S0B6	ATPase, H+ transporting, lysosomal 70kDa, V1 subunit A	ATP6V1A	ATPase, H+ transporting, lysosomal 70kDa, V1 subunit A OS=Sus scrofa domesticus OX=9825 GN=ATP6V1A PE=3 SV=1 - [A0A0B8S0B6_PIG]	33.33	18	18	74	618	68.4006	5.51611	1.12037	1.08273	1.08862	1.09724	0.944338	0.950389	0.929304	0.941344	1.16561	0.221086	0.000299968	3.52293
F1SKQ0	Uncharacterized protein	DDX17	Uncharacterized protein OS=Sus scrofa OX=9823 GN=DDX17 PE=1 SV=3 - [F1SKQ0_PIG]	44.95	20	27	73	634	70.536	8.67529	0.99524	0.966576	0.981539	0.981118	1.02615	1.01142	1.03258	1.02338	0.958703	-0.0608441	0.0152049	1.81802
A0A287AMZ2	T-complex protein 1 subunit gamma	CCT3	T-complex protein 1 subunit gamma OS=Sus scrofa OX=9823 GN=CCT3 PE=1 SV=1 - [A0A287AMZ2_PIG]	48.07	25	25	56	545	60.6154	6.85889	1.06043	1.05442	1.04619	1.05368	0.927643	0.967629	0.934116	0.943129	1.11722	0.159908	0.00106759	2.97159
A0A286ZJK2	Uncharacterized protein	HNRNPM	Uncharacterized protein OS=Sus scrofa OX=9823 GN=HNRNPM PE=1 SV=1 - [A0A286ZJK2_PIG]	45.3	31	31	77	691	73.5403	8.82178	0.958479	0.96302	0.947033	0.956177	1.05365	1.02569	1.0741	1.05115	0.90965	-0.136617	0.00304212	2.51682
F1SGM1	Proteasome activator complex subunit 1	PSME1	Proteasome activator complex subunit 1 OS=Sus scrofa OX=9823 GN=PSME1 PE=4 SV=2 - [F1SGM1_PIG]	59.84	17	17	71	249	28.629	6.02393	1.07442	1.0408	1.08639	1.0672	0.968123	0.963004	0.930233	0.953787	1.11891	0.162094	0.00329908	2.48161
F1SA98	Uncharacterized protein	YWHAQ	Uncharacterized protein OS=Sus scrofa OX=9823 GN=YWHAQ PE=1 SV=3 - [F1SA98_PIG]	55.1	9	16	67	245	27.7468	4.77979	1.07738	1.04343	1.05466	1.05849	0.93187	0.970215	0.871704	0.924597	1.14481	0.195108	0.0115982	1.93561
F1SN58	Uncharacterized protein	SQOR	Uncharacterized protein OS=Sus scrofa OX=9823 GN=SQOR PE=1 SV=3 - [F1SN58_PIG]	44.22	21	21	64	450	50.0929	9.36377	0.973035	0.974072	0.978001	0.975036	1.06463	1.01919	1.05048	1.04477	0.933258	-0.0996521	0.00669328	2.17436
P02550	Tubulin alpha-1A chain	TUBA1A	Tubulin alpha-1A chain OS=Sus scrofa OX=9823 GN=TUBA1A PE=1 SV=1 - [TBA1A_PIG]	36.81	6	14	67	451	50.0365	5.03369	1.0145	1.02777	1.06917	1.03715	0.954742	0.997714	0.943562	0.965339	1.07439	0.103515	0.036925	1.43268
B5APU3	Actin-related protein 2	ACTR2	Actin-related protein 2 OS=Sus scrofa OX=9823 GN=ACTR2 PE=1 SV=1 - [B5APU3_PIG]	31.47	13	14	63	394	44.7322	6.7417	1.02943	1.02063	1.02331	1.02445	0.972545	0.998379	0.965493	0.978806	1.04664	0.0657612	0.0115208	1.93852
Q8HX77	MHC class II antigen (Fragment)	SLA-DQB	MHC class II antigen (Fragment) OS=Sus scrofa OX=9823 GN=SLA-DQB PE=2 SV=1 - [Q8HX77_PIG]	42.8	6	11	69	257	29.17	8.17725	1.04303	1.01544	1.01069	1.02306	0.975472	0.96727	0.969021	0.970588	1.05406	0.0759543	0.00722465	2.14118
A0A287BQR7	Uncharacterized protein	DPYSL2	Uncharacterized protein OS=Sus scrofa OX=9823 GN=DPYSL2 PE=1 SV=1 - [A0A287BQR7_PIG]	29.69	13	13	42	549	59.7283	6.66846	1.01536	1.02665	1.02728	1.0231	0.964636	0.986432	0.979646	0.976905	1.04728	0.0666513	0.00355378	2.44931
A0A0B8RVD2	Tyrosine 3-monooxygenase/tryptophan 5-monooxygenase activation protein, beta	YWHAB	Tyrosine 3-monooxygenase/tryptophan 5-monooxygenase activation protein, beta OS=Sus scrofa domesticus OX=9825 GN=YWHAB PE=3 SV=1 - [A0A0B8RVD2_PIG]	46.34	4	12	80	246	28.0948	4.83057	1.0705	1.00094	1.03888	1.03677	0.939226	0.969781	0.938462	0.949156	1.09231	0.127381	0.0178883	1.74743
F1S420	Uncharacterized protein	HNRNPAB	Uncharacterized protein OS=Sus scrofa OX=9823 GN=HNRNPAB PE=1 SV=3 - [F1S420_PIG]	32.55	7	9	53	298	31.6265	7.91357	0.965352	0.936682	0.970056	0.957363	1.05021	1.01566	1.07605	1.0473	0.914122	-0.129541	0.0115464	1.93755
A0A286ZIH0	Uncharacterized protein	HYOU1	Uncharacterized protein OS=Sus scrofa OX=9823 GN=HYOU1 PE=1 SV=1 - [A0A286ZIH0_PIG]	32.11	27	27	68	981	109.721	5.31299	0.96867	0.976003	0.997415	0.980696	1.03792	1.02787	1.02546	1.03042	0.951748	-0.0713485	0.00620204	2.20747
A0A0B8RZS4	Actin-related protein 3	ACTR3	Actin-related protein 3 OS=Sus scrofa domesticus OX=9825 GN=ACTR3 PE=3 SV=1 - [A0A0B8RZS4_PIG]	43.78	17	17	78	418	47.341	5.88428	1.02377	1.01094	1.02228	1.019	0.98988	1.00012	0.971341	0.987115	1.0323	0.0458595	0.0269914	1.56877
P08059	Glucose-6-phosphate isomerase	GPI	Glucose-6-phosphate isomerase OS=Sus scrofa OX=9823 GN=GPI PE=1 SV=3 - [G6PI_PIG]	38.53	21	21	70	558	63.0863	7.98682	1.06647	1.03	1.00837	1.03495	0.941683	0.983608	0.956802	0.960698	1.07729	0.107404	0.0238146	1.62316
Q5S1U1	Heat shock protein beta-1	HSPB1	Heat shock protein beta-1 OS=Sus scrofa OX=9823 GN=HSPB1 PE=2 SV=1 - [HSPB1_PIG]	41.55	9	9	56	207	22.9277	6.69775	1.10528	1.06528	1.09083	1.08713	0.916348	0.978845	0.895379	0.930191	1.16872	0.224929	0.00476206	2.3222
A0A287A2R9	Uncharacterized protein	YWHAE	Uncharacterized protein OS=Sus scrofa OX=9823 GN=YWHAE PE=1 SV=1 - [A0A287A2R9_PIG]	61.18	13	16	77	255	29.1554	4.7417	1.05404	1.02056	1.02545	1.03335	0.94404	0.994772	0.931313	0.956708	1.08011	0.111177	0.0253274	1.59641
Q6J267	Galectin (Fragment)		Galectin (Fragment) OS=Sus scrofa OX=9823 PE=2 SV=1 - [Q6J267_PIG]	61.94	7	7	64	134	14.5902	5.23682	1.08988	1.06032	1.06873	1.07298	0.910373	0.95842	0.956591	0.941795	1.13929	0.188138	0.00188853	2.72388
F1RWJ5	Importin subunit beta-1	KPNB1	Importin subunit beta-1 OS=Sus scrofa OX=9823 GN=KPNB1 PE=1 SV=3 - [F1RWJ5_PIG]	27.4	23	23	50	876	97.1631	4.77979	1.06391	1.03974	1.06237	1.05534	0.941304	0.954304	0.956528	0.950712	1.11005	0.150627	0.000332688	3.47796
A0A287B8S2	Uncharacterized protein	ENPP1	Uncharacterized protein OS=Sus scrofa OX=9823 GN=ENPP1 PE=1 SV=1 - [A0A287B8S2_PIG]	22.49	22	22	68	925	104.464	7.31299	0.969099	0.909198	0.908665	0.928987	1.06538	1.04408	1.0715	1.06032	0.876139	-0.190768	0.00376739	2.42396
F2Z5H9	Uncharacterized protein	HNRNPH1	Uncharacterized protein OS=Sus scrofa OX=9823 GN=HNRNPH1 PE=1 SV=2 - [F2Z5H9_PIG]	32.63	5	14	39	429	47.0574	6.34131	0.987254	0.973428	0.973797	0.97816	1.02872	1.01516	1.01715	1.02034	0.95866	-0.0609089	0.00245197	2.61048
Q007T2	Cell division control protein 42 homolog	CDC42	Cell division control protein 42 homolog OS=Sus scrofa OX=9823 GN=CDC42 PE=2 SV=2 - [CDC42_PIG]	48.17	7	8	51	191	21.245	6.55127	1.04527	1.01483	1.01194	1.02401	0.961528	0.984002	0.971118	0.972216	1.05327	0.0748822	0.0143032	1.84457
A0A286ZW70	Peptidyl-prolyl cis-trans isomerase	PPIB	Peptidyl-prolyl cis-trans isomerase OS=Sus scrofa OX=9823 GN=PPIB PE=1 SV=1 - [A0A286ZW70_PIG]	50.46	10	12	65	216	23.7696	9.40771	1.00391	0.978061	0.983293	0.98842	1.03528	1.0189	1.04155	1.03191	0.957855	-0.0621208	0.0138265	1.85929
F1SID1	Uncharacterized protein	PML	Uncharacterized protein OS=Sus scrofa OX=9823 GN=PML PE=4 SV=2 - [F1SID1_PIG]	28.18	23	23	65	873	96.7781	6.12549	1.06327	1.06632	1.12007	1.08322	0.992148	0.937539	0.976116	0.968601	1.11833	0.161347	0.00953402	2.02072
F2Z4Z1	Uncharacterized protein	YWHAG	Uncharacterized protein OS=Sus scrofa OX=9823 GN=YWHAG PE=1 SV=1 - [F2Z4Z1_PIG]	41.7	5	11	80	247	28.2849	4.89404	1.0699	1.04452	1.03153	1.04865	0.920784	0.98517	0.938068	0.948008	1.10617	0.145567	0.0107082	1.97028
A0A286ZSG3	Catalase	CAT	Catalase OS=Sus scrofa OX=9823 GN=CAT PE=1 SV=1 - [A0A286ZSG3_PIG]	51.42	25	25	68	527	59.8917	7.09326	0.979232	0.964431	0.946588	0.963417	1.01178	1.01189	1.05373	1.0258	0.939185	-0.0905187	0.0208155	1.68161
F1RJX8	Coatomer subunit alpha	COPA	Coatomer subunit alpha OS=Sus scrofa OX=9823 GN=COPA PE=1 SV=1 - [F1RJX8_PIG]	31.86	40	40	85	1224	138.353	7.66455	1.04531	1.02415	1.0374	1.03562	0.95534	0.995994	0.96152	0.970951	1.0666	0.0930206	0.0100687	1.99702
F1RHE6	Potassium channel tetramerization domain containing 12	KCTD12	Potassium channel tetramerization domain containing 12 OS=Sus scrofa OX=9823 GN=KCTD12 PE=1 SV=2 - [F1RHE6_PIG]	43.03	12	12	39	323	35.3317	5.63037	1.02276	0.997888	1.01784	1.01283	0.952456	0.991258	0.953594	0.965769	1.04873	0.0686419	0.0338519	1.47042
F1RQ01	Uncharacterized protein	FERMT3	Uncharacterized protein OS=Sus scrofa OX=9823 GN=FERMT3 PE=1 SV=2 - [F1RQ01_PIG]	36.05	22	22	58	663	75.5107	6.59521	1.08007	1.03691	1.05308	1.05669	0.923496	0.979748	0.916406	0.939883	1.12428	0.168999	0.00783873	2.10575
D0G0C9	T-complex protein 1 subunit eta	CCT7	T-complex protein 1 subunit eta OS=Sus scrofa OX=9823 GN=CCT7 PE=1 SV=1 - [D0G0C9_PIG]	40.52	20	21	50	543	59.4359	7.15186	1.03235	1.05173	1.05146	1.04518	0.932811	0.97029	0.936618	0.946573	1.10417	0.142966	0.00188213	2.72535
Q29554	Trifunctional enzyme subunit alpha, mitochondrial	HADHA	Trifunctional enzyme subunit alpha, mitochondrial OS=Sus scrofa OX=9823 GN=HADHA PE=1 SV=1 - [ECHA_PIG]	31.59	1	22	58	763	83.0539	9.20264	0.962908	0.952077	1.01139	0.975459	1.08762	1.03731	1.02427	1.04973	0.929245	-0.105869	0.0490065	1.30975
F1S9K5	Uncharacterized protein	EPRS	Uncharacterized protein OS=Sus scrofa OX=9823 GN=EPRS PE=1 SV=2 - [F1S9K5_PIG]	26.98	38	40	75	1512	169.912	7.1958	0.950514	0.943936	0.94076	0.94507	1.02865	1.04482	1.03349	1.03565	0.912539	-0.132042	8.46422e-05	4.07241
Q06AT6	RHOG	RHOG	RHOG OS=Sus scrofa OX=9823 GN=RHOG PE=1 SV=1 - [Q06AT6_PIG]	56.02	8	9	32	191	21.2969	8.11865	1.00887	1.01209	1.04552	1.02216	0.96208	0.979803	0.987624	0.976503	1.04676	0.0659238	0.0306417	1.51369
F1S2F6	Voltage-dependent anion-selective channel protein 2	VDAC2	Voltage-dependent anion-selective channel protein 2 OS=Sus scrofa OX=9823 GN=VDAC2 PE=4 SV=3 - [F1S2F6_PIG]	40.82	10	10	38	294	31.5846	7.54736	1.08038	1.03115	1.0543	1.05528	0.970378	0.960108	0.961561	0.964016	1.09467	0.130495	0.0033196	2.47891
A0A287BFC9	Dolichyl-diphosphooligosaccharide--protein glycosyltransferase subunit 1	RPN1	Dolichyl-diphosphooligosaccharide--protein glycosyltransferase subunit 1 OS=Sus scrofa OX=9823 GN=RPN1 PE=3 SV=1 - [A0A287BFC9_PIG]	36.39	22	22	68	599	66.9139	6.41748	0.997201	0.977697	0.971731	0.982209	1.04896	1.01874	1.02386	1.03052	0.953119	-0.0692717	0.0162101	1.79021
A0A286ZWQ0	Uncharacterized protein	NCF2	Uncharacterized protein OS=Sus scrofa OX=9823 GN=NCF2 PE=4 SV=1 - [A0A286ZWQ0_PIG]	38.1	20	20	62	525	59.0889	5.5415	1.0736	1.02579	1.00836	1.03592	0.947611	0.982725	0.951879	0.960738	1.07825	0.108692	0.0284907	1.5453
F2Z5B1	Leukocyte elastase inhibitor	SERPINB1	Leukocyte elastase inhibitor OS=Sus scrofa OX=9823 GN=SERPINB1 PE=1 SV=1 - [F2Z5B1_PIG]	35.45	14	14	51	378	42.544	6.56592	1.13021	1.09495	1.10676	1.11064	0.941921	0.931591	0.939263	0.937592	1.18457	0.244359	8.92493e-05	4.0494
A0A286ZRM3	Uncharacterized protein	FLII	Uncharacterized protein OS=Sus scrofa OX=9823 GN=FLII PE=4 SV=1 - [A0A286ZRM3_PIG]	28.06	34	34	66	1251	142.091	6.06201	1.02629	1.01279	1.00309	1.01406	0.955419	0.98224	0.97239	0.970016	1.0454	0.0640564	0.0130055	1.88587
K9J6J2	Erythrocyte band 7 integral membrane protein isoform a	STOM_tv1	Erythrocyte band 7 integral membrane protein isoform a OS=Sus scrofa OX=9823 GN=STOM_tv1 PE=1 SV=1 - [K9J6J2_PIG]	50.35	12	12	47	284	31.1664	7.75244	1.06988	1.06222	1.0822	1.07143	0.943871	0.951667	0.943403	0.946314	1.13222	0.179152	4.05805e-05	4.39168
F1SMV6	Uncharacterized protein	NCL	Uncharacterized protein OS=Sus scrofa OX=9823 GN=NCL PE=1 SV=2 - [F1SMV6_PIG]	30.8	28	28	77	724	78.1811	4.62744	0.953119	0.973492	0.957052	0.961221	1.05239	0.981859	1.03948	1.02458	0.938162	-0.092091	0.0484125	1.31504
A0A286ZP69	Uncharacterized protein	RAB7A	Uncharacterized protein OS=Sus scrofa OX=9823 GN=RAB7A PE=1 SV=1 - [A0A286ZP69_PIG]	76.33	14	14	41	207	23.5249	6.69775	1.02424	1.02521	1.01922	1.02289	0.981686	0.97448	0.994269	0.983478	1.04007	0.0566834	0.0029078	2.53644
A0A0B8RT32	Transporter 1, ATP-binding cassette, sub-family B (MDR/TAP)	TAP1	Transporter 1, ATP-binding cassette, sub-family B (MDR/TAP) OS=Sus scrofa domesticus OX=9825 GN=TAP1 PE=4 SV=1 - [A0A0B8RT32_PIG]	28.15	18	18	45	746	80.5537	8.45557	1.04204	1.07072	1.11893	1.07723	0.977628	0.963223	0.950619	0.963823	1.11766	0.160485	0.00881146	2.05495
A0A287A4F2	Uncharacterized protein	SFPQ	Uncharacterized protein OS=Sus scrofa OX=9823 GN=SFPQ PE=4 SV=1 - [A0A287A4F2_PIG]	23.22	18	20	55	702	75.4553	9.43701	0.957865	0.978015	0.958846	0.964909	1.02217	1.01407	1.003	1.01308	0.952454	-0.0702787	0.00498127	2.30266
C3VVV8	Prothymosin alpha	PTMA	Prothymosin alpha OS=Sus scrofa OX=9823 GN=PTMA PE=1 SV=1 - [C3VVV8_PIG]	35.45	4	4	42	110	12.0649	3.78955	0.920867	0.911432	0.975875	0.936058	1.05473	1.03444	0.98445	1.02454	0.913637	-0.130307	0.0379101	1.42124
A0A287B7R3	Prostaglandin reductase 1	PTGR1	Prostaglandin reductase 1 OS=Sus scrofa OX=9823 GN=PTGR1 PE=4 SV=1 - [A0A287B7R3_PIG]	30.4	9	9	53	329	35.7085	8.17725	1.05673	1.03586	1.05365	1.04875	0.929237	0.97771	0.920607	0.942518	1.11271	0.154075	0.00494957	2.30543
A0A0B8RZA9	Proliferation-associated 2G4, 38kDa	PA2G4	Proliferation-associated 2G4, 38kDa OS=Sus scrofa domesticus OX=9825 GN=PA2G4 PE=4 SV=1 - [A0A0B8RZA9_PIG]	32.99	12	13	49	394	43.7602	6.55127	1.03754	1.01852	1.02607	1.02737	0.95688	1.00762	0.94086	0.968452	1.06084	0.0852098	0.0476474	1.32196
A0A287AGN1	Uncharacterized protein	APOBR	Uncharacterized protein OS=Sus scrofa OX=9823 GN=APOBR PE=4 SV=1 - [A0A287AGN1_PIG]	27.45	30	30	66	1348	143.683	4.34814	0.949892	0.947899	0.941768	0.94652	1.05805	1.02155	1.04521	1.0416	0.908716	-0.138099	0.000973231	3.01178
A0A287AU33	NADPH--cytochrome P450 reductase	POR	NADPH--cytochrome P450 reductase OS=Sus scrofa OX=9823 GN=POR PE=1 SV=1 - [A0A287AU33_PIG]	33.63	26	26	75	678	76.7411	5.42725	1.0965	1.06353	1.06223	1.07409	0.933674	0.960492	0.949065	0.947744	1.13331	0.180543	0.000755777	3.12161
A0A287AQG4	Uncharacterized protein	SYNCRIP	Uncharacterized protein OS=Sus scrofa OX=9823 GN=SYNCRIP PE=1 SV=1 - [A0A287AQG4_PIG]	32.03	12	18	49	562	62.6173	7.56201	0.956581	0.953883	0.96415	0.958205	1.01289	1.02684	1.00958	1.01643	0.942713	-0.0851095	0.000679729	3.16766
K9IVI1	2-oxoglutarate dehydrogenase, mitochondrial	OGDH	2-oxoglutarate dehydrogenase, mitochondrial OS=Sus scrofa OX=9823 GN=OGDH PE=1 SV=1 - [K9IVI1_PIG]	29.33	27	27	58	1023	115.566	6.90283	0.990627	0.96864	0.968264	0.975844	1.03755	1.00775	1.00168	1.01566	0.960798	-0.0576949	0.0404059	1.39355
A0A286ZQI6	Uncharacterized protein		Uncharacterized protein OS=Sus scrofa OX=9823 PE=1 SV=1 - [A0A286ZQI6_PIG]	19.35	4	4	22	248	26.6866	8.95361	0.97143	0.99075	0.930101	0.964094	1.08058	1.03514	1.07486	1.06353	0.906507	-0.14161	0.0122212	1.91289
A0A287AHD3	Uncharacterized protein	EML4	Uncharacterized protein OS=Sus scrofa OX=9823 GN=EML4 PE=1 SV=1 - [A0A287AHD3_PIG]	21.61	4	23	57	981	109.034	6.354	1.01613	1.02957	1.08135	1.04235	0.977313	0.96385	0.944355	0.961839	1.08371	0.115975	0.0217925	1.66169
F1SB63	Uncharacterized protein	TCP1	Uncharacterized protein OS=Sus scrofa OX=9823 GN=TCP1 PE=1 SV=2 - [F1SB63_PIG]	30.95	16	16	45	559	60.6148	6.12549	1.04193	1.0401	1.04832	1.04345	0.940347	0.981868	0.930179	0.950798	1.09745	0.134151	0.0044256	2.35403
A0A0B8RZJ8	Guanine nucleotide binding protein (G protein), beta polypeptide 1	GNB1	Guanine nucleotide binding protein (G protein), beta polypeptide 1 OS=Sus scrofa domesticus OX=9825 GN=GNB1 PE=4 SV=1 - [A0A0B8RZJ8_PIG]	32.35	3	9	34	340	37.353	5.99854	1.07815	1.06077	1.05984	1.06625	0.975733	0.973947	0.983341	0.977674	1.0906	0.125123	0.000179702	3.74545
Q29214	60S acidic ribosomal protein P0	RPLP0	60S acidic ribosomal protein P0 OS=Sus scrofa OX=9823 GN=RPLP0 PE=1 SV=2 - [RLA0_PIG]	42.77	11	11	31	318	34.3369	5.97314	1.03222	1.04647	1.04402	1.04091	0.958777	0.96383	0.994201	0.97227	1.07059	0.0984115	0.00449113	2.34764
A0A286ZY35	Uncharacterized protein	NUMA1	Uncharacterized protein OS=Sus scrofa OX=9823 GN=NUMA1 PE=1 SV=1 - [A0A286ZY35_PIG]	20.81	45	45	60	2066	231.031	5.74463	0.974715	0.984397	0.981496	0.980203	1.06597	1.0205	1.05808	1.04818	0.935146	-0.0967365	0.00898505	2.04648
A0A287B3W8	Uncharacterized protein	ACLY	Uncharacterized protein OS=Sus scrofa OX=9823 GN=ACLY PE=1 SV=1 - [A0A287B3W8_PIG]	35.38	1	34	64	1012	110.802	7.85498	1.07245	1.11001	1.07304	1.08517	0.927965	0.904202	0.976159	0.936109	1.15924	0.213173	0.00371299	2.43028
F1S2E2	Annexin	ANXA11	Annexin OS=Sus scrofa OX=9823 GN=ANXA11 PE=1 SV=2 - [F1S2E2_PIG]	30.28	14	14	48	502	53.9088	7.29834	1.02439	1.01972	1.06891	1.03767	0.962712	0.993284	0.966188	0.974062	1.06531	0.0912692	0.025955	1.58578
K7GM14	Uncharacterized protein	CD44	Uncharacterized protein OS=Sus scrofa OX=9823 GN=CD44 PE=1 SV=1 - [K7GM14_PIG]	23.26	8	8	40	374	40.8627	5.5415	0.962159	0.958371	0.940463	0.953664	1.02777	0.988821	1.03694	1.01784	0.936945	-0.0939637	0.0166467	1.77867
F2Z557	Polyadenylate-binding protein	PABPC1	Polyadenylate-binding protein OS=Sus scrofa OX=9823 GN=PABPC1 PE=1 SV=1 - [F2Z557_PIG]	30.66	15	21	57	636	70.6259	9.49561	1.05136	1.06347	1.02276	1.04586	0.943217	0.98225	0.984102	0.969856	1.07837	0.10885	0.0134059	1.8727
I3LR17	Coronin	CORO1A	Coronin OS=Sus scrofa OX=9823 GN=CORO1A PE=1 SV=2 - [I3LR17_PIG]	34.49	18	19	66	461	50.8948	6.55127	0.987314	0.985662	0.97952	0.984165	0.9995	1.04727	1.03486	1.02721	0.958095	-0.0617594	0.0412507	1.38457
I3LGI8	Ficolin-2	FCN2	Ficolin-2 OS=Sus scrofa OX=9823 GN=FCN2 PE=1 SV=2 - [I3LGI8_PIG]	26.01	3	8	42	323	34.7317	5.98584	1.06858	1.05529	1.0585	1.06079	0.936711	0.937058	0.882845	0.918872	1.15445	0.207207	0.00153746	2.81319
A0A286ZW82	Calcium-transporting ATPase	ATP2A3	Calcium-transporting ATPase OS=Sus scrofa OX=9823 GN=ATP2A3 PE=3 SV=1 - [A0A286ZW82_PIG]	24.42	16	24	53	999	109.258	5.71924	0.933915	0.950897	0.959095	0.947969	1.07103	1.02834	1.05566	1.05168	0.901389	-0.149778	0.00203255	2.69196
F1RQZ0	Uncharacterized protein	GRN	Uncharacterized protein OS=Sus scrofa OX=9823 GN=GRN PE=1 SV=1 - [F1RQZ0_PIG]	22.98	13	13	46	583	62.9078	7.25439	1.12507	1.08087	1.07994	1.09529	0.943512	0.904283	0.986644	0.944813	1.15927	0.213217	0.00583729	2.23379
Q6UAQ8	Electron transfer flavoprotein subunit beta	ETFB	Electron transfer flavoprotein subunit beta OS=Sus scrofa OX=9823 GN=ETFB PE=1 SV=3 - [ETFB_PIG]	52.16	11	11	43	255	27.7461	8.38232	0.950364	0.981614	0.971874	0.967951	1.06016	1.01874	1.06264	1.04718	0.924341	-0.113503	0.00952596	2.02109
D0G0C8	Chaperonin containing TCP1, subunit 2 (Beta)	CCT2	Chaperonin containing TCP1, subunit 2 (Beta) OS=Sus scrofa OX=9823 GN=CCT2 PE=1 SV=1 - [D0G0C8_PIG]	32.52	16	16	40	535	57.4081	6.53662	1.04472	1.03206	1.0361	1.03763	0.961188	0.990789	0.949842	0.967273	1.07273	0.101294	0.00528688	2.2768
A0A286ZMW4	Uncharacterized protein	HSPH1	Uncharacterized protein OS=Sus scrofa OX=9823 GN=HSPH1 PE=1 SV=1 - [A0A286ZMW4_PIG]	30.31	23	24	51	815	91.8942	5.5542	1.05577	1.06904	1.06989	1.0649	0.920496	0.982159	0.8916	0.931418	1.14331	0.193218	0.00789278	2.10277
I3LUR1	Uncharacterized protein	HNRNPUL2	Uncharacterized protein OS=Sus scrofa OX=9823 GN=HNRNPUL2 PE=1 SV=2 - [I3LUR1_PIG]	23.91	19	19	52	757	82.7131	4.53857	0.976379	0.970886	0.98023	0.975831	1.03656	1.00275	1.04829	1.0292	0.948144	-0.0768219	0.0185529	1.73159
A0A287ANN7	Uncharacterized protein	EEF1D	Uncharacterized protein OS=Sus scrofa OX=9823 GN=EEF1D PE=1 SV=1 - [A0A287ANN7_PIG]	34.64	6	10	32	280	31.0137	5.05908	1.03792	1.03596	1.02754	1.03381	0.95796	0.997421	0.95106	0.968814	1.06709	0.0936792	0.0117367	1.93045
A0A287AJQ2	Phosphoglycerate mutase	PGAM1	Phosphoglycerate mutase OS=Sus scrofa OX=9823 GN=PGAM1 PE=1 SV=1 - [A0A287AJQ2_PIG]	35.04	7	7	35	254	28.7858	7.18115	1.07361	1.04385	1.02679	1.04808	0.931517	0.980122	0.934655	0.948765	1.10468	0.143629	0.00885088	2.05301
A0A287AGT7	Sorting nexin	SNX6	Sorting nexin OS=Sus scrofa OX=9823 GN=SNX6 PE=1 SV=1 - [A0A287AGT7_PIG]	47.78	18	19	51	406	46.5777	6.16357	1.04013	1.04214	1.0365	1.03959	0.961139	0.976213	0.950666	0.962673	1.0799	0.110894	0.000535523	3.27122
K9IVW2	Integrin alpha-X	ITGAX	Integrin alpha-X OS=Sus scrofa OX=9823 GN=ITGAX PE=2 SV=1 - [K9IVW2_PIG]	20.4	21	22	45	1157	126.929	7.21045	1.08761	1.07809	1.09285	1.08618	0.957032	0.923409	0.958558	0.946333	1.14778	0.198846	0.000336506	3.47301
F1SB53	Uncharacterized protein	PSMC2	Uncharacterized protein OS=Sus scrofa OX=9823 GN=PSMC2 PE=1 SV=2 - [F1SB53_PIG]	36.72	16	16	42	433	48.6031	5.94775	1.05055	1.04714	1.05104	1.04958	0.923846	0.976846	0.911877	0.937523	1.11952	0.162884	0.0049838	2.30244
B3SP85	Gamma-interferon-inducible-lysosomal thiol reductase	IFI30	Gamma-interferon-inducible-lysosomal thiol reductase OS=Sus scrofa OX=9823 GN=IFI30 PE=2 SV=1 - [GILT_PIG]	19.11	4	4	43	246	27.5959	5.08447	1.08017	1.04899	1.0713	1.06682	0.977181	0.926969	0.978061	0.960737	1.11042	0.151103	0.00530649	2.27519
F1S596	Uncharacterized protein	PRKCSH	Uncharacterized protein OS=Sus scrofa OX=9823 GN=PRKCSH PE=1 SV=1 - [F1S596_PIG]	25.7	13	13	39	537	60.5113	4.44971	1.00207	0.982398	1.00241	0.995626	1.06004	1.01723	1.04495	1.04074	0.95665	-0.0639369	0.0334465	1.47565
A0A286ZY30	Uncharacterized protein	KHSRP	Uncharacterized protein OS=Sus scrofa OX=9823 GN=KHSRP PE=1 SV=1 - [A0A286ZY30_PIG]	40.2	22	25	54	714	73.2981	7.29834	0.95255	0.966335	0.958553	0.959146	1.04624	1.00114	1.05758	1.03499	0.926722	-0.109791	0.0127839	1.89334
A0A287AGA4	6-phosphofructokinase	PFKL	6-phosphofructokinase OS=Sus scrofa OX=9823 GN=PFKL PE=1 SV=1 - [A0A287AGA4_PIG]	15.86	1	10	22	782	83.7656	7.28369	1.02608	1.03721	1.02333	1.02887	0.941776	0.993486	0.915991	0.950417	1.08255	0.114431	0.0276525	1.55827
A0A287BMK7	Uncharacterized protein	SNX2	Uncharacterized protein OS=Sus scrofa OX=9823 GN=SNX2 PE=1 SV=1 - [A0A287BMK7_PIG]	35.7	14	17	44	521	58.5827	5.12256	1.04419	1.06112	1.06131	1.05554	0.947553	0.959389	0.940586	0.949176	1.11206	0.153233	0.000175605	3.75546
F1SQW0	Non-specific serine/threonine protein kinase	PAK2	Non-specific serine/threonine protein kinase OS=Sus scrofa OX=9823 GN=PAK2 PE=1 SV=3 - [F1SQW0_PIG]	32.63	12	14	40	524	58.0348	5.85889	1.0168	1.0512	1.044	1.03733	0.934866	0.972677	0.908777	0.938773	1.10499	0.144033	0.00983028	2.00743
I3LFQ5	6-phosphofructokinase	PFKL	6-phosphofructokinase OS=Sus scrofa OX=9823 GN=PFKL PE=1 SV=2 - [I3LFQ5_PIG]	23.7	7	15	33	730	80.2097	7.34229	1.07362	1.07521	1.02236	1.05706	0.942208	0.949039	0.965922	0.95239	1.10991	0.150437	0.00503191	2.29827
I3LJ87	Uncharacterized protein	RPS2	Uncharacterized protein OS=Sus scrofa OX=9823 GN=RPS2 PE=1 SV=2 - [I3LJ87_PIG]	46.08	15	15	41	293	31.1976	10.2427	1.0651	1.02994	1.02628	1.04044	0.940968	0.996072	0.985585	0.974208	1.06798	0.0948914	0.0340935	1.46733
F2Z5J9	Uncharacterized protein	RAB11B	Uncharacterized protein OS=Sus scrofa OX=9823 GN=RAB11B PE=1 SV=1 - [F2Z5J9_PIG]	48.17	12	12	47	218	24.4735	5.93506	0.99567	0.972917	0.954446	0.974344	1.03032	1.00827	1.04527	1.02795	0.947847	-0.0772739	0.0288376	1.54004
A0A286ZYL7	ATP synthase subunit delta, mitochondrial	ATP5F1D	ATP synthase subunit delta, mitochondrial OS=Sus scrofa OX=9823 GN=ATP5F1D PE=1 SV=1 - [A0A286ZYL7_PIG]	13.69	2	2	18	168	17.4641	5.24951	0.954374	0.950336	0.976014	0.960241	1.12048	1.01506	1.03172	1.05575	0.909533	-0.136802	0.0470514	1.32743
I3LLD5	Uncharacterized protein	EIF4A1	Uncharacterized protein OS=Sus scrofa OX=9823 GN=EIF4A1 PE=1 SV=2 - [I3LLD5_PIG]	40	8	17	56	390	44.4639	5.56689	1.08468	1.07548	1.07497	1.07838	0.876485	0.945702	0.882145	0.901444	1.19628	0.25855	0.00139248	2.85621
A0A287ASX4	Uncharacterized protein	VASP	Uncharacterized protein OS=Sus scrofa OX=9823 GN=VASP PE=3 SV=1 - [A0A287ASX4_PIG]	31.23	14	14	42	381	40.0322	8.89502	0.961463	0.981887	0.958754	0.967368	1.02845	1.02997	0.990107	1.01618	0.951969	-0.0710135	0.0309219	1.50973
K7GP28	Uncharacterized protein	HSD17B10	Uncharacterized protein OS=Sus scrofa OX=9823 GN=HSD17B10 PE=1 SV=1 - [K7GP28_PIG]	41.3	9	9	26	293	30.7684	9.71533	0.958721	0.976919	0.996371	0.977337	1.04465	1.00196	1.02867	1.02509	0.953414	-0.0688253	0.0445954	1.35071
Q764N1	CD74 antigen	cd74	CD74 antigen OS=Sus scrofa OX=9823 GN=cd74 PE=2 SV=1 - [Q764N1_PIG]	39.25	8	8	29	214	24.1024	8.104	1.08875	1.06612	1.0468	1.06722	0.916902	0.943291	0.953029	0.93774	1.13808	0.186601	0.00133821	2.87348
F1SK86	Peptidylprolyl isomerase	FKBP4	Peptidylprolyl isomerase OS=Sus scrofa OX=9823 GN=FKBP4 PE=1 SV=2 - [F1SK86_PIG]	32.53	17	17	53	455	51.1437	5.37646	1.02826	1.06518	1.09943	1.06429	0.936345	0.96393	0.911303	0.937192	1.13562	0.183474	0.00763727	2.11706
Q2VTP6	Peptidylprolyl isomerase	FKBP1A	Peptidylprolyl isomerase OS=Sus scrofa OX=9823 GN=FKBP1A PE=4 SV=1 - [Q2VTP6_PIG]	25	2	2	21	108	11.8881	8.14795	1.04974	1.01411	1.05155	1.03847	0.959836	0.951019	0.955003	0.955286	1.08707	0.120449	0.00261227	2.58298
F1RMZ8	Uncharacterized protein	ATP6V1B2	Uncharacterized protein OS=Sus scrofa OX=9823 GN=ATP6V1B2 PE=3 SV=1 - [F1RMZ8_PIG]	27.2	11	11	40	511	56.5769	5.80811	1.00565	0.998237	1.01513	1.00634	0.978336	0.988102	0.984483	0.98364	1.02307	0.0329105	0.015977	1.7965
A0A287A7V3	Beta-hexosaminidase	HEXA	Beta-hexosaminidase OS=Sus scrofa OX=9823 GN=HEXA PE=1 SV=1 - [A0A287A7V3_PIG]	23.67	12	12	36	545	62.5583	6.32861	1.03983	1.06429	1.07151	1.05854	0.971633	0.923353	0.955135	0.95004	1.11421	0.156021	0.00316347	2.49984
I3LBB2	Vacuolar protein sorting-associated protein 35	VPS35	Vacuolar protein sorting-associated protein 35 OS=Sus scrofa OX=9823 GN=VPS35 PE=1 SV=2 - [I3LBB2_PIG]	27.26	20	20	42	796	91.6349	5.49072	0.896375	0.902054	0.908016	0.902148	1.05262	1.05434	1.063	1.05665	0.853779	-0.228065	4.88599e-06	5.31105
A0A287B6J6	Uncharacterized protein	HSPA4	Uncharacterized protein OS=Sus scrofa OX=9823 GN=HSPA4 PE=1 SV=1 - [A0A287B6J6_PIG]	37.5	28	28	51	848	95.3638	5.31299	1.04172	1.0291	1.03745	1.03609	0.954582	0.970694	0.945166	0.956814	1.08285	0.114839	0.000678718	3.16831
I3LSZ5	Uridine phosphorylase	UPP1	Uridine phosphorylase OS=Sus scrofa OX=9823 GN=UPP1 PE=1 SV=2 - [I3LSZ5_PIG]	33.33	9	9	32	309	33.5208	6.52197	1.07362	1.03616	1.00999	1.03992	0.904162	0.969428	0.943388	0.938993	1.10749	0.14729	0.0188972	1.7236
I3LK24	AP-2 complex subunit alpha	AP2A1	AP-2 complex subunit alpha OS=Sus scrofa OX=9823 GN=AP2A1 PE=1 SV=2 - [I3LK24_PIG]	32.16	25	31	64	936	103.418	8.1333	1.02204	1.00434	1.03807	1.02148	0.991038	0.970271	0.991264	0.984191	1.03789	0.0536549	0.0357005	1.44733
F1SUW3	Uncharacterized protein	EFHD2	Uncharacterized protein OS=Sus scrofa OX=9823 GN=EFHD2 PE=1 SV=1 - [F1SUW3_PIG]	55.23	14	15	44	239	26.6255	5.21143	1.08395	1.02535	1.02135	1.04355	0.949924	0.966867	0.924243	0.947011	1.10194	0.140046	0.0152329	1.81722
A0A287ADK3	Uncharacterized protein	ALDH7A1	Uncharacterized protein OS=Sus scrofa OX=9823 GN=ALDH7A1 PE=1 SV=1 - [A0A287ADK3_PIG]	29.86	14	14	31	509	55.4215	7.41553	1.04544	1.02537	1.01134	1.02738	0.961091	0.987329	0.983599	0.97734	1.0512	0.072044	0.0176118	1.7542
F2Z5G3	Uncharacterized protein	CALM2	Uncharacterized protein OS=Sus scrofa OX=9823 GN=CALM2 PE=1 SV=1 - [F2Z5G3_PIG]	50.34	10	10	61	149	16.8268	4.22119	1.03499	0.992199	1.01147	1.01289	0.960447	0.983556	0.939489	0.961164	1.05381	0.0756175	0.043501	1.3615
B5APU6	Actin-related protein 2/3 complex subunit	ARPC1B	Actin-related protein 2/3 complex subunit OS=Sus scrofa OX=9823 GN=ARPC1B PE=1 SV=1 - [B5APU6_PIG]	40.59	13	13	29	372	40.9484	8.25049	1.0439	1.05357	1.0174	1.03829	0.961986	0.96629	1.0111	0.979793	1.0597	0.0836613	0.0373567	1.42763
I3LP02	Uncharacterized protein	ACAT1	Uncharacterized protein OS=Sus scrofa OX=9823 GN=ACAT1 PE=1 SV=2 - [I3LP02_PIG]	36.85	14	14	38	426	45.3006	8.86572	0.995547	0.951967	0.958659	0.968724	1.07793	1.01084	1.06413	1.05097	0.921746	-0.117559	0.0285237	1.54479
F1RK45	Uncharacterized protein	TRAP1	Uncharacterized protein OS=Sus scrofa OX=9823 GN=TRAP1 PE=1 SV=3 - [F1RK45_PIG]	24.02	14	15	36	716	80.9066	6.75635	0.987496	0.974229	0.955201	0.972309	1.02558	1.01287	1.05187	1.03011	0.94389	-0.0833094	0.0175423	1.75591
A0A286ZLH1	26S proteasome non-ATPase regulatory subunit 2	PSMD2	26S proteasome non-ATPase regulatory subunit 2 OS=Sus scrofa OX=9823 GN=PSMD2 PE=1 SV=1 - [A0A286ZLH1_PIG]	22.1	20	20	42	887	97.9045	5.23682	1.05907	1.04345	1.06428	1.0556	0.940536	0.972103	0.92242	0.945019	1.11702	0.159649	0.00219804	2.65796
F1RFQ7	GTP-binding nuclear protein Ran	RAN	GTP-binding nuclear protein Ran OS=Sus scrofa OX=9823 GN=RAN PE=1 SV=2 - [F1RFQ7_PIG]	32.87	7	7	42	216	24.4076	7.48877	1.06224	1.05434	1.04185	1.05281	0.910402	0.983404	0.952982	0.948929	1.10947	0.149876	0.00913987	2.03906
Q9N0Y9	Ubiquitous tropomodulin U-Tmod	TMOD3	Ubiquitous tropomodulin U-Tmod OS=Sus scrofa OX=9823 GN=TMOD3 PE=1 SV=1 - [Q9N0Y9_PIG]	44.32	14	16	39	352	39.6153	5.08447	0.931269	0.903374	0.954709	0.929784	1.04186	1.08141	1.01461	1.04596	0.88893	-0.169858	0.0089176	2.04975
D0G7F1	Sterol carrier protein 2	SCP2	Sterol carrier protein 2 OS=Sus scrofa OX=9823 GN=SCP2 PE=2 SV=1 - [D0G7F1_PIG]	19.41	11	11	42	541	58.4826	7.41553	1.06974	1.03947	1.05094	1.05338	0.979283	0.953601	0.970214	0.967699	1.08855	0.122401	0.00178611	2.74809
M3VJZ7	LIM and SH3 domain protein 1	LASP1	LIM and SH3 domain protein 1 OS=Sus scrofa OX=9823 GN=LASP1 PE=2 SV=1 - [M3VJZ7_PIG]	54.23	15	15	62	260	29.6692	7.04932	0.986139	1.00097	0.975763	0.987625	1.00763	1.01231	1.01073	1.01022	0.977631	-0.0326381	0.0385502	1.41397
A0A287B7K6	Uncharacterized protein	KRT78	Uncharacterized protein OS=Sus scrofa OX=9823 GN=KRT78 PE=1 SV=1 - [A0A287B7K6_PIG]	4.86	1	3	22	576	62.5691	8.77783	0.987571	0.921772	0.996561	0.968635	1.05829	1.03937	1.02547	1.04104	0.930445	-0.104007	0.0464711	1.33282
K9J4P3	UDP-glucose glycoprotein glucosyltransferase 1	UGGT1	UDP-glucose glycoprotein glucosyltransferase 1 OS=Sus scrofa OX=9823 GN=UGGT1 PE=2 SV=1 - [K9J4P3_PIG]	17.62	29	29	55	1549	176.455	5.68115	1.00659	0.978924	0.972633	0.986047	1.02055	1.02222	1.0453	1.02936	0.957927	-0.0620124	0.0300105	1.52273
F2Z5N0	Proteasome subunit alpha type	PSMA6	Proteasome subunit alpha type OS=Sus scrofa OX=9823 GN=PSMA6 PE=1 SV=1 - [F2Z5N0_PIG]	46.75	11	11	39	246	27.3818	6.75635	1.12669	1.04779	1.03543	1.06997	0.921768	0.951114	0.940491	0.937791	1.14095	0.190233	0.0114269	1.94207
F2Z5L7	Proteasome subunit alpha type	PSMA1	Proteasome subunit alpha type OS=Sus scrofa OX=9823 GN=PSMA1 PE=1 SV=1 - [F2Z5L7_PIG]	46.39	12	12	30	263	29.5369	6.60986	1.02016	1.04205	1.05567	1.03929	0.977991	0.96325	0.980375	0.973872	1.06718	0.0937995	0.0049378	2.30647
I3LLF2	Dolichyl-diphosphooligosaccharide--protein glycosyltransferase subunit 2	RPN2	Dolichyl-diphosphooligosaccharide--protein glycosyltransferase subunit 2 OS=Sus scrofa OX=9823 GN=RPN2 PE=1 SV=2 - [I3LLF2_PIG]	31.54	17	17	37	631	69.154	5.71924	0.992162	0.974349	1.00015	0.988886	1.06749	1.01398	1.04592	1.04246	0.948608	-0.0761161	0.0364152	1.43872
F1RHC5	Core histone macro-H2A	H2AFY	Core histone macro-H2A OS=Sus scrofa OX=9823 GN=H2AFY PE=1 SV=2 - [F1RHC5_PIG]	25.61	9	10	36	371	39.5224	9.78857	0.942878	0.982316	0.982351	0.969182	1.07731	1.01138	1.03027	1.03965	0.932217	-0.101262	0.0405168	1.39237
A0A287A168	Uncharacterized protein	ADGRE1	Uncharacterized protein OS=Sus scrofa OX=9823 GN=ADGRE1 PE=1 SV=1 - [A0A287A168_PIG]	19.7	16	16	40	939	102.628	7.40088	1.03915	1.03446	1.0409	1.03817	0.931695	0.974103	0.93959	0.948463	1.09458	0.130381	0.0024224	2.61575
F1SFQ4	Uncharacterized protein	PCBP2	Uncharacterized protein OS=Sus scrofa OX=9823 GN=PCBP2 PE=1 SV=2 - [F1SFQ4_PIG]	34.84	5	10	30	353	37.207	7.06396	0.969575	0.91652	0.918416	0.934837	1.03966	1.05578	1.02465	1.04003	0.898854	-0.153841	0.00578096	2.238
F1SUD6	Uncharacterized protein	FAM120A	Uncharacterized protein OS=Sus scrofa OX=9823 GN=FAM120A PE=1 SV=2 - [F1SUD6_PIG]	22.71	21	21	36	1114	121.267	8.89502	0.970279	0.984686	0.986525	0.980496	1.02421	1.01172	1.0499	1.02861	0.953226	-0.0691098	0.0176424	1.75344
F1SQN1	T-complex protein 1 subunit delta	CCT4	T-complex protein 1 subunit delta OS=Sus scrofa OX=9823 GN=CCT4 PE=1 SV=1 - [F1SQN1_PIG]	30.98	16	17	37	539	58.0197	7.82568	1.05525	1.06118	1.05123	1.05589	0.931555	0.96568	0.924125	0.940453	1.12275	0.167032	0.000919565	3.03642
A0A0B8RZA3	Prohibitin	PHB	Prohibitin OS=Sus scrofa domesticus OX=9825 GN=PHB PE=4 SV=1 - [A0A0B8RZA3_PIG]	43.01	11	11	33	272	29.7859	5.75732	0.9727	0.987361	0.993023	0.984361	1.06785	1.00839	1.03981	1.03868	0.9477	-0.0774977	0.0406196	1.39126
A0A287AXI2	V-type proton ATPase subunit C	ATP6V1C1	V-type proton ATPase subunit C OS=Sus scrofa OX=9823 GN=ATP6V1C1 PE=1 SV=1 - [A0A287AXI2_PIG]	36.91	16	16	39	382	43.982	7.43018	0.989401	0.970927	0.968439	0.976256	1.02093	1.02154	1.01496	1.01914	0.957917	-0.0620274	0.00347728	2.45876
F1SU59	Annexin	ANXA7	Annexin OS=Sus scrofa OX=9823 GN=ANXA7 PE=1 SV=3 - [F1SU59_PIG]	34.78	15	15	36	460	49.5102	6.34131	1.01947	1.02409	1.03483	1.02613	0.931333	0.981794	0.943253	0.952127	1.07772	0.107988	0.00961578	2.01702
A6M929	Eukaryotic translation initiation factor 4A isoform 2	EIF4A2	Eukaryotic translation initiation factor 4A isoform 2 OS=Sus scrofa OX=9823 GN=EIF4A2 PE=3 SV=1 - [A6M929_PIG]	32.68	4	15	41	407	46.3828	5.47803	1.08892	1.05151	1.0353	1.05858	0.944791	0.982687	0.936439	0.954639	1.10888	0.149099	0.00818924	2.08676
I3LCI2	Pyruvate dehydrogenase E1 component subunit alpha	PDHA1	Pyruvate dehydrogenase E1 component subunit alpha OS=Sus scrofa OX=9823 GN=PDHA1 PE=1 SV=1 - [I3LCI2_PIG]	32.05	13	13	32	390	43.3366	8.03076	0.939599	0.935683	0.957302	0.944195	1.09059	1.02932	1.07346	1.06445	0.887023	-0.172957	0.00346009	2.46091
F1SPG9	Uncharacterized protein	ESYT1	Uncharacterized protein OS=Sus scrofa OX=9823 GN=ESYT1 PE=1 SV=2 - [F1SPG9_PIG]	20.15	19	19	40	1052	117.218	5.88428	0.964158	0.936584	0.991957	0.964233	1.07529	1.01726	1.0162	1.03625	0.930502	-0.103919	0.0462085	1.33528
A0A287AN37	Ras-related protein Rab-14	RAB14	Ras-related protein Rab-14 OS=Sus scrofa OX=9823 GN=RAB14 PE=4 SV=1 - [A0A287AN37_PIG]	57.67	10	11	46	215	23.8819	6.21436	1.00034	0.943953	0.956613	0.966969	1.06486	1.03578	1.05027	1.0503	0.92066	-0.11926	0.011891	1.92478
F1RX66	Glutathione reductase	GSR	Glutathione reductase OS=Sus scrofa OX=9823 GN=GSR PE=1 SV=3 - [F1RX66_PIG]	20.81	10	10	34	519	56.1656	8.26514	1.06198	1.05311	1.05089	1.05533	0.942418	0.958513	0.976715	0.959216	1.1002	0.137764	0.000782151	3.10671
A0A287ARX3	Uncharacterized protein	SLA-DRB1	Uncharacterized protein OS=Sus scrofa OX=9823 GN=SLA-DRB1 PE=1 SV=1 - [A0A287ARX3_PIG]	33.83	3	11	63	266	30.2483	7.53271	1.11152	1.02611	1.06312	1.06692	0.91726	0.948446	0.949304	0.938337	1.13703	0.185274	0.00875412	2.05779
A0A287A365	Uncharacterized protein	GNB4	Uncharacterized protein OS=Sus scrofa OX=9823 GN=GNB4 PE=1 SV=1 - [A0A287A365_PIG]	24.41	3	8	27	340	37.543	5.99854	1.12951	1.09215	1.12809	1.11658	0.969045	0.949684	0.998831	0.97252	1.14813	0.199292	0.00156132	2.80651
I3L893	Rab GDP dissociation inhibitor	GDI1	Rab GDP dissociation inhibitor OS=Sus scrofa OX=9823 GN=GDI1 PE=1 SV=2 - [I3L893_PIG]	49.18	14	18	34	425	48.123	5.40186	1.00965	1.01223	1.06142	1.02777	0.928553	0.968354	0.94244	0.946449	1.08592	0.118916	0.0165481	1.78125
I3LIC2	Uncharacterized protein	LRPPRC	Uncharacterized protein OS=Sus scrofa OX=9823 GN=LRPPRC PE=1 SV=2 - [I3LIC2_PIG]	26.88	37	38	67	1369	155.883	6.48096	0.962721	0.960605	0.952538	0.958621	1.04613	1.00698	1.04655	1.03322	0.927801	-0.108113	0.0052168	2.2826
M3V815	Heterogeneous nuclear ribonucleoprotein R tv2	HNRNPR	Heterogeneous nuclear ribonucleoprotein R tv2 OS=Sus scrofa OX=9823 GN=HNRNPR PE=1 SV=1 - [M3V815_PIG]	30.02	12	19	41	633	70.8863	8.1333	0.91612	0.908121	0.949478	0.924573	1.10346	1.0485	1.05664	1.06953	0.864464	-0.210122	0.00243523	2.61346
I3LQD3	Calpain-2 catalytic subunit	CAPN2	Calpain-2 catalytic subunit OS=Sus scrofa OX=9823 GN=CAPN2 PE=1 SV=2 - [I3LQD3_PIG]	24.86	15	16	41	700	79.8417	4.98291	1.07632	1.06842	1.06998	1.07157	0.929574	0.963614	0.919567	0.937585	1.14291	0.192705	0.00058669	3.23159
A0A287AT18	Proteasome subunit alpha type	PSMA7	Proteasome subunit alpha type OS=Sus scrofa OX=9823 GN=PSMA7 PE=1 SV=1 - [A0A287AT18_PIG]	38.71	10	10	36	248	27.8496	8.67529	1.06108	1.02707	1.04317	1.04377	0.963195	0.980999	0.955555	0.966583	1.07986	0.110844	0.00337363	2.4719
A0A287APZ8	Superoxide dismutase	SOD2	Superoxide dismutase OS=Sus scrofa OX=9823 GN=SOD2 PE=1 SV=1 - [A0A287APZ8_PIG]	34.01	3	7	44	197	22.0332	8.41162	1.10796	1.09468	1.04378	1.08214	0.972536	0.896091	0.980701	0.949776	1.13936	0.188227	0.0164672	1.78338
I3LNG8	Uncharacterized protein	STIP1	Uncharacterized protein OS=Sus scrofa OX=9823 GN=STIP1 PE=1 SV=2 - [I3LNG8_PIG]	48.43	29	29	63	543	62.4243	6.75635	1.12228	1.08512	1.0504	1.08594	0.924215	0.967233	0.933155	0.941535	1.15337	0.205854	0.00417264	2.37959
F1RVP8	V-type proton ATPase subunit a	TCIRG1	V-type proton ATPase subunit a OS=Sus scrofa OX=9823 GN=TCIRG1 PE=1 SV=3 - [F1RVP8_PIG]	24.61	19	20	44	833	93.0301	6.58057	0.978816	0.972983	0.979084	0.976961	1.036	1.01703	1.03154	1.02819	0.950177	-0.0737318	0.00107517	2.96852
F2Z5Q6	40S ribosomal protein S6	RPS6	40S ribosomal protein S6 OS=Sus scrofa OX=9823 GN=RPS6 PE=1 SV=3 - [F2Z5Q6_PIG]	27.06	4	7	30	218	24.953	11.1362	1.02323	1.02197	1.00109	1.01543	0.990903	0.983901	0.972599	0.982468	1.03355	0.0476096	0.0210902	1.67592
F1SJ07	Pleckstrin	PLEK	Pleckstrin OS=Sus scrofa OX=9823 GN=PLEK PE=1 SV=2 - [F1SJ07_PIG]	17.71	6	6	24	350	40.0413	8.11865	1.06376	1.02818	1.02144	1.03779	0.90892	0.95205	0.882515	0.914495	1.13483	0.182474	0.00695252	2.15786
Q95342	60S ribosomal protein L18	RPL18	60S ribosomal protein L18 OS=Sus scrofa OX=9823 GN=RPL18 PE=1 SV=4 - [RL18_PIG]	33.33	6	6	18	195	22.2904	11.6929	0.997053	1.00876	1.02502	1.01028	0.963374	0.986516	0.972874	0.974255	1.03697	0.0523811	0.0267466	1.57273
A0A287ANM8	Uncharacterized protein	GATD3A	Uncharacterized protein OS=Sus scrofa OX=9823 GN=GATD3A PE=1 SV=1 - [A0A287ANM8_PIG]	40.88	9	9	24	274	28.8082	8.14795	0.969423	0.996372	0.969046	0.978281	1.02054	1.02375	1.02228	1.02219	0.957044	-0.0633428	0.00847059	2.07209
D0G0C3	Adenosylhomocysteinase	AHCY	Adenosylhomocysteinase OS=Sus scrofa OX=9823 GN=AHCY PE=2 SV=1 - [D0G0C3_PIG]	43.52	19	20	63	432	47.6933	6.29053	1.06496	1.01685	1.0132	1.03167	0.950492	0.979011	0.99025	0.973251	1.06002	0.0840942	0.046082	1.33647
F1RHH8	Uncharacterized protein	PRPF8	Uncharacterized protein OS=Sus scrofa OX=9823 GN=PRPF8 PE=1 SV=3 - [F1RHH8_PIG]	13.23	30	30	48	2335	273.427	8.83643	0.969431	0.97479	0.966546	0.970256	1.05071	1.01607	1.05633	1.04104	0.93201	-0.101583	0.00525274	2.27961
A0A287B8R2	Uncharacterized protein	NUDC	Uncharacterized protein OS=Sus scrofa OX=9823 GN=NUDC PE=1 SV=1 - [A0A287B8R2_PIG]	40.83	17	18	45	409	46.6764	6.58057	1.06536	1.04086	1.0843	1.06351	0.949278	0.960941	0.931507	0.947242	1.12274	0.167026	0.00157371	2.80308
A0A287AXM3	N-acetylglucosamine-6-sulfatase	GNS	N-acetylglucosamine-6-sulfatase OS=Sus scrofa OX=9823 GN=GNS PE=1 SV=1 - [A0A287AXM3_PIG]	13.51	6	6	27	496	55.6158	8.19189	1.06299	1.04473	1.10803	1.07191	0.99357	0.912184	0.972195	0.959316	1.11737	0.16011	0.021611	1.66532
F1SNE9	Coatomer subunit gamma	COPG2	Coatomer subunit gamma OS=Sus scrofa OX=9823 GN=COPG2 PE=1 SV=2 - [F1SNE9_PIG]	22.85	1	21	37	871	97.3634	5.75732	0.975371	1.06015	1.02497	1.02016	0.875365	0.897148	0.913384	0.895299	1.13947	0.188358	0.0097778	2.00976
F1SKM0	Uncharacterized protein	UQCRC1	Uncharacterized protein OS=Sus scrofa OX=9823 GN=UQCRC1 PE=1 SV=2 - [F1SKM0_PIG]	30.28	12	12	27	459	50.5751	6.29053	0.949061	0.959927	0.987123	0.96537	1.06235	1.00459	1.04575	1.03756	0.930421	-0.104044	0.0246528	1.60813
O97763	NPC intracellular cholesterol transporter 2	NPC2	NPC intracellular cholesterol transporter 2 OS=Sus scrofa OX=9823 GN=NPC2 PE=1 SV=1 - [NPC2_PIG]	49.66	6	6	35	149	16.2772	6.87354	0.986206	0.923943	0.907658	0.939269	1.09214	0.991299	1.10874	1.06406	0.882721	-0.179971	0.0464695	1.33283
F1RGC9	Uncharacterized protein	PSMD13	Uncharacterized protein OS=Sus scrofa OX=9823 GN=PSMD13 PE=1 SV=1 - [F1RGC9_PIG]	35.11	15	15	33	376	42.8401	5.69385	1.04926	1.03367	1.02512	1.03602	0.957834	0.962959	0.95121	0.957334	1.08219	0.113952	0.000555477	3.25533
F1SHN7	Uncharacterized protein	LRRK2	Uncharacterized protein OS=Sus scrofa OX=9823 GN=LRRK2 PE=4 SV=3 - [F1SHN7_PIG]	13.35	33	34	45	2525	285.039	6.72705	0.945693	0.923464	0.935534	0.934897	1.0399	1.04139	1.01825	1.03318	0.904872	-0.144214	0.000568783	3.24505
A0A286ZPT0	Coatomer subunit beta'	COPB2	Coatomer subunit beta' OS=Sus scrofa OX=9823 GN=COPB2 PE=1 SV=1 - [A0A286ZPT0_PIG]	26.05	22	22	48	906	102.281	5.33838	1.04656	1.02689	1.03159	1.03501	0.960515	0.994731	0.976017	0.977088	1.05928	0.0830894	0.00737363	2.13232
I3LQN4	Uncharacterized protein	PHB2	Uncharacterized protein OS=Sus scrofa OX=9823 GN=PHB2 PE=1 SV=1 - [I3LQN4_PIG]	46.49	15	15	37	299	33.3669	9.84717	0.997306	0.958855	0.966021	0.974061	1.05972	1.04065	1.06676	1.05571	0.922661	-0.116127	0.00447524	2.34918
F1SID4	Uncharacterized protein	PSMC3	Uncharacterized protein OS=Sus scrofa OX=9823 GN=PSMC3 PE=1 SV=2 - [F1SID4_PIG]	44.12	18	18	34	442	49.5426	5.18604	1.06945	1.03731	1.03734	1.04803	0.954723	0.967013	0.942162	0.954632	1.09784	0.134665	0.00192471	2.71564
A0A287B4G4	Uncharacterized protein	RAC1	Uncharacterized protein OS=Sus scrofa OX=9823 GN=RAC1 PE=1 SV=1 - [A0A287B4G4_PIG]	38.54	3	7	30	192	21.4362	8.49951	1.09418	1.11415	1.05107	1.08646	0.939278	0.897676	1.00181	0.946255	1.14817	0.19934	0.0168682	1.77293
A0A287APY7	Uncharacterized protein	LRRFIP2	Uncharacterized protein OS=Sus scrofa OX=9823 GN=LRRFIP2 PE=4 SV=1 - [A0A287APY7_PIG]	24.34	9	10	27	415	46.9099	5.59229	0.964833	0.947238	0.952308	0.954793	1.03183	1.02412	1.03536	1.03044	0.926589	-0.109999	0.000257922	3.58851
K9IVV1	Sphingosine-1-phosphate lyase 1	SGPL1	Sphingosine-1-phosphate lyase 1 OS=Sus scrofa OX=9823 GN=SGPL1 PE=1 SV=1 - [K9IVV1_PIG]	32.39	20	20	37	568	63.5589	9.24658	1.08831	1.00872	1.0339	1.04364	0.952912	0.970989	0.986978	0.970293	1.07559	0.105134	0.0449904	1.34688
A0A286ZYY8	Uncharacterized protein	MYBBP1A	Uncharacterized protein OS=Sus scrofa OX=9823 GN=MYBBP1A PE=1 SV=1 - [A0A286ZYY8_PIG]	14.54	22	22	37	1534	170.848	9.31982	0.956336	0.970981	0.977139	0.968152	1.05342	1.00575	1.04979	1.03632	0.934221	-0.0981642	0.0145295	1.83775
I3LA84	Uncharacterized protein	PLOD3	Uncharacterized protein OS=Sus scrofa OX=9823 GN=PLOD3 PE=1 SV=2 - [I3LA84_PIG]	22.7	17	17	44	740	84.5887	6.37939	1.03987	1.04157	1.02986	1.0371	1.01614	0.958146	0.990801	0.988361	1.04931	0.0694451	0.0469952	1.32795
I3LL55	Uncharacterized protein	PSMD3	Uncharacterized protein OS=Sus scrofa OX=9823 GN=PSMD3 PE=1 SV=2 - [I3LL55_PIG]	32.3	16	16	36	517	58.9646	8.45557	1.04493	1.05208	1.05741	1.05147	0.919872	0.967881	0.926194	0.937983	1.12099	0.164777	0.00184597	2.73378
F1RQ90	Uncharacterized protein	RBMXL1	Uncharacterized protein OS=Sus scrofa OX=9823 GN=RBMXL1 PE=4 SV=1 - [F1RQ90_PIG]	45.64	20	22	57	390	42.2493	10.0522	0.973987	0.965986	0.918793	0.952922	1.0796	1.03821	1.1165	1.0781	0.883887	-0.178066	0.0116527	1.93357
A5D9N3	Allograft inflammatory factor 1	AIF1	Allograft inflammatory factor 1 OS=Sus scrofa OX=9823 GN=AIF1 PE=1 SV=1 - [A5D9N3_PIG]	55.1	8	9	41	147	16.6846	7.23975	1.06899	1.01797	1.04161	1.04286	0.939374	0.971855	0.975811	0.962347	1.08366	0.115915	0.0126427	1.89816
A0A287A4A5	Uncharacterized protein	SEC22B	Uncharacterized protein OS=Sus scrofa OX=9823 GN=SEC22B PE=1 SV=1 - [A0A287A4A5_PIG]	39.15	8	8	26	212	24.1074	8.11865	0.994467	0.954391	0.943513	0.964124	1.05799	1.02362	1.07935	1.05365	0.91503	-0.128109	0.0162727	1.78854
A0A023PN04	Peptidylprolyl isomerase	FKBP5	Peptidylprolyl isomerase OS=Sus scrofa OX=9823 GN=FKBP5 PE=1 SV=1 - [A0A023PN04_PIG]	26.7	13	13	34	457	51.1747	5.89697	0.969916	0.947056	0.982703	0.966559	1.00406	1.01771	1.02271	1.01483	0.952436	-0.0703059	0.0150604	1.82216
A0A287BLV7	Uncharacterized protein	NDUFS1	Uncharacterized protein OS=Sus scrofa OX=9823 GN=NDUFS1 PE=1 SV=1 - [A0A287BLV7_PIG]	28.75	19	19	31	727	79.4885	6.1001	0.978557	0.9562	0.986464	0.973741	1.0354	0.995701	1.03978	1.02363	0.951264	-0.0720823	0.0404087	1.39353
M3TYC1	Eukaryotic translation initiation factor 3 subunit B	EIF3B	Eukaryotic translation initiation factor 3 subunit B OS=Sus scrofa OX=9823 GN=EIF3B PE=2 SV=1 - [M3TYC1_PIG]	23.21	18	18	37	784	89.0132	5.021	1.01965	1.01452	1.01381	1.01599	0.978394	1.00643	0.987775	0.990865	1.02536	0.0361291	0.0408693	1.3886
F1STR1	Uncharacterized protein	CTSC	Uncharacterized protein OS=Sus scrofa OX=9823 GN=CTSC PE=1 SV=1 - [F1STR1_PIG]	14.25	7	7	31	463	52.0184	7.75244	1.03647	1.08332	1.07138	1.06372	1.00275	0.914044	0.997396	0.971398	1.09504	0.130986	0.0446731	1.34995
K7GQ44	Septin 6	SEPT6	Septin 6 OS=Sus scrofa OX=9823 GN=SEPT6 PE=1 SV=2 - [K7GQ44_PIG]	33.72	6	14	31	427	48.7169	6.81494	1.08156	1.0267	1.04896	1.05241	0.96248	0.961758	0.947549	0.957262	1.09939	0.136706	0.00464641	2.33288
F1SUP1	Uncharacterized protein	AKR7A2	Uncharacterized protein OS=Sus scrofa OX=9823 GN=AKR7A2 PE=1 SV=2 - [F1SUP1_PIG]	31.17	11	11	28	369	40.8724	8.35303	1.07872	1.0665	1.04864	1.06462	0.929254	0.96439	0.965078	0.952907	1.11723	0.159931	0.0016106	2.79301
P62197	26S proteasome regulatory subunit 8	PSMC5	26S proteasome regulatory subunit 8 OS=Sus scrofa OX=9823 GN=PSMC5 PE=2 SV=1 - [PRS8_PIG]	33.74	11	13	31	406	45.5971	7.54736	1.08563	1.05371	1.05465	1.06466	0.927324	0.995363	0.918137	0.946942	1.12432	0.169049	0.0113387	1.94544
Q9TSX9	Peroxiredoxin-6	PRDX6	Peroxiredoxin-6 OS=Sus scrofa OX=9823 GN=PRDX6 PE=2 SV=3 - [PRDX6_PIG]	54.02	11	11	30	224	25.0211	6.01123	1.03045	1.03591	1.04903	1.03846	0.933866	0.984683	0.939463	0.952671	1.09005	0.1244	0.00725833	2.13916
I3LR32	Uncharacterized protein	CCT5	Uncharacterized protein OS=Sus scrofa OX=9823 GN=CCT5 PE=1 SV=2 - [I3LR32_PIG]	40.11	22	23	56	541	59.6259	5.8208	1.04556	1.04281	1.0416	1.04332	0.944152	0.965872	0.956436	0.955487	1.09193	0.126879	0.000162923	3.78802
F1S4P6	Eukaryotic translation initiation factor 3 subunit A	EIF3A	Eukaryotic translation initiation factor 3 subunit A OS=Sus scrofa OX=9823 GN=EIF3A PE=1 SV=2 - [F1S4P6_PIG]	24.49	37	37	61	1376	165.957	6.7124	1.01072	1.03089	1.0363	1.02597	0.942225	0.99132	0.957251	0.963599	1.06473	0.0904822	0.0193541	1.71323
A0A287BNE9	Uncharacterized protein	TRIM28	Uncharacterized protein OS=Sus scrofa OX=9823 GN=TRIM28 PE=4 SV=1 - [A0A287BNE9_PIG]	20.12	15	15	33	835	88.4314	5.71924	0.954945	0.915572	0.96179	0.944102	1.05968	1.03448	1.05526	1.04981	0.899309	-0.153111	0.00295729	2.52911
B6E241	Growth factor receptor bound protein 2	GRB2	Growth factor receptor bound protein 2 OS=Sus scrofa OX=9823 GN=GRB2 PE=1 SV=1 - [B6E241_PIG]	55.76	12	12	33	217	25.1904	6.31592	1.07038	1.05501	1.04615	1.05718	0.932651	0.980565	0.939847	0.951021	1.11163	0.152674	0.00300963	2.52149
F1S300	Uncharacterized protein	TPR	Uncharacterized protein OS=Sus scrofa OX=9823 GN=TPR PE=1 SV=3 - [F1S300_PIG]	16.94	44	44	59	2438	274.554	5.04639	0.984933	0.969328	0.982112	0.978791	1.04977	1.02978	1.04213	1.04056	0.940638	-0.0882885	0.00121342	2.91599
A0A286ZQX2	Uncharacterized protein	VAV1	Uncharacterized protein OS=Sus scrofa OX=9823 GN=VAV1 PE=4 SV=1 - [A0A286ZQX2_PIG]	25.21	21	22	45	845	98.189	6.50732	1.0521	1.027	1.02091	1.03334	0.946871	0.988729	0.961552	0.965717	1.07002	0.0976378	0.0121386	1.91583
F1S8J6	Uncharacterized protein	RAB2B	Uncharacterized protein OS=Sus scrofa OX=9823 GN=RAB2B PE=1 SV=1 - [F1S8J6_PIG]	44.91	2	8	22	216	24.2211	7.38623	1.0979	1.07038	1.05883	1.0757	0.89598	0.88616	0.917444	0.899861	1.19541	0.257506	0.000288889	3.53927
A0A0B8RZL4	Eukaryotic translation initiation factor 3 subunit C	EIF3C	Eukaryotic translation initiation factor 3 subunit C OS=Sus scrofa domesticus OX=9825 GN=EIF3C PE=3 SV=1 - [A0A0B8RZL4_PIG]	19.61	19	19	36	913	105.553	5.71924	1.03181	1.02679	1.03977	1.03279	0.94632	0.979776	0.965073	0.963723	1.07167	0.099854	0.00266125	2.57491
F1SAF0	Dihydrolipoyl dehydrogenase	DLD	Dihydrolipoyl dehydrogenase OS=Sus scrofa OX=9823 GN=DLD PE=1 SV=1 - [F1SAF0_PIG]	25.54	12	12	28	509	54.185	7.6792	0.978723	0.980339	0.96937	0.976144	1.04803	1.00802	1.03564	1.03056	0.947195	-0.0782666	0.0115031	1.93919
A0A287ANC8	Uncharacterized protein	MYO5A	Uncharacterized protein OS=Sus scrofa OX=9823 GN=MYO5A PE=1 SV=1 - [A0A287ANC8_PIG]	17.99	35	35	49	1818	211.431	8.5874	0.919661	0.908764	0.923526	0.917317	1.08337	1.06772	1.06891	1.07333	0.854645	-0.226603	2.01042e-05	4.69671
F1S530	60S ribosomal protein L5	RPL5	60S ribosomal protein L5 OS=Sus scrofa OX=9823 GN=RPL5 PE=1 SV=2 - [F1S530_PIG]	27.38	9	9	36	252	29.4623	9.80322	1.04888	1.00959	1.03207	1.03018	0.976455	0.961317	0.9734	0.970391	1.06161	0.0862552	0.0082352	2.08433
K7GQZ4	Uncharacterized protein	ALOX5	Uncharacterized protein OS=Sus scrofa OX=9823 GN=ALOX5 PE=1 SV=2 - [K7GQZ4_PIG]	23.35	13	13	31	638	72.9128	6.7124	0.984812	0.962333	0.955546	0.967564	1.02873	1.03158	0.990893	1.01707	0.951328	-0.0719853	0.0351894	1.45359
A0A287ACN4	Nuclear pore complex protein Nup93	NUP93	Nuclear pore complex protein Nup93 OS=Sus scrofa OX=9823 GN=NUP93 PE=1 SV=1 - [A0A287ACN4_PIG]	27.23	22	22	36	797	90.7873	5.70654	0.940039	0.956861	0.949403	0.948768	1.04905	1.03588	1.02885	1.03792	0.914101	-0.129575	0.000312247	3.5055
G0Z3A1	Phosphoglucomutase 1	PGM1	Phosphoglucomutase 1 OS=Sus scrofa OX=9823 GN=PGM1 PE=2 SV=1 - [G0Z3A1_PIG]	39.15	20	21	34	562	61.6857	6.49365	1.07151	1.04927	1.05033	1.05704	0.916822	0.969792	0.930068	0.938894	1.12583	0.17099	0.00250218	2.60168
F1S1J9	Eukaryotic translation initiation factor 3 subunit H	EIF3H	Eukaryotic translation initiation factor 3 subunit H OS=Sus scrofa OX=9823 GN=EIF3H PE=1 SV=2 - [F1S1J9_PIG]	33.64	12	12	29	327	37.1206	6.96143	1.02525	1.02608	1.04271	1.03135	0.948189	0.99424	0.970956	0.971128	1.06201	0.0867933	0.0140928	1.851
F1RG41	Uncharacterized protein	ABCB10	Uncharacterized protein OS=Sus scrofa OX=9823 GN=ABCB10 PE=4 SV=3 - [F1RG41_PIG]	19.03	14	14	26	725	77.21	9.89111	0.975692	0.971207	0.959181	0.968693	1.05126	0.996083	1.07111	1.03948	0.931898	-0.101756	0.0369099	1.43286
A0A287BLM6	Mitogen-activated protein kinase	MAPK3	Mitogen-activated protein kinase OS=Sus scrofa OX=9823 GN=MAPK3 PE=1 SV=1 - [A0A287BLM6_PIG]	37.63	10	13	27	380	43.0401	6.46826	1.02576	1.04579	1.00663	1.02606	0.986558	0.979329	0.98687	0.984253	1.04248	0.0600142	0.022507	1.64768
F1RR96	Uncharacterized protein	DOCK2	Uncharacterized protein OS=Sus scrofa OX=9823 GN=DOCK2 PE=3 SV=3 - [F1RR96_PIG]	12.26	21	22	34	1795	207.933	6.90283	0.97529	0.95199	0.955252	0.960844	1.04778	1.04391	1.02187	1.03785	0.9258	-0.111228	0.00209613	2.67858
F1S982	Coatomer subunit beta	COPB1	Coatomer subunit beta OS=Sus scrofa OX=9823 GN=COPB1 PE=1 SV=3 - [F1S982_PIG]	24.97	22	22	41	953	107.074	5.99854	1.02419	1.02342	1.03794	1.02852	0.972472	0.997566	0.956875	0.975638	1.0542	0.0761486	0.0143159	1.84418
K9IVQ3	Non-POU domain containing octamer binding	NONO	Non-POU domain containing octamer binding OS=Sus scrofa OX=9823 GN=NONO PE=1 SV=1 - [K9IVQ3_PIG]	27.23	13	16	45	470	54.0692	8.95361	0.980154	0.976752	0.998602	0.985169	1.01551	1.00464	1.0249	1.01502	0.970595	-0.0430587	0.0291099	1.53596
A0A286ZPF5	Mitogen-activated protein kinase	MAPK1	Mitogen-activated protein kinase OS=Sus scrofa OX=9823 GN=MAPK1 PE=1 SV=1 - [A0A286ZPF5_PIG]	40.39	11	14	36	359	41.2922	6.97607	1.07515	1.06759	1.09668	1.07981	0.880483	0.972736	0.927082	0.926767	1.16513	0.220492	0.00546419	2.26247
A0A287B8B1	Uncharacterized protein	ST13	Uncharacterized protein OS=Sus scrofa OX=9823 GN=ST13 PE=1 SV=1 - [A0A287B8B1_PIG]	28.53	11	11	35	361	40.7072	5.37646	1.07921	1.07741	1.09539	1.084	0.919793	0.954269	0.895722	0.923261	1.1741	0.231558	0.000855848	3.0676
A0A287AEK2	cAMP-dependent protein kinase type II-alpha regulatory subunit	PRKAR2A	cAMP-dependent protein kinase type II-alpha regulatory subunit OS=Sus scrofa OX=9823 GN=PRKAR2A PE=1 SV=1 - [A0A287AEK2_PIG]	30.08	11	11	23	389	43.6868	4.88135	1.05141	1.05635	1.07975	1.0625	0.938658	0.945994	0.947934	0.944195	1.1253	0.17031	0.000209397	3.67903
A0A287ACV7	Uncharacterized protein	PRXL2A	Uncharacterized protein OS=Sus scrofa OX=9823 GN=PRXL2A PE=1 SV=1 - [A0A287ACV7_PIG]	28.9	7	7	30	218	24.3459	9.15869	0.962773	0.945775	0.968798	0.959115	1.0957	1.03478	1.04364	1.05804	0.9065	-0.141621	0.00807833	2.09268
I3LU05	Uncharacterized protein	DOCK10	Uncharacterized protein OS=Sus scrofa OX=9823 GN=DOCK10 PE=3 SV=2 - [I3LU05_PIG]	11.85	24	27	36	2177	248.786	7.04932	1.01383	1.03639	1.01991	1.02338	0.983306	0.989357	0.992215	0.988293	1.0355	0.0503289	0.00833437	2.07913
A0A286ZMW0	Uncharacterized protein	ERP44	Uncharacterized protein OS=Sus scrofa OX=9823 GN=ERP44 PE=1 SV=1 - [A0A286ZMW0_PIG]	32.85	10	12	38	344	39.9769	5.88428	0.967604	0.976832	0.988128	0.977521	1.05396	1.03627	1.05417	1.04813	0.932632	-0.10062	0.00109179	2.96186
K9J4V0	U5 small nuclear ribonucleoprotein 200 kDa helicase	SNRNP200	U5 small nuclear ribonucleoprotein 200 kDa helicase OS=Sus scrofa OX=9823 GN=SNRNP200 PE=1 SV=1 - [K9J4V0_PIG]	14.19	30	30	53	2136	244.369	6.07471	0.976992	0.965762	0.982511	0.975088	1.04814	1.00431	1.02754	1.02666	0.949764	-0.074359	0.0191699	1.71738
F1SII4	Uncharacterized protein	GARS	Uncharacterized protein OS=Sus scrofa OX=9823 GN=GARS PE=1 SV=1 - [F1SII4_PIG]	16.04	12	13	33	742	83.2066	7.37158	1.09849	1.03541	1.0271	1.05367	0.951427	0.990598	0.934052	0.958693	1.09907	0.136278	0.0276832	1.55778
F1SQR8	Leukotriene A(4) hydrolase	LTA4H	Leukotriene A(4) hydrolase OS=Sus scrofa OX=9823 GN=LTA4H PE=3 SV=3 - [F1SQR8_PIG]	31.8	16	17	35	610	69.004	6.20166	1.03809	1.00657	1.02993	1.02486	0.964854	0.982949	0.974607	0.974136	1.05208	0.0732376	0.0093117	2.03097
F1RWJ6	Aminopeptidase	NPEPPS	Aminopeptidase OS=Sus scrofa OX=9823 GN=NPEPPS PE=1 SV=2 - [F1RWJ6_PIG]	20.96	20	20	38	921	103.558	5.78271	1.08976	1.06611	1.0835	1.07979	0.897154	0.954484	0.918861	0.9235	1.16923	0.225564	0.000999198	3.00035
A0A286ZRC7	Uncharacterized protein	DCTN1	Uncharacterized protein OS=Sus scrofa OX=9823 GN=DCTN1 PE=1 SV=1 - [A0A286ZRC7_PIG]	19.58	21	22	37	1251	138.385	5.43994	0.999067	1.01581	1.04525	1.02004	0.967025	0.986147	0.963586	0.972253	1.04915	0.0692223	0.0348078	1.45832
A0A287BG14	Uncharacterized protein	PSMC6	Uncharacterized protein OS=Sus scrofa OX=9823 GN=PSMC6 PE=1 SV=1 - [A0A287BG14_PIG]	38.96	15	15	29	403	45.826	7.48877	1.04355	1.05168	1.06578	1.05367	0.930665	0.943575	0.943304	0.939181	1.1219	0.165947	0.0001232	3.90939
A0A286ZZI6	Uncharacterized protein	LRRFIP1	Uncharacterized protein OS=Sus scrofa OX=9823 GN=LRRFIP1 PE=1 SV=1 - [A0A286ZZI6_PIG]	16.79	5	7	17	393	44.5992	5.87158	0.934786	0.950011	0.928431	0.937743	1.07963	1.00792	1.004	1.03052	0.909971	-0.136108	0.02173	1.66294
F1SEY1	Alpha-mannosidase	MAN2B1	Alpha-mannosidase OS=Sus scrofa OX=9823 GN=MAN2B1 PE=3 SV=2 - [F1SEY1_PIG]	19.35	17	17	40	956	108.374	6.82959	1.03781	1.04643	1.04964	1.04463	0.972548	0.944984	0.994278	0.970603	1.07627	0.106035	0.00729266	2.13711
A0A286ZN31	Uncharacterized protein	SUN2	Uncharacterized protein OS=Sus scrofa OX=9823 GN=SUN2 PE=1 SV=1 - [A0A286ZN31_PIG]	28.51	19	19	37	698	78.0647	6.78564	0.901287	0.920522	0.920023	0.913944	1.08663	1.04773	1.10567	1.08001	0.846235	-0.24087	0.000798006	3.09799
K7GNJ2	Uncharacterized protein	ITGAL	Uncharacterized protein OS=Sus scrofa OX=9823 GN=ITGAL PE=1 SV=1 - [K7GNJ2_PIG]	18.02	18	18	34	960	105.625	5.47803	0.925108	0.925591	0.908778	0.919826	1.05805	1.05056	1.09006	1.06622	0.862697	-0.213074	0.000388549	3.41055
A5A768	Adaptor-related protein complex 3, delta-1 subunit (Fragment)	AP3D1	Adaptor-related protein complex 3, delta-1 subunit (Fragment) OS=Sus scrofa OX=9823 GN=AP3D1 PE=2 SV=1 - [A5A768_PIG]	19.48	24	24	37	1201	135.529	7.21045	1.05265	1.00887	1.04104	1.03418	0.949134	0.99924	0.955945	0.968106	1.06825	0.0952561	0.0318768	1.49653
F1RX49	6-phosphofructokinase	PFKP	6-phosphofructokinase OS=Sus scrofa OX=9823 GN=PFKP PE=1 SV=3 - [F1RX49_PIG]	15.32	8	10	19	744	81.0493	7.44482	1.01474	1.02989	1.02695	1.02386	0.973664	0.983185	0.967444	0.974764	1.05037	0.0708935	0.00166293	2.77913
A0A286ZU42	Uncharacterized protein	PICALM	Uncharacterized protein OS=Sus scrofa OX=9823 GN=PICALM PE=1 SV=1 - [A0A286ZU42_PIG]	23.31	14	15	30	605	65.7516	8.99756	0.949983	0.942617	0.919808	0.937469	1.07533	1.02586	1.05685	1.05268	0.890553	-0.167227	0.00250158	2.60179
A0A287A808	Cytochrome c oxidase subunit	COX6B	Cytochrome c oxidase subunit OS=Sus scrofa OX=9823 GN=COX6B PE=1 SV=1 - [A0A287A808_PIG]	59.3	5	5	25	86	10.1498	8.48486	0.966633	0.955153	0.941664	0.954483	1.05545	1.02223	1.08193	1.05321	0.906265	-0.141995	0.00619387	2.20804
A0A287AGR0	Uncharacterized protein	NSFL1C	Uncharacterized protein OS=Sus scrofa OX=9823 GN=NSFL1C PE=1 SV=1 - [A0A287AGR0_PIG]	35.07	11	11	28	345	37.573	5.90967	1.02359	1.02935	1.01756	1.0235	0.991811	0.977316	0.949544	0.97289	1.05202	0.0731676	0.0170161	1.76914
A0A287BA45	Succinate--CoA ligase [GDP-forming] subunit beta, mitochondrial	SUCLG2	Succinate--CoA ligase [GDP-forming] subunit beta, mitochondrial OS=Sus scrofa OX=9823 GN=SUCLG2 PE=3 SV=1 - [A0A287BA45_PIG]	29.64	11	11	18	415	44.8084	5.46533	0.967118	0.974917	1.01213	0.984722	1.04723	1.02022	1.02542	1.03096	0.955155	-0.0661932	0.0459283	1.33792
P50578	Aldo-keto reductase family 1 member A1	AKR1A1	Aldo-keto reductase family 1 member A1 OS=Sus scrofa OX=9823 GN=AKR1A1 PE=1 SV=3 - [AK1A1_PIG]	42.77	14	15	55	325	36.559	6.99072	1.09316	1.04292	1.00736	1.04781	0.955545	0.96832	0.959386	0.961084	1.09024	0.12465	0.0261695	1.5822
A0A287A096	Eukaryotic translation initiation factor 2 subunit 1	EIF2S1	Eukaryotic translation initiation factor 2 subunit 1 OS=Sus scrofa OX=9823 GN=EIF2S1 PE=1 SV=1 - [A0A287A096_PIG]	40.32	13	13	31	315	36.0854	5.08447	1.08326	1.04259	1.04939	1.05841	0.918309	0.967633	0.949151	0.945031	1.11998	0.16347	0.00404339	2.39325
F2Z5K4	Uncharacterized protein	RHOC	Uncharacterized protein OS=Sus scrofa OX=9823 GN=RHOC PE=1 SV=1 - [F2Z5K4_PIG]	23.32	1	4	16	193	21.9923	6.58057	1.12019	1.04066	1.06897	1.07661	0.886259	0.984684	0.886589	0.919177	1.17127	0.228076	0.0172741	1.7626
F1SHH7	Uncharacterized protein	API5	Uncharacterized protein OS=Sus scrofa OX=9823 GN=API5 PE=1 SV=2 - [F1SHH7_PIG]	21.03	10	10	21	504	56.8278	5.92236	0.977452	0.968809	0.97091	0.972391	1.01755	1.0107	1.01552	1.01459	0.958408	-0.0612881	0.000215492	3.66657
K7GP41	Uncharacterized protein	MPP1	Uncharacterized protein OS=Sus scrofa OX=9823 GN=MPP1 PE=1 SV=2 - [K7GP41_PIG]	22.75	10	10	22	466	51.8594	6.91748	1.05579	1.0932	1.12653	1.09184	0.950672	0.915065	0.96895	0.944896	1.15552	0.208538	0.00472235	2.32584
I3L918	Uncharacterized protein	CSE1L	Uncharacterized protein OS=Sus scrofa OX=9823 GN=CSE1L PE=1 SV=2 - [I3L918_PIG]	19.28	18	18	26	913	103.892	6.16357	1.05622	1.02756	1.03395	1.03924	0.931604	0.979267	0.947009	0.952627	1.09092	0.125548	0.00631594	2.19956
K7N7E7	Uncharacterized protein	MOGS	Uncharacterized protein OS=Sus scrofa OX=9823 GN=MOGS PE=1 SV=1 - [K7N7E7_PIG]	20.74	17	17	30	839	92.4849	9.46631	0.980293	0.967801	0.981587	0.97656	1.02649	1.0199	1.05341	1.03327	0.945119	-0.0814321	0.00705927	2.15124
F1SSL6	Proteasome subunit alpha type	PSMA3	Proteasome subunit alpha type OS=Sus scrofa OX=9823 GN=PSMA3 PE=1 SV=1 - [F1SSL6_PIG]	36.86	11	11	30	255	28.4151	5.43994	1.10465	1.06358	1.03682	1.06835	0.922085	0.94338	0.937687	0.934384	1.14337	0.193295	0.00295129	2.52999
A0A287AV98	Uncharacterized protein	PSMD11	Uncharacterized protein OS=Sus scrofa OX=9823 GN=PSMD11 PE=1 SV=1 - [A0A287AV98_PIG]	27.86	12	12	23	420	47.2969	6.3667	1.06343	1.02225	1.03432	1.04	0.919201	0.984805	0.941506	0.948504	1.09646	0.132858	0.0159821	1.79637
A0A287AM26	Uncharacterized protein	RNPEP	Uncharacterized protein OS=Sus scrofa OX=9823 GN=RNPEP PE=1 SV=1 - [A0A287AM26_PIG]	25.93	17	17	34	648	72.0942	5.66846	1.08378	1.04568	1.02875	1.05274	0.931865	0.974456	0.952743	0.953021	1.10463	0.143566	0.00810564	2.09121
F1S4Z2	Uncharacterized protein	CHMP4B	Uncharacterized protein OS=Sus scrofa OX=9823 GN=CHMP4B PE=1 SV=3 - [F1S4Z2_PIG]	43.3	10	10	25	224	24.9636	4.81787	1.01802	1.02607	1.04634	1.03015	0.943207	0.966673	0.956392	0.955424	1.07821	0.108636	0.00230779	2.6368
F1SPG1	Uncharacterized protein	H1FX	Uncharacterized protein OS=Sus scrofa OX=9823 GN=H1FX PE=1 SV=1 - [F1SPG1_PIG]	44.86	11	11	25	214	22.5106	10.7114	0.995935	0.989821	0.927226	0.970994	1.12227	1.10706	1.12022	1.11652	0.869661	-0.201475	0.00292746	2.53351
F1SGH5	Pyruvate dehydrogenase E1 component subunit beta	PDHB	Pyruvate dehydrogenase E1 component subunit beta OS=Sus scrofa OX=9823 GN=PDHB PE=1 SV=1 - [F1SGH5_PIG]	28.33	8	8	24	360	39.2472	6.65381	0.97243	0.934292	0.958095	0.954939	1.07851	1.00361	1.01875	1.03362	0.923875	-0.11423	0.0364028	1.43886
I3LKU0	Uncharacterized protein	RAC2	Uncharacterized protein OS=Sus scrofa OX=9823 GN=RAC2 PE=1 SV=1 - [I3LKU0_PIG]	25.52	1	5	24	192	21.4101	7.60596	0.901639	0.986164	0.928313	0.938706	1.07993	1.0892	1.11448	1.09454	0.857628	-0.221576	0.0044735	2.34935
M3V7Z1	Cytoplasmic FMR1-interacting protein	CYFIP1 tv1	Cytoplasmic FMR1-interacting protein OS=Sus scrofa OX=9823 GN=CYFIP1 tv1 PE=2 SV=1 - [M3V7Z1_PIG]	14.45	7	18	36	1253	145.164	6.90283	1.08793	1.02699	1.08874	1.06789	0.928267	0.955566	0.921277	0.935037	1.14208	0.191662	0.00443935	2.35268
A0A0B8RVQ4	Matrin 3	MATR3	Matrin 3 OS=Sus scrofa domesticus OX=9825 GN=MATR3 PE=4 SV=1 - [A0A0B8RVQ4_PIG]	28.15	22	23	48	849	94.6749	6.25244	0.965466	0.989438	0.96103	0.971978	1.04801	1.01489	1.01715	1.02668	0.946716	-0.0789964	0.0168392	1.77368
F1SNF6	MICOS complex subunit	CHCHD3	MICOS complex subunit OS=Sus scrofa OX=9823 GN=CHCHD3 PE=1 SV=2 - [F1SNF6_PIG]	42.73	10	10	21	227	26.1362	8.01611	0.987622	0.987285	0.984805	0.986571	1.06667	1.01379	1.03691	1.03912	0.949427	-0.074871	0.0265906	1.57527
A0A286ZUW0	Uncharacterized protein	GFPT1	Uncharacterized protein OS=Sus scrofa OX=9823 GN=GFPT1 PE=1 SV=1 - [A0A286ZUW0_PIG]	31.28	20	20	32	681	76.6893	6.84424	1.06324	1.04097	1.09165	1.06528	0.92997	0.991134	0.911622	0.944242	1.12819	0.17401	0.0126576	1.89765
A0A0B8RSU5	Hepatoma-derived growth factor	HDGF	Hepatoma-derived growth factor OS=Sus scrofa domesticus OX=9825 GN=HDGF PE=4 SV=1 - [A0A0B8RSU5_PIG]	55.79	12	13	43	242	26.959	4.71631	0.99001	0.980172	0.98218	0.984121	1.01857	1.01748	1.00376	1.01327	0.971231	-0.0421136	0.00662869	2.17857
A0A287B642	Uncharacterized protein	TOR1AIP1	Uncharacterized protein OS=Sus scrofa OX=9823 GN=TOR1AIP1 PE=1 SV=1 - [A0A287B642_PIG]	26.27	13	15	31	590	66.5254	6.66846	1.00295	0.972453	0.999589	0.991665	1.06289	1.0359	1.03671	1.04517	0.948812	-0.0758058	0.0150754	1.82173
F1RPW9	Elongation factor 1-gamma	EEF1G	Elongation factor 1-gamma OS=Sus scrofa OX=9823 GN=EEF1G PE=4 SV=2 - [F1RPW9_PIG]	33.49	17	17	49	424	48.4282	6.07471	1.09709	1.08192	1.04125	1.07342	0.89838	0.959682	0.945493	0.934518	1.14864	0.199922	0.00507906	2.29422
A0A0B8S001	Stromal interaction molecule 1	STIM1	Stromal interaction molecule 1 OS=Sus scrofa domesticus OX=9825 GN=STIM1 PE=4 SV=1 - [A0A0B8S001_PIG]	16.2	10	10	17	685	77.0772	6.65381	0.988697	0.964651	1.00566	0.986337	1.03883	1.01374	1.02465	1.02574	0.961585	-0.0565137	0.0475072	1.32324
F1SPK8	Tetraspanin	CD63	Tetraspanin OS=Sus scrofa OX=9823 GN=CD63 PE=3 SV=3 - [F1SPK8_PIG]	11.81	3	3	24	237	25.8222	7.40088	1.14974	1.06493	1.11207	1.10891	0.950249	0.913245	0.919562	0.927685	1.19535	0.257439	0.00258799	2.58704
Q2EN76	Nucleoside diphosphate kinase B	NME2	Nucleoside diphosphate kinase B OS=Sus scrofa OX=9823 GN=NME2 PE=2 SV=1 - [NDKB_PIG]	66.45	5	9	39	152	17.1649	7.97217	1.14493	1.04829	1.0557	1.08297	0.894962	0.946409	0.952804	0.931392	1.16275	0.217537	0.0136391	1.86521
A0A287B2U6	Synaptosomal-associated protein	SNAP23	Synaptosomal-associated protein OS=Sus scrofa OX=9823 GN=SNAP23 PE=1 SV=1 - [A0A287B2U6_PIG]	47.87	9	9	18	211	23.2434	4.88135	0.930334	0.931665	0.955589	0.939196	1.0752	1.0319	1.0371	1.04807	0.896122	-0.158233	0.00239415	2.62085
F2Z5B4	Uncharacterized protein	HNRNPA3	Uncharacterized protein OS=Sus scrofa OX=9823 GN=HNRNPA3 PE=1 SV=2 - [F2Z5B4_PIG]	27.25	9	12	44	378	39.5706	9.01221	0.912229	0.95504	0.959041	0.942104	1.06637	1.02398	1.04985	1.04673	0.900042	-0.151936	0.00572572	2.24217
K7GNH0	Uncharacterized protein	AOAH	Uncharacterized protein OS=Sus scrofa OX=9823 GN=AOAH PE=1 SV=2 - [K7GNH0_PIG]	30.8	17	17	36	526	60.2152	8.1333	0.976614	0.934074	0.93919	0.949959	1.09265	0.991741	1.05535	1.04658	0.907677	-0.139749	0.0405292	1.39223
F1RVN1	NADH dehydrogenase [ubiquinone] flavoprotein 1, mitochondrial	NDUFV1	NADH dehydrogenase [ubiquinone] flavoprotein 1, mitochondrial OS=Sus scrofa OX=9823 GN=NDUFV1 PE=1 SV=1 - [F1RVN1_PIG]	22.84	10	10	21	464	50.5377	8.07471	0.983443	0.960769	0.999671	0.981294	1.05217	1.0235	1.0594	1.04502	0.939017	-0.0907768	0.0154582	1.81084
K7GNZ3	Uncharacterized protein	NACA	Uncharacterized protein OS=Sus scrofa OX=9823 GN=NACA PE=1 SV=1 - [K7GNZ3_PIG]	22.79	4	4	21	215	23.3697	4.56396	1.03903	1.01027	1.04637	1.03189	0.954487	0.942788	0.922382	0.939886	1.09789	0.134736	0.00313534	2.50372
A0A287A8V4	Uncharacterized protein	MTDH	Uncharacterized protein OS=Sus scrofa OX=9823 GN=MTDH PE=1 SV=1 - [A0A287A8V4_PIG]	25.68	12	12	24	549	60.3572	9.45166	0.965141	0.962823	0.978508	0.968824	1.05188	1.02489	1.00062	1.0258	0.944459	-0.0824399	0.0216949	1.66364
F1SPF9	Coatomer subunit gamma	COPG1	Coatomer subunit gamma OS=Sus scrofa OX=9823 GN=COPG1 PE=1 SV=3 - [F1SPF9_PIG]	16.09	10	13	23	864	96.3317	5.37646	1.04983	1.04869	1.05983	1.05278	0.961456	0.982022	0.981875	0.975118	1.07965	0.110561	0.000541639	3.26629
A0A287B0H0	Uncharacterized protein	SEC31A	Uncharacterized protein OS=Sus scrofa OX=9823 GN=SEC31A PE=1 SV=1 - [A0A287B0H0_PIG]	18.54	21	21	35	1106	120.891	6.75635	1.003	1.01773	1.02423	1.01498	0.982122	0.985503	0.981378	0.983001	1.03253	0.0461907	0.00753595	2.12286
A6M931	Eukaryotic initiation factor 4A-III	EIF4A3	Eukaryotic initiation factor 4A-III OS=Sus scrofa OX=9823 GN=EIF4A3 PE=2 SV=1 - [IF4A3_PIG]	28.71	12	14	34	411	46.8112	6.72705	0.986502	0.961654	0.96892	0.972359	1.01303	1.019	1.01213	1.01472	0.958255	-0.0615185	0.00528625	2.27685
D0G7F3	SH3-domain GRB2-like endophilin B1	SH3GLB1	SH3-domain GRB2-like endophilin B1 OS=Sus scrofa OX=9823 GN=SH3GLB1 PE=1 SV=1 - [D0G7F3_PIG]	23.84	8	9	23	365	40.6576	6.20166	1.09749	1.08802	1.11508	1.1002	0.944207	0.954661	0.939095	0.945988	1.16301	0.217866	7.29029e-05	4.13726
A0A287ACK3	Uncharacterized protein	DAB2	Uncharacterized protein OS=Sus scrofa OX=9823 GN=DAB2 PE=1 SV=1 - [A0A287ACK3_PIG]	28.11	13	13	24	530	56.6676	7.04932	0.935708	0.930568	0.90196	0.922745	1.06136	1.03076	1.03847	1.04353	0.884254	-0.177467	0.000978967	3.00923
A0A287B4D0	Uncharacterized protein	SVIL	Uncharacterized protein OS=Sus scrofa OX=9823 GN=SVIL PE=4 SV=1 - [A0A287B4D0_PIG]	19.75	31	31	39	1777	199.002	6.88818	0.963821	0.959341	0.940184	0.954449	1.0481	1.04026	1.05325	1.0472	0.911428	-0.133799	0.000343689	3.46383
F1RIP4	RuvB-like helicase	RUVBL2	RuvB-like helicase OS=Sus scrofa OX=9823 GN=RUVBL2 PE=1 SV=2 - [F1RIP4_PIG]	33.48	14	14	24	463	51.1406	5.64307	1.02167	1.01098	0.999417	1.01069	0.990324	0.991871	0.976096	0.986097	1.02494	0.0355352	0.039324	1.40534
K7GNL4	Uncharacterized protein	HSDL2	Uncharacterized protein OS=Sus scrofa OX=9823 GN=HSDL2 PE=1 SV=2 - [K7GNL4_PIG]	20.45	9	9	22	445	48.1857	8.17725	0.953835	0.942288	0.982775	0.959633	1.07371	1.03565	1.02349	1.04428	0.918941	-0.121956	0.011893	1.92471
F1RR48	Uncharacterized protein	SH3GLB2	Uncharacterized protein OS=Sus scrofa OX=9823 GN=SH3GLB2 PE=1 SV=3 - [F1RR48_PIG]	27.09	10	11	30	395	43.9696	5.98584	0.970481	0.923892	0.942653	0.945675	0.999826	1.01815	1.03174	1.01657	0.930262	-0.104291	0.0123944	1.90678
F1S7J6	Uncharacterized protein	SAFB	Uncharacterized protein OS=Sus scrofa OX=9823 GN=SAFB PE=1 SV=3 - [F1S7J6_PIG]	24.87	19	26	50	985	110.072	5.97314	0.964143	0.974445	0.977376	0.971988	1.03576	1.02601	1.04916	1.03697	0.93733	-0.093371	0.00114446	2.9414
F1S0D9	Uncharacterized protein	DARS	Uncharacterized protein OS=Sus scrofa OX=9823 GN=DARS PE=1 SV=1 - [F1S0D9_PIG]	40.32	20	20	38	501	57.107	6.49365	1.05506	1.04841	1.03814	1.0472	0.90807	0.975379	0.941681	0.94171	1.11202	0.153187	0.00624127	2.20473
Q95JF1	Superoxide dismutase (Fragment)	SOD2	Superoxide dismutase (Fragment) OS=Sus scrofa OX=9823 GN=SOD2 PE=2 SV=1 - [Q95JF1_PIG]	35.19	1	5	21	108	11.738	7.34229	1.08289	1.02943	1.04727	1.0532	0.983475	0.982628	0.988987	0.98503	1.0692	0.0965358	0.0126157	1.89909
A0A286ZMU5	Uncharacterized protein	PCBP3	Uncharacterized protein OS=Sus scrofa OX=9823 GN=PCBP3 PE=1 SV=1 - [A0A286ZMU5_PIG]	15.1	1	5	18	351	37.3754	8.60205	0.896479	0.926137	0.927384	0.916667	1.01381	1.00761	1.02262	1.01468	0.903407	-0.146552	0.000876565	3.05722
F1S0A3	Uncharacterized protein	SNX1	Uncharacterized protein OS=Sus scrofa OX=9823 GN=SNX1 PE=1 SV=2 - [F1S0A3_PIG]	24.05	9	11	25	474	54.6121	5.51611	1.0077	1.03701	1.0778	1.04083	0.954155	0.968591	0.927092	0.949946	1.09568	0.131821	0.0185087	1.73262
P54612	Serine/threonine-protein phosphatase 2A 65 kDa regulatory subunit A alpha isoform	PPP2R1A	Serine/threonine-protein phosphatase 2A 65 kDa regulatory subunit A alpha isoform OS=Sus scrofa OX=9823 GN=PPP2R1A PE=2 SV=2 - [2AAA_PIG]	33.28	14	18	30	589	65.2809	5.10986	1.03755	1.03497	1.01801	1.03018	0.954302	0.9839	0.956695	0.964966	1.06758	0.0943428	0.00447393	2.34931
A0A287BPI1	Electron transfer flavoprotein-ubiquinone oxidoreductase, mitochondrial	ETFDH	Electron transfer flavoprotein-ubiquinone oxidoreductase, mitochondrial OS=Sus scrofa OX=9823 GN=ETFDH PE=1 SV=1 - [A0A287BPI1_PIG]	31.6	17	17	30	617	68.5918	7.43018	0.995343	0.981654	0.975741	0.984246	1.0516	1.00438	1.05314	1.03637	0.949704	-0.0744502	0.0375855	1.42498
A0A287AXT4	Malic enzyme	ME2	Malic enzyme OS=Sus scrofa OX=9823 GN=ME2 PE=1 SV=1 - [A0A287AXT4_PIG]	26.14	11	12	22	547	61.2936	6.66846	1.03816	1.02247	1.02103	1.02722	1.00067	0.996043	0.971319	0.989345	1.03828	0.0541997	0.0235594	1.62784
A0A0B8RZH9	Huntingtin interacting protein 1	HIP1	Huntingtin interacting protein 1 OS=Sus scrofa domesticus OX=9825 GN=HIP1 PE=4 SV=1 - [A0A0B8RZH9_PIG]	16.83	17	17	26	1010	113.428	5.26221	0.983844	0.973778	0.980646	0.979423	1.01453	0.991107	1.02065	1.00876	0.970915	-0.0425831	0.036397	1.43893
A0A286ZNV5	4-trimethylaminobutyraldehyde dehydrogenase	ALDH9A1	4-trimethylaminobutyraldehyde dehydrogenase OS=Sus scrofa OX=9823 GN=ALDH9A1 PE=1 SV=1 - [A0A286ZNV5_PIG]	24.9	11	11	25	494	53.9062	6.07471	1.10393	1.09552	1.10754	1.10233	0.911603	0.956093	0.937224	0.934973	1.17899	0.237556	0.000234676	3.62953
Q56P20	ADP-ribosylation factor 4	ARF4	ADP-ribosylation factor 4 OS=Sus scrofa OX=9823 GN=ARF4 PE=1 SV=1 - [Q56P20_PIG]	31.11	2	5	19	180	20.4726	5.66846	1.00737	1.03179	1.04067	1.02661	0.966121	0.968354	0.917481	0.950652	1.0799	0.1109	0.0171805	1.76496
P13618	ATP synthase-coupling factor 6, mitochondrial	ATP5PF	ATP synthase-coupling factor 6, mitochondrial OS=Sus scrofa OX=9823 GN=ATP5PF PE=1 SV=1 - [ATP5J_PIG]	65.79	4	4	16	76	8.92447	5.51611	0.963451	0.957728	0.980901	0.96736	1.13814	1.03518	1.03781	1.07038	0.903757	-0.145993	0.040844	1.38887
F6Q4F9	Uncharacterized protein	CDC37	Uncharacterized protein OS=Sus scrofa OX=9823 GN=CDC37 PE=1 SV=1 - [F6Q4F9_PIG]	25.22	7	7	22	341	39.7266	5.12256	1.07716	1.03768	1.055	1.05662	0.957566	0.994757	0.949535	0.967286	1.09235	0.127435	0.00771402	2.11272
P35750	Calpain-1 catalytic subunit	CAPN1	Calpain-1 catalytic subunit OS=Sus scrofa OX=9823 GN=CAPN1 PE=2 SV=3 - [CAN1_PIG]	31.23	20	21	37	714	81.6871	5.73193	1.041	1.05813	1.04953	1.04955	0.951323	0.974373	0.952984	0.95956	1.09378	0.129328	0.000542841	3.26533
F1RRI6	Uncharacterized protein	EHBP1L1	Uncharacterized protein OS=Sus scrofa OX=9823 GN=EHBP1L1 PE=1 SV=3 - [F1RRI6_PIG]	14.47	18	18	26	1451	150.352	4.76709	0.955161	0.96944	0.960432	0.961678	1.05532	1.0258	1.01981	1.03364	0.930375	-0.104116	0.00358745	2.44521
F1S895	Uncharacterized protein	NOP56	Uncharacterized protein OS=Sus scrofa OX=9823 GN=NOP56 PE=1 SV=3 - [F1S895_PIG]	23.42	13	13	26	568	62.9024	9.27588	1.00477	0.975868	0.989211	0.989949	1.03801	1.02196	1.0173	1.02576	0.965092	-0.0512616	0.0265718	1.57558
B6CVD7	ERO1-like protein alpha	ERO1A	ERO1-like protein alpha OS=Sus scrofa OX=9823 GN=ERO1A PE=2 SV=1 - [ERO1A_PIG]	21.37	10	10	25	468	54.2461	6.15088	1.01177	1.03083	1.05307	1.03189	0.953609	1.00221	0.972496	0.976104	1.05715	0.0801815	0.0393861	1.40466
A0A287A2J1	Uncharacterized protein	KTN1	Uncharacterized protein OS=Sus scrofa OX=9823 GN=KTN1 PE=1 SV=1 - [A0A287A2J1_PIG]	26.12	35	36	53	1298	149.884	5.64307	0.924197	0.915753	0.933102	0.924351	1.05366	1.04011	1.07754	1.05711	0.874416	-0.193608	0.000383887	3.4158
F1RY11	Uncharacterized protein	CCDC93	Uncharacterized protein OS=Sus scrofa OX=9823 GN=CCDC93 PE=1 SV=3 - [F1RY11_PIG]	25.04	16	16	27	631	72.9948	7.32764	1.0261	1.03346	1.01114	1.02357	0.976597	0.994075	0.992853	0.987842	1.03617	0.0512538	0.0145055	1.83847
P04574	Calpain small subunit 1	CAPNS1	Calpain small subunit 1 OS=Sus scrofa OX=9823 GN=CAPNS1 PE=1 SV=1 - [CPNS1_PIG]	26.32	6	6	18	266	28.0507	5.19873	1.04861	1.07823	1.06449	1.06378	0.977829	0.981312	0.994097	0.984413	1.08062	0.111861	0.00130586	2.8841
I3L9J4	Uncharacterized protein	CCT6A	Uncharacterized protein OS=Sus scrofa OX=9823 GN=CCT6A PE=1 SV=2 - [I3L9J4_PIG]	23.16	13	13	28	531	57.9336	6.75635	1.05458	1.06212	1.03271	1.0498	0.919328	0.971457	0.972889	0.954558	1.09978	0.137214	0.0084365	2.07384
A0A287AXU6	Uncharacterized protein	RBM39	Uncharacterized protein OS=Sus scrofa OX=9823 GN=RBM39 PE=1 SV=1 - [A0A287AXU6_PIG]	23.78	10	10	17	513	57.3207	10.1694	0.966587	0.987976	0.972565	0.975709	0.998733	1.02248	1.01935	1.01352	0.962693	-0.0548523	0.018187	1.74024
P04163	Protein S100-A10	S100A10	Protein S100-A10 OS=Sus scrofa OX=9823 GN=S100A10 PE=1 SV=2 - [S10AA_PIG]	17.71	3	3	31	96	11.0674	6.771	0.98	0.942665	0.973317	0.965328	1.07849	1.01201	1.05972	1.05007	0.919295	-0.1214	0.0207694	1.68258
Q9N1F5	Glutathione S-transferase omega-1	GSTO1	Glutathione S-transferase omega-1 OS=Sus scrofa OX=9823 GN=GSTO1 PE=1 SV=2 - [GSTO1_PIG]	42.32	11	11	29	241	27.4011	7.23975	1.05688	1.02611	1.02426	1.03575	0.954588	0.965759	0.959022	0.95979	1.07914	0.109881	0.00235837	2.62739
I3LIP6	Uncharacterized protein	ASPH	Uncharacterized protein OS=Sus scrofa OX=9823 GN=ASPH PE=1 SV=2 - [I3LIP6_PIG]	19.07	12	12	19	666	76.0139	4.98291	0.973577	0.948583	0.985546	0.969235	1.04528	1.02056	1.04476	1.03687	0.934774	-0.0973105	0.00764335	2.11672
F1RP44	Uncharacterized protein	IPO5	Uncharacterized protein OS=Sus scrofa OX=9823 GN=IPO5 PE=1 SV=2 - [F1RP44_PIG]	16.32	16	16	25	1097	123.545	4.94482	1.0619	1.09654	1.07206	1.07683	0.883846	0.945162	0.915347	0.914785	1.17714	0.235287	0.0013783	2.86066
A0A287B311	AP-3 complex subunit beta	AP3B1	AP-3 complex subunit beta OS=Sus scrofa OX=9823 GN=AP3B1 PE=1 SV=1 - [A0A287B311_PIG]	15.78	19	19	35	1090	120.577	5.97314	1.04533	1.03805	1.04442	1.0426	0.944417	0.98891	0.975999	0.969775	1.0751	0.104467	0.00558036	2.25334
D3K5I9	Motile sperm domain containing 2	MOSPD2	Motile sperm domain containing 2 OS=Sus scrofa OX=9823 GN=MOSPD2 PE=2 SV=1 - [D3K5I9_PIG]	23.94	13	13	26	518	59.7133	5.93506	1.11571	1.08154	1.08172	1.09299	0.976434	0.944029	0.948747	0.956404	1.14281	0.192591	0.000849964	3.0706
I3LBD5	Uncharacterized protein	STK10	Uncharacterized protein OS=Sus scrofa OX=9823 GN=STK10 PE=4 SV=2 - [I3LBD5_PIG]	23.61	23	25	46	970	112.016	7.15186	0.948087	0.958871	0.977662	0.96154	1.03494	1.04141	1.03652	1.03763	0.926674	-0.109866	0.00100945	2.99592
F1RSG6	V-type proton ATPase subunit H	ATP6V1H	V-type proton ATPase subunit H OS=Sus scrofa OX=9823 GN=ATP6V1H PE=3 SV=3 - [F1RSG6_PIG]	22.77	10	10	22	483	55.8302	6.60986	1.03564	1.02085	1.03271	1.02973	0.971018	0.970175	0.994997	0.97873	1.05211	0.0732897	0.00540438	2.26725
F1S6V0	Uncharacterized protein	SWAP70	Uncharacterized protein OS=Sus scrofa OX=9823 GN=SWAP70 PE=1 SV=2 - [F1S6V0_PIG]	24.62	14	14	23	585	68.7666	6.06201	0.93207	0.91322	0.937227	0.927506	1.00626	1.03779	1.0139	1.01932	0.909927	-0.136177	0.00155574	2.80806
I3L5Y3	Uncharacterized protein	LY75	Uncharacterized protein OS=Sus scrofa OX=9823 GN=LY75 PE=1 SV=3 - [I3L5Y3_PIG]	16.67	29	29	38	1722	197.982	6.52197	0.903636	0.934419	0.916908	0.918321	1.07136	1.03403	1.0989	1.0681	0.859773	-0.217972	0.00197317	2.70484
F1SAR6	Uncharacterized protein	SYNE3	Uncharacterized protein OS=Sus scrofa OX=9823 GN=SYNE3 PE=1 SV=2 - [F1SAR6_PIG]	18.43	19	20	30	971	111.185	6.46826	0.977519	0.969958	0.971382	0.972953	1.04736	1.01063	1.00975	1.02258	0.95147	-0.0717699	0.0170099	1.7693
A0A287A3T5	Uncharacterized protein	LOC110257910	Uncharacterized protein OS=Sus scrofa OX=9823 GN=LOC110257910 PE=1 SV=1 - [A0A287A3T5_PIG]	8.03	1	9	21	1059	118.099	5.74463	1.15147	1.06853	1.08671	1.10224	0.922406	0.917654	0.922202	0.920754	1.1971	0.259545	0.00197566	2.70429
F1SV47	Thyroid hormone receptor-associated protein 3	THRAP3	Thyroid hormone receptor-associated protein 3 OS=Sus scrofa OX=9823 GN=THRAP3 PE=1 SV=3 - [F1SV47_PIG]	20.04	19	19	33	958	108.962	10.1548	0.969455	0.972166	0.993489	0.97837	1.0361	1.02262	1.01465	1.02446	0.955013	-0.0664077	0.00943837	2.0251
A0A0B8RSG1	Platelet-activating factor acetylhydrolase IB subunit alpha	PAFAH1B1	Platelet-activating factor acetylhydrolase IB subunit alpha OS=Sus scrofa domesticus OX=9825 GN=PAFAH1B1 PE=3 SV=1 - [A0A0B8RSG1_PIG]	19.51	7	8	21	410	46.6401	7.37158	1.0618	1.03814	1.0295	1.04315	0.914152	0.985032	0.925636	0.941607	1.10784	0.147747	0.013346	1.87465
Q9GKX6	Aldose 1-epimerase	GALM	Aldose 1-epimerase OS=Sus scrofa OX=9823 GN=GALM PE=2 SV=1 - [GALM_PIG]	21.05	7	7	20	342	37.7922	6.80029	1.04605	1.00844	1.06054	1.03834	0.959521	0.975286	0.957537	0.964115	1.07699	0.107005	0.010857	1.96429
M3UZ93	Synaptogyrin	SYNGR2	Synaptogyrin OS=Sus scrofa OX=9823 GN=SYNGR2 PE=2 SV=1 - [M3UZ93_PIG]	18.3	4	4	16	224	24.6491	4.7417	0.996394	0.929826	0.892492	0.93957	1.07327	1.07956	1.04826	1.06703	0.880547	-0.183528	0.0161127	1.79283
A0A287A9S3	Uncharacterized protein	TPD52	Uncharacterized protein OS=Sus scrofa OX=9823 GN=TPD52 PE=1 SV=1 - [A0A287A9S3_PIG]	33.7	5	5	13	184	19.8902	4.95752	0.980371	0.968106	0.962711	0.970396	1.00783	0.983424	1.01456	1.00194	0.968521	-0.0461448	0.0432836	1.36368
C3S7K5	Protein S100	S100A8	Protein S100 OS=Sus scrofa OX=9823 GN=S100A8 PE=1 SV=1 - [C3S7K5_PIG]	46.07	8	8	53	89	10.4093	5.10986	0.980444	0.979558	0.974926	0.978309	0.990026	1.0202	1.00853	1.00625	0.972232	-0.0406275	0.0354587	1.45028
F2Z5I8	Uncharacterized protein	RAB8A	Uncharacterized protein OS=Sus scrofa OX=9823 GN=RAB8A PE=1 SV=2 - [F2Z5I8_PIG]	27.97	3	8	30	236	26.6136	9.1001	0.934934	0.964145	0.894274	0.931118	1.11901	1.01729	1.09772	1.07801	0.863739	-0.211333	0.0165547	1.78108
A0A0B8RZY5	WDFY family member 4	WDFY4	WDFY family member 4 OS=Sus scrofa domesticus OX=9825 GN=WDFY4 PE=4 SV=1 - [A0A0B8RZY5_PIG]	6.84	20	20	26	3185	354.453	6.34131	0.941971	0.951554	0.937743	0.943756	1.02326	1.02832	1.014	1.02186	0.92357	-0.114707	0.000182475	3.7388
A0A287BIV4	Proteasome subunit alpha type	PSMA4	Proteasome subunit alpha type OS=Sus scrofa OX=9823 GN=PSMA4 PE=1 SV=1 - [A0A287BIV4_PIG]	39.85	10	10	34	261	29.4652	7.72314	1.09937	1.05771	1.05296	1.07001	0.922714	0.959139	0.92443	0.935428	1.14388	0.193931	0.00206521	2.68504
A0A287A7R6	Uncharacterized protein	DNM2	Uncharacterized protein OS=Sus scrofa OX=9823 GN=DNM2 PE=1 SV=1 - [A0A287A7R6_PIG]	16.1	15	15	33	857	96.6944	7.81104	1.05207	1.02457	1.02691	1.03452	0.96369	1.00142	0.940441	0.968518	1.06815	0.0951089	0.0291463	1.53542
F1RU77	Uncharacterized protein	DOCK11	Uncharacterized protein OS=Sus scrofa OX=9823 GN=DOCK11 PE=3 SV=3 - [F1RU77_PIG]	14.33	28	31	41	2073	237.643	7.84033	0.960553	0.970549	0.950636	0.960579	1.03529	1.02658	1.02003	1.0273	0.935054	-0.0968784	0.000775345	3.11051
F1SI09	Uncharacterized protein	PPP1R7	Uncharacterized protein OS=Sus scrofa OX=9823 GN=PPP1R7 PE=1 SV=2 - [F1SI09_PIG]	34.44	12	12	20	360	41.3696	4.99561	1.0334	1.01061	1.03388	1.02596	0.95165	1.00092	0.980226	0.977599	1.04947	0.0696609	0.0406511	1.39093
D3K5N7	ELAV-like protein	ELAVL1	ELAV-like protein OS=Sus scrofa OX=9823 GN=ELAVL1 PE=1 SV=1 - [D3K5N7_PIG]	27.91	8	8	21	326	36.1121	8.88037	0.961692	0.965058	0.969437	0.965396	1.05449	1.02503	1.05389	1.04447	0.924292	-0.113579	0.00137137	2.86285
F1SJ34	Uncharacterized protein	LOC100156967	Uncharacterized protein OS=Sus scrofa OX=9823 GN=LOC100156967 PE=1 SV=1 - [F1SJ34_PIG]	24.34	3	4	18	152	16.7377	6.91748	0.997794	0.953775	0.967792	0.973121	1.06668	1.02944	1.04629	1.04747	0.929019	-0.10622	0.0116175	1.93489
F1RPW8	Uncharacterized protein	ASRGL1	Uncharacterized protein OS=Sus scrofa OX=9823 GN=ASRGL1 PE=1 SV=3 - [F1RPW8_PIG]	18.12	5	5	11	309	32.0713	6.93213	1.06906	1.04144	1.05567	1.05539	0.931428	0.953404	0.963128	0.94932	1.11173	0.152812	0.000996673	3.00145
F2Z5K2	Proteasome subunit alpha type	PSMA5	Proteasome subunit alpha type OS=Sus scrofa OX=9823 GN=PSMA5 PE=1 SV=1 - [F2Z5K2_PIG]	33.61	6	6	23	241	26.3942	4.79248	1.04627	1.03745	1.0828	1.05551	0.950677	0.977814	0.89842	0.942304	1.12013	0.163671	0.0139869	1.85428
F2Z505	Uncharacterized protein	ETF1	Uncharacterized protein OS=Sus scrofa OX=9823 GN=ETF1 PE=1 SV=1 - [F2Z505_PIG]	19.91	8	8	19	437	49.0002	5.70654	1.07664	1.06705	1.03836	1.06068	0.903444	0.971259	0.911945	0.928883	1.14189	0.191422	0.00554728	2.25592
A0A0B8RS87	Signal recognition particle 54 kDa protein	SRP54	Signal recognition particle 54 kDa protein OS=Sus scrofa domesticus OX=9825 GN=SRP54 PE=3 SV=1 - [A0A0B8RS87_PIG]	23.41	13	13	20	504	55.6683	8.74854	0.910299	0.919576	0.917713	0.915862	1.04223	1.05062	1.03215	1.04167	0.879227	-0.185692	3.15091e-05	4.50156
F2Z5G2	Structural maintenance of chromosomes protein	SMC3	Structural maintenance of chromosomes protein OS=Sus scrofa OX=9823 GN=SMC3 PE=1 SV=3 - [F2Z5G2_PIG]	20.79	27	27	39	1217	141.454	7.18115	0.954925	0.960688	0.935653	0.950422	1.05553	1.0281	1.03016	1.03793	0.91569	-0.127069	0.0016667	2.77814
A0A286ZQE6	Uncharacterized protein	APOPT1	Uncharacterized protein OS=Sus scrofa OX=9823 GN=APOPT1 PE=1 SV=1 - [A0A286ZQE6_PIG]	27.49	12	15	18	542	61.487	5.68115	1.08545	1.02666	1.02552	1.04588	0.931236	0.997885	0.93958	0.956234	1.09375	0.12928	0.035891	1.44501
F1SMW9	26S proteasome non-ATPase regulatory subunit 1	PSMD1	26S proteasome non-ATPase regulatory subunit 1 OS=Sus scrofa OX=9823 GN=PSMD1 PE=1 SV=3 - [F1SMW9_PIG]	21.62	22	22	34	953	105.747	5.38916	1.01022	1.02647	1.01572	1.01747	0.96063	0.997238	0.939965	0.965944	1.05334	0.0749753	0.0415887	1.38102
F1RGD9	Uncharacterized protein	HARS	Uncharacterized protein OS=Sus scrofa OX=9823 GN=HARS PE=1 SV=1 - [F1RGD9_PIG]	28.88	16	16	26	509	57.2671	5.99854	1.00693	1.02873	1.04229	1.02598	0.94805	1.00256	0.952572	0.967727	1.0602	0.0843337	0.0453183	1.34373
F1RLG5	Receptor expression-enhancing protein	REEP5	Receptor expression-enhancing protein OS=Sus scrofa OX=9823 GN=REEP5 PE=1 SV=1 - [F1RLG5_PIG]	29.1	6	6	23	189	21.387	7.82568	1.04851	1.05846	1.08184	1.06294	0.975453	0.909782	0.987081	0.957439	1.11019	0.150807	0.0154019	1.81243
F1S3D5	Uncharacterized protein	LMAN2	Uncharacterized protein OS=Sus scrofa OX=9823 GN=LMAN2 PE=1 SV=1 - [F1S3D5_PIG]	25.91	8	10	29	359	40.3933	7.32764	1.00118	0.990095	0.966787	0.986019	1.05243	1.00797	1.03492	1.03177	0.955653	-0.0654412	0.0495552	1.30491
F1SGM3	Proteasome activator complex subunit 2	PSME2	Proteasome activator complex subunit 2 OS=Sus scrofa OX=9823 GN=PSME2 PE=4 SV=3 - [F1SGM3_PIG]	29.29	8	8	27	239	27.2773	5.73193	1.06476	1.05587	1.06563	1.06209	0.947009	0.957791	0.967624	0.957475	1.10926	0.149595	9.9409e-05	4.00257
A0A287B880	Uncharacterized protein	NPLOC4	Uncharacterized protein OS=Sus scrofa OX=9823 GN=NPLOC4 PE=1 SV=1 - [A0A287B880_PIG]	18.72	12	12	23	625	69.1486	6.97607	1.02344	1.07224	1.03003	1.0419	0.948757	0.965643	0.965721	0.96004	1.08527	0.118054	0.00736681	2.13272
F1RQP0	Peroxiredoxin	PRDX5	Peroxiredoxin OS=Sus scrofa OX=9823 GN=PRDX5 PE=1 SV=2 - [F1RQP0_PIG]	52.47	9	9	26	162	17.2551	6.55127	1.00842	1.0044	1.00331	1.00538	0.975753	0.959216	0.987472	0.974147	1.03206	0.0455282	0.0200534	1.69781
D3K5L3	Catechol-O-methyltransferase	COMT	Catechol-O-methyltransferase OS=Sus scrofa OX=9823 GN=COMT PE=2 SV=1 - [D3K5L3_PIG]	31.11	7	7	12	270	30.0137	5.63037	1.04277	1.02129	1.04493	1.03633	0.963958	0.987837	0.98658	0.979458	1.05806	0.0814255	0.00627732	2.20223
A0A286ZKQ1	Beta-hexosaminidase	HEXB	Beta-hexosaminidase OS=Sus scrofa OX=9823 GN=HEXB PE=3 SV=1 - [A0A286ZKQ1_PIG]	29.17	16	16	34	528	60.5024	7.23975	1.09309	1.08611	1.09252	1.09057	0.9576	0.913046	0.9462	0.938949	1.16148	0.215967	0.000363064	3.44002
A0A286ZYT0	Uncharacterized protein	RALY	Uncharacterized protein OS=Sus scrofa OX=9823 GN=RALY PE=1 SV=1 - [A0A286ZYT0_PIG]	20.9	7	7	18	311	31.9184	9.46631	0.956591	0.936576	0.914402	0.935856	1.09946	1.0319	1.06787	1.06641	0.877578	-0.188401	0.00475922	2.32246
Q8HX70	MHC class II antigen (Fragment)	SLA-DRB	MHC class II antigen (Fragment) OS=Sus scrofa OX=9823 GN=SLA-DRB PE=2 SV=1 - [Q8HX70_PIG]	34.6	5	11	52	263	29.786	7.81104	1.06684	1.07037	1.06263	1.06661	0.940155	0.912733	0.961389	0.938093	1.137	0.185234	0.000839385	3.07604
A0A287A291	Glycogen [starch] synthase	GYS1	Glycogen [starch] synthase OS=Sus scrofa OX=9823 GN=GYS1 PE=1 SV=1 - [A0A287A291_PIG]	15.6	11	11	18	737	83.7225	6.16357	1.08792	1.03812	1.02239	1.04948	0.93391	0.98896	0.922234	0.948368	1.10661	0.146149	0.0239034	1.62154
A0A0B8RZ36	Spectrin, alpha, non-erythrocytic 1	SPTAN1	Spectrin, alpha, non-erythrocytic 1 OS=Sus scrofa domesticus OX=9825 GN=SPTAN1 PE=4 SV=1 - [A0A0B8RZ36_PIG]	8.81	22	22	26	2452	281.947	5.30029	0.976139	0.990409	0.966228	0.977592	1.03621	1.01302	1.03686	1.0287	0.950319	-0.0735162	0.00829607	2.08113
F1SC51	PDZ and LIM domain protein 1	PDLIM1	PDZ and LIM domain protein 1 OS=Sus scrofa OX=9823 GN=PDLIM1 PE=1 SV=3 - [F1SC51_PIG]	34.95	9	10	18	329	35.973	7.1958	0.974847	0.954616	0.933148	0.954204	1.01356	1.02854	0.99441	1.01217	0.94273	-0.0850835	0.020433	1.68967
Q767L0	ATP-binding cassette sub-family F member 1	ABCF1	ATP-binding cassette sub-family F member 1 OS=Sus scrofa OX=9823 GN=ABCF1 PE=3 SV=1 - [ABCF1_PIG]	16.6	12	12	15	807	91.5802	7.15186	1.05088	1.01173	1.05466	1.03909	0.960828	0.996783	0.961766	0.973126	1.06778	0.0946212	0.0219596	1.65838
A0A287APM0	Rho guanine nucleotide exchange factor 2	ARHGEF2	Rho guanine nucleotide exchange factor 2 OS=Sus scrofa OX=9823 GN=ARHGEF2 PE=4 SV=1 - [A0A287APM0_PIG]	14.67	15	15	27	961	108.406	6.91748	1.03194	1.03408	1.04551	1.03718	0.945612	0.976433	0.969784	0.963943	1.07597	0.105643	0.00204414	2.68949
F1SQ01	Uncharacterized protein	PRDX4	Uncharacterized protein OS=Sus scrofa OX=9823 GN=PRDX4 PE=1 SV=1 - [F1SQ01_PIG]	19.49	2	5	24	272	30.5359	6.44287	0.90775	0.94312	0.955995	0.935621	1.12268	1.01324	1.07807	1.07133	0.873327	-0.195406	0.0177014	1.75199
A0A0B8S073	High density lipoprotein binding protein	HDLBP	High density lipoprotein binding protein OS=Sus scrofa domesticus OX=9825 GN=HDLBP PE=4 SV=1 - [A0A0B8S073_PIG]	19.24	25	25	36	1268	141.456	6.96143	0.950659	0.932812	0.944527	0.942666	1.08984	1.08006	1.13013	1.10001	0.856961	-0.222699	0.000627696	3.20225
I3LC25	Uncharacterized protein	LMNB2	Uncharacterized protein OS=Sus scrofa OX=9823 GN=LMNB2 PE=1 SV=1 - [I3LC25_PIG]	28.1	16	20	39	630	70.4287	5.59229	0.935066	0.959516	0.957532	0.950705	1.07489	1.02202	1.05037	1.04909	0.906215	-0.142075	0.00459316	2.33789
Q06A95	ROD1		ROD1 OS=Sus scrofa OX=9823 PE=2 SV=1 - [Q06A95_PIG]	15.11	5	8	18	523	56.4763	9.20264	0.924142	0.985616	0.912105	0.940621	1.07365	1.01765	1.04943	1.04691	0.898473	-0.154453	0.0190508	1.72009
F1SU06	Uncharacterized protein	HP1BP3	Uncharacterized protein OS=Sus scrofa OX=9823 GN=HP1BP3 PE=1 SV=2 - [F1SU06_PIG]	23.87	13	13	19	553	61.1243	9.71533	0.997537	0.972	0.961125	0.976887	1.07418	1.06158	1.05462	1.06346	0.918597	-0.122496	0.00209347	2.67913
F1SPY4	Uncharacterized protein	LOC100624149	Uncharacterized protein OS=Sus scrofa OX=9823 GN=LOC100624149 PE=4 SV=2 - [F1SPY4_PIG]	26.69	1	11	17	472	51.1252	8.35303	1.07633	1.07717	1.07597	1.07649	0.985784	0.942679	0.931432	0.953298	1.12923	0.175338	0.00174672	2.75778
F1SGF1	Uncharacterized protein	PSMD6	Uncharacterized protein OS=Sus scrofa OX=9823 GN=PSMD6 PE=1 SV=3 - [F1SGF1_PIG]	30.67	15	15	31	450	52.1726	8.20654	1.03733	1.05968	1.04341	1.04681	0.939446	0.98432	0.928559	0.950775	1.101	0.13882	0.00633542	2.19822
F2Z5E6	Uncharacterized protein	RPS5	Uncharacterized protein OS=Sus scrofa OX=9823 GN=RPS5 PE=1 SV=1 - [F2Z5E6_PIG]	36.27	8	8	22	204	22.8621	9.71533	1.02535	1.02623	1.01172	1.0211	0.929806	0.984161	0.983718	0.965895	1.05716	0.0801869	0.0415229	1.38171
I3LFS8	Uncharacterized protein	FLOT2	Uncharacterized protein OS=Sus scrofa OX=9823 GN=FLOT2 PE=1 SV=2 - [I3LFS8_PIG]	33.42	12	12	19	377	41.353	5.41455	0.913789	0.896392	0.908198	0.906126	1.11796	1.02521	1.09082	1.078	0.840566	-0.250567	0.00357298	2.44697
A0A287A2K0	Tyrosine-protein phosphatase non-receptor type	PTPN1	Tyrosine-protein phosphatase non-receptor type OS=Sus scrofa OX=9823 GN=PTPN1 PE=3 SV=1 - [A0A287A2K0_PIG]	35.57	13	13	19	402	46.3091	5.65576	0.980919	0.957058	0.99039	0.976123	1.01762	1.0265	1.02369	1.0226	0.954547	-0.0671119	0.0105631	1.97621
F1RK10	Succinate--CoA ligase [ADP-forming] subunit beta, mitochondrial	SUCLA2	Succinate--CoA ligase [ADP-forming] subunit beta, mitochondrial OS=Sus scrofa OX=9823 GN=SUCLA2 PE=1 SV=3 - [F1RK10_PIG]	24.2	10	10	19	405	43.7839	6.13818	0.987803	0.969136	0.968968	0.975302	1.04917	1.02308	1.03174	1.03466	0.94263	-0.0852365	0.00388697	2.41039
F1RNK3	Uncharacterized protein	MYADM	Uncharacterized protein OS=Sus scrofa OX=9823 GN=MYADM PE=1 SV=1 - [F1RNK3_PIG]	18.01	5	5	15	322	35.1332	8.30908	0.922597	0.982984	0.924774	0.943452	1.04339	1.03667	1.07866	1.05291	0.896045	-0.158357	0.00986257	2.00601
I3LRJ6	Uncharacterized protein	CKAP5	Uncharacterized protein OS=Sus scrofa OX=9823 GN=CKAP5 PE=1 SV=2 - [I3LRJ6_PIG]	11.17	23	23	32	2033	225.466	7.79639	0.986106	0.994301	0.964193	0.981533	1.0255	1.01616	1.0186	1.02009	0.962206	-0.0555823	0.0148999	1.82682
A0A287AY64	Uncharacterized protein	GLIPR2	Uncharacterized protein OS=Sus scrofa OX=9823 GN=GLIPR2 PE=1 SV=1 - [A0A287AY64_PIG]	33.12	5	5	18	154	17.2146	9.46631	0.934181	0.925112	0.896182	0.918492	1.05603	1.00423	1.06541	1.04189	0.881563	-0.181864	0.00513437	2.28951
A0A287BDU1	Uncharacterized protein	CAPRIN1	Uncharacterized protein OS=Sus scrofa OX=9823 GN=CAPRIN1 PE=1 SV=1 - [A0A287BDU1_PIG]	11.87	8	8	22	674	74.5102	5.021	1.10818	1.08461	1.09642	1.0964	0.910588	0.914754	0.947259	0.9242	1.18633	0.246502	0.000213933	3.66972
A0A0B8RTX5	Adaptor-related protein complex 2, mu 1 subunit	AP2M1	Adaptor-related protein complex 2, mu 1 subunit OS=Sus scrofa domesticus OX=9825 GN=AP2M1 PE=3 SV=1 - [A0A0B8RTX5_PIG]	33.49	15	15	32	433	49.3579	9.53955	1.02036	1.00883	1.00287	1.01069	0.981879	0.983794	0.995457	0.987044	1.02396	0.0341551	0.0237884	1.62363
A0A0B8RVT7	Insulin-degrading enzyme	IDE	Insulin-degrading enzyme OS=Sus scrofa domesticus OX=9825 GN=IDE PE=3 SV=1 - [A0A0B8RVT7_PIG]	12.17	13	13	21	1019	117.943	6.56592	1.01168	1.01965	1.03729	1.02287	0.978541	0.997789	0.946253	0.974194	1.04997	0.0703454	0.0444662	1.35197
F1S3P8	Uncharacterized protein	STX7	Uncharacterized protein OS=Sus scrofa OX=9823 GN=STX7 PE=1 SV=1 - [F1S3P8_PIG]	24.52	5	6	15	261	29.8463	5.57959	0.964051	0.924165	0.936163	0.941459	1.09911	1.03039	1.10936	1.07962	0.872026	-0.197557	0.00732848	2.13499
F1RSM2	Uncharacterized protein	PSMD12	Uncharacterized protein OS=Sus scrofa OX=9823 GN=PSMD12 PE=1 SV=1 - [F1RSM2_PIG]	26.54	13	13	23	456	52.9906	7.35693	1.03164	1.00806	1.03997	1.02655	0.948271	1.00178	0.947366	0.965807	1.0629	0.0880045	0.0406454	1.39099
F1SMM0	Uncharacterized protein	ERMP1	Uncharacterized protein OS=Sus scrofa OX=9823 GN=ERMP1 PE=1 SV=2 - [F1SMM0_PIG]	9.7	9	10	17	1000	111	8.48486	0.991207	0.957906	0.978246	0.975787	1.02301	1.03193	1.05019	1.03504	0.94275	-0.0850528	0.00920116	2.03616
A0A287BR13	Uncharacterized protein	RAD50	Uncharacterized protein OS=Sus scrofa OX=9823 GN=RAD50 PE=1 SV=1 - [A0A287BR13_PIG]	17.3	26	26	33	1312	153.195	7.04932	0.992947	0.985722	0.984197	0.987622	1.04093	1.00188	1.03167	1.02483	0.963697	-0.0533485	0.0369957	1.43185
P04178	Superoxide dismutase [Cu-Zn]	SOD1	Superoxide dismutase [Cu-Zn] OS=Sus scrofa OX=9823 GN=SOD1 PE=1 SV=2 - [SODC_PIG]	37.25	6	6	22	153	15.8819	6.52197	1.11573	1.07569	1.06514	1.08552	0.923617	0.941557	0.940006	0.93506	1.16091	0.215252	0.000791716	3.10143
F1SD67	Uncharacterized protein	GOLGA5	Uncharacterized protein OS=Sus scrofa OX=9823 GN=GOLGA5 PE=4 SV=3 - [F1SD67_PIG]	19.32	14	14	23	730	82.4266	6.01123	0.986777	0.955662	0.952647	0.965029	1.05206	1.01164	1.02786	1.03052	0.936447	-0.0947308	0.0150253	1.82318
A0A287AN98	Uncharacterized protein	CHD4	Uncharacterized protein OS=Sus scrofa OX=9823 GN=CHD4 PE=1 SV=1 - [A0A287AN98_PIG]	11.35	21	22	27	1859	211.763	6.11279	0.954692	0.975731	0.954425	0.961616	1.06863	1.01131	1.0508	1.04358	0.921458	-0.11801	0.011098	1.95476
M3VH94	3'-phosphoadenosine 5'-phosphosulfate synthase 1	PAPSS1	3'-phosphoadenosine 5'-phosphosulfate synthase 1 OS=Sus scrofa OX=9823 GN=PAPSS1 PE=2 SV=1 - [M3VH94_PIG]	22.92	14	14	26	624	70.8286	6.82959	1.03019	1.01598	1.03299	1.02639	0.990617	0.982317	1.00538	0.992771	1.03386	0.0480408	0.0171253	1.76636
I3LQ51	Uncharacterized protein	PSMB1	Uncharacterized protein OS=Sus scrofa OX=9823 GN=PSMB1 PE=1 SV=2 - [I3LQ51_PIG]	35.61	6	6	14	205	22.4053	8.25049	1.06073	1.03925	1.07153	1.05717	0.897657	0.948373	0.929359	0.92513	1.14272	0.192478	0.0016791	2.77492
F1RFD3	Splicing factor 3A subunit 1	SF3A1	Splicing factor 3A subunit 1 OS=Sus scrofa OX=9823 GN=SF3A1 PE=1 SV=1 - [F1RFD3_PIG]	18.92	14	14	22	793	88.7164	5.22412	0.934934	0.927903	0.95118	0.938005	1.08173	1.01046	1.0438	1.04533	0.89733	-0.156289	0.00779744	2.10805
B8XSJ2	ER lipid raft-associated 2 isoform 2	ERLIN2	ER lipid raft-associated 2 isoform 2 OS=Sus scrofa OX=9823 GN=ERLIN2 PE=2 SV=1 - [B8XSJ2_PIG]	32.45	11	11	22	339	37.7794	5.49072	1.00294	0.988846	0.984086	0.991958	1.05797	1.01818	1.04008	1.03874	0.954959	-0.0664893	0.021792	1.6617
A0A287BEK4	Uncharacterized protein	NDUFV3	Uncharacterized protein OS=Sus scrofa OX=9823 GN=NDUFV3 PE=1 SV=1 - [A0A287BEK4_PIG]	23.4	9	9	14	423	43.1405	5.56689	0.971732	0.958351	0.968801	0.966295	1.07735	1.06044	1.08945	1.07575	0.898253	-0.154806	0.00030361	3.51768
F1SMW4	Uncharacterized protein	VPS4B	Uncharacterized protein OS=Sus scrofa OX=9823 GN=VPS4B PE=1 SV=3 - [F1SMW4_PIG]	37.78	12	14	24	397	44.3711	8.45557	1.05389	1.03162	1.02502	1.03684	0.959722	0.986156	0.932025	0.959301	1.08083	0.112141	0.0123393	1.90871
A0A287AFA4	Uncharacterized protein	PLAA	Uncharacterized protein OS=Sus scrofa OX=9823 GN=PLAA PE=1 SV=1 - [A0A287AFA4_PIG]	19.94	14	14	20	722	79.1424	5.84619	1.00258	1.03313	1.04605	1.02725	0.979312	0.983507	0.977545	0.980121	1.04809	0.0677599	0.0223003	1.65169
F1SLU6	Ubiquitin carboxyl-terminal hydrolase	USP5	Ubiquitin carboxyl-terminal hydrolase OS=Sus scrofa OX=9823 GN=USP5 PE=1 SV=3 - [F1SLU6_PIG]	19.11	17	17	27	858	95.8424	5.04639	1.06111	1.03751	1.01243	1.03701	0.949858	0.979067	0.969892	0.966272	1.07321	0.101934	0.0127473	1.89458
F1S3B4	IST1-like protein	IST1	IST1-like protein OS=Sus scrofa OX=9823 GN=IST1 PE=1 SV=3 - [F1S3B4_PIG]	30.85	12	12	26	363	39.5714	5.43994	1.05331	1.02361	1.02861	1.03518	0.944958	0.982411	0.949339	0.958903	1.07954	0.110419	0.00700288	2.15472
A0A287A6K7	Uncharacterized protein	APMAP	Uncharacterized protein OS=Sus scrofa OX=9823 GN=APMAP PE=1 SV=1 - [A0A287A6K7_PIG]	18.81	11	11	24	622	69.277	9.80322	0.98285	0.963269	0.981764	0.975961	1.05501	1.01159	1.04073	1.03578	0.942251	-0.0858167	0.0137888	1.86047
A0A287B3U6	Uncharacterized protein		Uncharacterized protein OS=Sus scrofa OX=9823 PE=1 SV=1 - [A0A287B3U6_PIG]	56.91	8	9	25	188	20.9693	7.82568	0.990278	0.974233	0.974911	0.979807	1.01501	1.01019	1.04154	1.02224	0.958486	-0.0611707	0.018539	1.73191
P80895	Protein-L-isoaspartate(D-aspartate) O-methyltransferase	PCMT1	Protein-L-isoaspartate(D-aspartate) O-methyltransferase OS=Sus scrofa OX=9823 GN=PCMT1 PE=1 SV=3 - [PIMT_PIG]	28.63	6	6	16	227	24.6306	7.2251	1.05159	1.05996	1.04713	1.0529	0.95337	0.989895	0.920047	0.954437	1.10316	0.141639	0.00865691	2.06264
F1SLA7	Uncharacterized protein	SRPRB	Uncharacterized protein OS=Sus scrofa OX=9823 GN=SRPRB PE=1 SV=3 - [F1SLA7_PIG]	31.37	7	7	17	271	29.8549	9.46631	0.974099	0.92719	0.968829	0.956706	1.06293	1.07378	1.04316	1.05996	0.902589	-0.147859	0.00398667	2.39939
K9IWC9	Rho-related GTP-binding protein RhoQ	RHOQ	Rho-related GTP-binding protein RhoQ OS=Sus scrofa OX=9823 GN=RHOQ PE=1 SV=1 - [K9IWC9_PIG]	14.63	2	3	11	205	22.6445	6.31592	0.962525	0.932333	0.935053	0.943303	1.09772	1.06222	1.10659	1.08884	0.866335	-0.207003	0.000940766	3.02652
I3L728	Uncharacterized protein		Uncharacterized protein OS=Sus scrofa OX=9823 PE=4 SV=2 - [I3L728_PIG]	34.31	3	4	11	137	15.0475	6.01123	0.96447	0.896772	0.901483	0.920909	1.09721	1.01908	1.0879	1.06806	0.862223	-0.213867	0.0110653	1.95604
E0YLM4	Mesencephalic astrocyte-derived neurotrophic factor	MANF	Mesencephalic astrocyte-derived neurotrophic factor OS=Sus scrofa OX=9823 GN=MANF PE=1 SV=1 - [E0YLM4_PIG]	34.64	7	7	20	179	20.3466	8.54346	1.01036	0.977836	0.994898	0.994366	1.05405	1.02671	1.03583	1.03886	0.957167	-0.0631574	0.0227677	1.64268
F1RIP6	Uncharacterized protein	NUCB1	Uncharacterized protein OS=Sus scrofa OX=9823 GN=NUCB1 PE=1 SV=3 - [F1RIP6_PIG]	32.14	15	15	28	420	49.3557	5.19873	1.05599	1.0358	1.03767	1.04315	1.01036	0.986943	0.976666	0.991324	1.05228	0.0735214	0.012008	1.92053
A0A287ALQ1	Uncharacterized protein	NUP210	Uncharacterized protein OS=Sus scrofa OX=9823 GN=NUP210 PE=1 SV=1 - [A0A287ALQ1_PIG]	6.74	11	11	18	1928	208.034	6.59521	0.972386	0.960344	0.964899	0.965877	1.05633	1.03117	1.04628	1.0446	0.924641	-0.113035	0.000630817	3.2001
Q5S3G4	Cytochrome c oxidase subunit 5B, mitochondrial	COX5B	Cytochrome c oxidase subunit 5B, mitochondrial OS=Sus scrofa OX=9823 GN=COX5B PE=2 SV=1 - [COX5B_PIG]	34.88	6	6	25	129	13.774	8.51416	0.975319	0.942237	0.959824	0.959127	1.04399	1.01349	1.05064	1.03604	0.925762	-0.111287	0.00669445	2.17429
B5APU9	Actin-related protein 2/3 complex subunit 4	ARPC4	Actin-related protein 2/3 complex subunit 4 OS=Sus scrofa OX=9823 GN=ARPC4 PE=1 SV=1 - [B5APU9_PIG]	43.45	7	7	31	168	19.6543	8.42627	1.03398	1.0277	1.02587	1.02918	0.996132	0.963935	0.999889	0.986652	1.0431	0.0608844	0.0218913	1.65973
Q2PYM7	Proteasome subunit beta	PSMB9	Proteasome subunit beta OS=Sus scrofa OX=9823 GN=PSMB9 PE=1 SV=1 - [Q2PYM7_PIG]	20.09	4	4	11	219	23.3156	5.37646	1.14932	1.049	1.05411	1.08414	0.94406	0.948234	0.938685	0.94366	1.14887	0.200217	0.0127326	1.89508
I3L9M7	Uncharacterized protein	LRRC59	Uncharacterized protein OS=Sus scrofa OX=9823 GN=LRRC59 PE=1 SV=2 - [I3L9M7_PIG]	29.68	8	8	19	283	32.4124	9.62744	1.02895	1.00863	1.02789	1.02183	1.00232	1.00083	0.993474	0.998875	1.02298	0.0327723	0.0325533	1.4874
A0A0B8RT89	SAP domain containing ribonucleoprotein	SARNP	SAP domain containing ribonucleoprotein OS=Sus scrofa domesticus OX=9825 GN=SARNP PE=4 SV=1 - [A0A0B8RT89_PIG]	40.95	8	8	19	210	23.6204	6.18896	0.897088	0.933359	0.936191	0.922212	1.07355	1.05543	1.07537	1.06812	0.863401	-0.211897	0.000493206	3.30697
A0A287ARU4	Uncharacterized protein	SKP1	Uncharacterized protein OS=Sus scrofa OX=9823 GN=SKP1 PE=3 SV=1 - [A0A287ARU4_PIG]	39.26	8	8	19	163	18.6462	4.53857	1.03466	1.06277	1.05649	1.0513	0.948511	0.961578	0.939	0.949696	1.10699	0.146642	0.000696712	3.15695
A0A287BBE2	Signal transducer and activator of transcription	STAT3	Signal transducer and activator of transcription OS=Sus scrofa OX=9823 GN=STAT3 PE=3 SV=1 - [A0A287BBE2_PIG]	17.3	13	13	20	705	81.1877	7.98682	1.02298	1.03166	1.05858	1.03774	0.985615	0.965118	1.00308	0.984604	1.05397	0.0758338	0.0257053	1.58998
F2Z4Y8	Uncharacterized protein	RPS11	Uncharacterized protein OS=Sus scrofa OX=9823 GN=RPS11 PE=1 SV=1 - [F2Z4Y8_PIG]	30.38	6	6	16	158	18.419	10.3013	1.05217	1.01151	1.00861	1.0241	0.959038	0.989329	0.980464	0.976277	1.04898	0.0689927	0.0456906	1.34017
B2ZF47	Mitochondrial aldehyde dehydrogenase 2	ALDH2	Mitochondrial aldehyde dehydrogenase 2 OS=Sus scrofa OX=9823 GN=ALDH2 PE=2 SV=1 - [B2ZF47_PIG]	21.88	10	10	22	521	56.8841	6.87354	0.997337	0.941422	0.956412	0.965057	1.07243	1.01325	1.06805	1.05124	0.918013	-0.123414	0.0272173	1.56515
I3LS35	Uncharacterized protein	LPCAT3	Uncharacterized protein OS=Sus scrofa OX=9823 GN=LPCAT3 PE=1 SV=2 - [I3LS35_PIG]	8.83	4	4	10	487	56.0051	8.92432	1.04707	1.02973	1.04384	1.04022	0.994419	0.974515	1.00931	0.992747	1.04782	0.0673868	0.0140895	1.85111
F1SJR4	Uncharacterized protein	ARFGAP3	Uncharacterized protein OS=Sus scrofa OX=9823 GN=ARFGAP3 PE=4 SV=3 - [F1SJR4_PIG]	19.15	11	11	18	517	56.988	7.86963	0.998015	0.963755	0.946092	0.969287	1.04648	1.0305	1.02772	1.0349	0.9366	-0.0944951	0.0158757	1.79927
F1S062	Obg-like ATPase 1	OLA1	Obg-like ATPase 1 OS=Sus scrofa OX=9823 GN=OLA1 PE=1 SV=3 - [F1S062_PIG]	32.41	13	13	20	395	44.6143	8.06006	1.05349	1.06193	1.01949	1.04497	0.926638	1.0145	0.928041	0.956393	1.09262	0.127789	0.049626	1.30429
F2Z501	Uncharacterized protein	TMED2	Uncharacterized protein OS=Sus scrofa OX=9823 GN=TMED2 PE=1 SV=2 - [F2Z501_PIG]	19.37	4	4	19	191	21.6607	5.42725	0.955332	0.981215	0.966783	0.967776	1.02647	1.02742	1.01469	1.02286	0.946147	-0.0798637	0.00296568	2.52788
I3LMC6	Structural maintenance of chromosomes protein	SMC1A	Structural maintenance of chromosomes protein OS=Sus scrofa OX=9823 GN=SMC1A PE=1 SV=2 - [I3LMC6_PIG]	18.37	24	24	35	1192	138.609	7.15186	0.946183	0.962527	0.945685	0.951465	1.06849	1.03885	1.03838	1.04857	0.90739	-0.140205	0.00103941	2.98321
A5GFX7	Cathepsin Z	CTSZ	Cathepsin Z OS=Sus scrofa OX=9823 GN=CTSZ PE=1 SV=1 - [A5GFX7_PIG]	21.05	6	6	22	304	33.7691	7.40088	1.09374	1.08693	1.07165	1.08411	0.982832	0.889533	0.99913	0.957165	1.13262	0.179666	0.0217376	1.66279
A0A287AVN3	Uncharacterized protein	DYNC1LI2	Uncharacterized protein OS=Sus scrofa OX=9823 GN=DYNC1LI2 PE=1 SV=1 - [A0A287AVN3_PIG]	23.06	9	10	18	490	53.8415	6.27783	1.02621	1.03451	1.02481	1.02851	0.950499	0.963696	0.966785	0.960326	1.071	0.0989585	0.000307474	3.51219
A0A286ZKS3	Uncharacterized protein	ELMO2	Uncharacterized protein OS=Sus scrofa OX=9823 GN=ELMO2 PE=4 SV=1 - [A0A286ZKS3_PIG]	11.94	6	10	19	720	82.5893	5.89697	0.902372	0.978483	0.91313	0.931328	1.04674	1.05344	1.00292	1.03437	0.900382	-0.151391	0.0226366	1.64519
F2Z5G5	Uncharacterized protein	ACTR1A	Uncharacterized protein OS=Sus scrofa OX=9823 GN=ACTR1A PE=1 SV=1 - [F2Z5G5_PIG]	24.2	8	9	36	376	42.5869	6.63916	1.06679	1.02034	1.02407	1.03707	0.938287	0.982176	0.941895	0.954119	1.08694	0.12027	0.0155051	1.80953
Q6DUB7	Stathmin	STMN1	Stathmin OS=Sus scrofa OX=9823 GN=STMN1 PE=2 SV=3 - [STMN1_PIG]	54.36	9	9	22	149	17.292	5.97314	0.888151	0.93395	0.904232	0.908778	1.0511	1.04181	1.07001	1.05431	0.861965	-0.214299	0.000767117	3.11514
F1SP32	Uncharacterized protein	RAD23B	Uncharacterized protein OS=Sus scrofa OX=9823 GN=RAD23B PE=1 SV=1 - [F1SP32_PIG]	22.79	7	9	25	408	43.1296	4.84326	1.01119	1.04004	1.03342	1.02822	0.996917	0.962002	0.981122	0.980014	1.04919	0.0692718	0.0224967	1.64788
I3L5V7	Uncharacterized protein	GMFB	Uncharacterized protein OS=Sus scrofa OX=9823 GN=GMFB PE=1 SV=1 - [I3L5V7_PIG]	21.13	2	3	19	142	16.7025	5.2876	1.13498	1.06601	1.0717	1.0909	0.890322	0.992235	0.865956	0.916171	1.19071	0.251823	0.0172149	1.7641
I3L804	Tyrosine--tRNA ligase	YARS	Tyrosine--tRNA ligase OS=Sus scrofa OX=9823 GN=YARS PE=1 SV=2 - [I3L804_PIG]	29.92	16	16	27	528	59.018	7.21045	1.03581	1.03752	1.01097	1.0281	0.953317	0.998101	0.931233	0.960884	1.06995	0.0975461	0.0351149	1.45451
F1S432	DEAD-box helicase 19B	DDX19B	DEAD-box helicase 19B OS=Sus scrofa OX=9823 GN=DDX19B PE=1 SV=3 - [F1S432_PIG]	24.43	5	12	17	479	53.9068	6.56592	1.03178	1.05017	1.04139	1.04111	0.948323	0.969581	0.948072	0.955325	1.0898	0.124063	0.000644725	3.19063
F1SIM4	Uncharacterized protein	ELMO1	Uncharacterized protein OS=Sus scrofa OX=9823 GN=ELMO1 PE=1 SV=3 - [F1SIM4_PIG]	20.91	11	15	23	727	83.7795	6.21436	1.03755	1.04988	1.07997	1.0558	0.928382	0.975963	0.972971	0.959105	1.10082	0.138576	0.00826361	2.08283
A5D9J7	Transporter 2, ATP-binding cassette, sub-family B (MDR/TAP)	TAP2	Transporter 2, ATP-binding cassette, sub-family B (MDR/TAP) OS=Sus scrofa OX=9823 GN=TAP2 PE=4 SV=1 - [A5D9J7_PIG]	17.63	12	13	30	726	80.1613	6.06201	1.06684	1.06738	1.09577	1.07666	1.00353	0.960084	0.955518	0.973043	1.10649	0.145989	0.0045504	2.34195
F1RTY6	Uncharacterized protein	PPID	Uncharacterized protein OS=Sus scrofa OX=9823 GN=PPID PE=1 SV=1 - [F1RTY6_PIG]	24.86	9	11	26	370	40.7248	6.93213	1.05722	1.06405	1.04008	1.05378	0.953598	0.97406	0.937864	0.955174	1.10324	0.141741	0.00147145	2.83225
A0A287AKI9	Lysine--tRNA ligase	KARS	Lysine--tRNA ligase OS=Sus scrofa OX=9823 GN=KARS PE=1 SV=1 - [A0A287AKI9_PIG]	23.28	15	15	31	597	67.8046	6.354	1.02899	1.04073	1.03784	1.03585	0.96663	0.97125	0.97989	0.97259	1.06505	0.0909144	0.000272209	3.5651
F2Z5J1	Uncharacterized protein	PSMC1	Uncharacterized protein OS=Sus scrofa OX=9823 GN=PSMC1 PE=1 SV=1 - [F2Z5J1_PIG]	32.95	13	15	23	440	49.1537	6.21436	1.07609	1.07261	1.05599	1.06823	0.945111	0.973777	0.906715	0.941868	1.13416	0.181624	0.00344929	2.46227
F1S3E8	Vac14-like protein	VAC14	Vac14-like protein OS=Sus scrofa OX=9823 GN=VAC14 PE=1 SV=3 - [F1S3E8_PIG]	15.58	13	13	19	783	87.9838	6.354	1.05017	1.03325	1.03737	1.04026	0.953297	0.990223	0.96044	0.967986	1.07467	0.103888	0.00431805	2.36471
A0A287B4P8	Uncharacterized protein	PSMC4	Uncharacterized protein OS=Sus scrofa OX=9823 GN=PSMC4 PE=3 SV=1 - [A0A287B4P8_PIG]	21.53	11	12	23	418	47.3365	5.21143	1.09002	1.00916	1.03476	1.04465	0.898033	0.961335	0.917868	0.925745	1.12844	0.174327	0.0172094	1.76424
F1SV40	Uncharacterized protein	SF3A3	Uncharacterized protein OS=Sus scrofa OX=9823 GN=SF3A3 PE=1 SV=1 - [F1SV40_PIG]	17.37	10	10	16	501	58.8553	5.37646	0.959172	0.942871	0.939406	0.94715	1.01566	1.02589	1.06363	1.03506	0.915068	-0.128049	0.00512187	2.29057
I3LDH3	Poly [ADP-ribose] polymerase	PARP1	Poly [ADP-ribose] polymerase OS=Sus scrofa OX=9823 GN=PARP1 PE=1 SV=2 - [I3LDH3_PIG]	16.55	1	18	21	1003	111.455	8.93896	0.874497	1.03396	0.902508	0.936987	1.09845	1.05113	1.12644	1.09201	0.858041	-0.220882	0.0450562	1.34625
A0A286ZN52	Proteasome subunit beta	PSMB3	Proteasome subunit beta OS=Sus scrofa OX=9823 GN=PSMB3 PE=1 SV=1 - [A0A286ZN52_PIG]	23.41	4	4	9	205	22.9925	6.03662	1.14821	1.03454	1.076	1.08625	0.904797	0.987256	0.897988	0.930014	1.16799	0.224029	0.0235856	1.62735
A0A287BRY0	Tropomyosin alpha-1 chain	TPM1	Tropomyosin alpha-1 chain OS=Sus scrofa OX=9823 GN=TPM1 PE=1 SV=1 - [A0A287BRY0_PIG]	25.81	1	9	48	248	28.6997	4.76709	0.89109	0.909159	0.971472	0.923907	1.11452	1.08104	1.08027	1.09194	0.846112	-0.241079	0.00331998	2.47886
F1RT57	Uncharacterized protein	PPP1R9B	Uncharacterized protein OS=Sus scrofa OX=9823 GN=PPP1R9B PE=1 SV=2 - [F1RT57_PIG]	13.44	9	10	19	811	88.4432	4.89404	0.922004	0.953149	0.958288	0.94448	1.09593	1.06598	1.05791	1.07328	0.879998	-0.184428	0.00135363	2.8685
I3L594	Uncharacterized protein	EIF4H	Uncharacterized protein OS=Sus scrofa OX=9823 GN=EIF4H PE=1 SV=1 - [I3L594_PIG]	20.18	5	5	15	228	25.1665	8.104	1.06877	1.02722	1.00923	1.03507	0.924512	0.985287	0.910043	0.939947	1.1012	0.139078	0.0305674	1.51474
F1S3C7	AP-1 complex subunit gamma	AP1G1	AP-1 complex subunit gamma OS=Sus scrofa OX=9823 GN=AP1G1 PE=1 SV=3 - [F1S3C7_PIG]	14.11	12	13	17	822	91.3391	6.80029	1.07273	1.02017	1.02583	1.03958	0.924109	0.991957	0.939289	0.951785	1.09224	0.127287	0.0294378	1.5311
A0A287AEU6	Methionine adenosyltransferase 2 subunit beta	MAT2B	Methionine adenosyltransferase 2 subunit beta OS=Sus scrofa OX=9823 GN=MAT2B PE=1 SV=1 - [A0A287AEU6_PIG]	34.37	11	11	18	323	36.5055	6.85889	1.03499	1.06324	1.06326	1.05383	0.949266	0.968389	0.993655	0.970436	1.08593	0.118936	0.00637184	2.19574
A0A286ZSI5	Uncharacterized protein	ITPR2	Uncharacterized protein OS=Sus scrofa OX=9823 GN=ITPR2 PE=4 SV=1 - [A0A286ZSI5_PIG]	6.96	19	19	20	2571	293.721	6.56592	0.973287	0.975123	0.960287	0.969566	1.02573	1.03794	1.07631	1.04666	0.926342	-0.110383	0.00841464	2.07496
Q767L6	Flotillin-1	FLOT1	Flotillin-1 OS=Sus scrofa OX=9823 GN=FLOT1 PE=3 SV=1 - [FLOT1_PIG]	25.53	10	10	15	427	47.3257	7.81104	0.904675	0.909462	0.929633	0.91459	1.09612	1.03673	1.05332	1.06206	0.861148	-0.215667	0.00156776	2.80472
B0KYV5	LIM domain and actin-binding protein 1	LIMA1	LIM domain and actin-binding protein 1 OS=Sus scrofa OX=9823 GN=LIMA1 PE=2 SV=1 - [LIMA1_PIG]	18.65	14	14	27	756	83.9388	6.7417	0.955774	0.950102	0.935826	0.947234	1.06045	1.02547	1.04692	1.04428	0.907067	-0.140719	0.00118596	2.92593
F1SGX2	Uncharacterized protein	MORC3	Uncharacterized protein OS=Sus scrofa OX=9823 GN=MORC3 PE=4 SV=2 - [F1SGX2_PIG]	18.58	16	16	25	818	93.455	5.24951	1.07485	1.07524	1.13697	1.09569	0.987953	0.906294	0.966093	0.953446	1.14919	0.200612	0.0112469	1.94897
F1SPE9	Uncharacterized protein	DNAJC13	Uncharacterized protein OS=Sus scrofa OX=9823 GN=DNAJC13 PE=1 SV=2 - [F1SPE9_PIG]	10.57	24	24	34	2232	253.451	6.96143	1.02514	1.01706	1.0117	1.01797	0.979413	0.999783	0.9791	0.986098	1.03232	0.0458847	0.0155497	1.80828
F1RKC7	Phospholipase B-like	PLBD2	Phospholipase B-like OS=Sus scrofa OX=9823 GN=PLBD2 PE=1 SV=3 - [F1RKC7_PIG]	18.34	10	10	16	589	65.7951	7.10791	1.10767	1.09472	1.07169	1.09136	0.963006	0.907405	0.911706	0.927372	1.17683	0.234906	0.00138149	2.85965
A0A287ARV8	Uncharacterized protein	MRPL12	Uncharacterized protein OS=Sus scrofa OX=9823 GN=MRPL12 PE=1 SV=1 - [A0A287ARV8_PIG]	23.23	5	5	12	198	21.2236	9.17334	0.978051	0.947763	0.986121	0.970645	1.06377	1.01683	1.05057	1.04372	0.929984	-0.104722	0.0159613	1.79693
A5GFU6	GNAS complex locus	GNAS	GNAS complex locus OS=Sus scrofa OX=9823 GN=GNAS PE=4 SV=1 - [A5GFU6_PIG]	19	6	7	12	379	44.1513	6.29053	1.04559	1.02167	1.04002	1.03576	0.993399	1.00542	0.996201	0.998341	1.03748	0.0530863	0.00984071	2.00697
A0A287AS29	Nucleoside diphosphate kinase	NME1	Nucleoside diphosphate kinase OS=Sus scrofa OX=9823 GN=NME1 PE=1 SV=1 - [A0A287AS29_PIG]	47.37	4	7	30	152	17.0977	6.18896	1.06163	1.04443	1.05496	1.05367	0.936107	0.977791	0.946736	0.953545	1.10501	0.144057	0.00174881	2.75726
Q9MZ46	Crocalbin-like protein (Fragment)		Crocalbin-like protein (Fragment) OS=Sus scrofa OX=9823 PE=2 SV=1 - [Q9MZ46_PIG]	25	2	9	24	296	34.8744	4.57666	1.01688	1.0163	1.06468	1.03262	0.969344	0.976057	0.985536	0.976979	1.05696	0.079914	0.0290779	1.53644
I3LUR5	Uncharacterized protein	ACAD9	Uncharacterized protein OS=Sus scrofa OX=9823 GN=ACAD9 PE=1 SV=2 - [I3LUR5_PIG]	16.75	9	9	14	621	68.6013	7.92822	0.95973	0.973027	0.98404	0.972266	1.03289	1.006	1.00671	1.0152	0.95771	-0.0623392	0.0191011	1.71894
P00503	Aspartate aminotransferase, cytoplasmic	GOT1	Aspartate aminotransferase, cytoplasmic OS=Sus scrofa OX=9823 GN=GOT1 PE=1 SV=3 - [AATC_PIG]	28.09	12	12	20	413	46.4456	7.1958	1.01102	1.04218	1.01343	1.02221	0.979071	1.00124	0.976509	0.985606	1.03714	0.0526107	0.0451337	1.3455
F1SKN5	Eukaryotic translation initiation factor 3 subunit L	EIF3L	Eukaryotic translation initiation factor 3 subunit L OS=Sus scrofa OX=9823 GN=EIF3L PE=1 SV=3 - [F1SKN5_PIG]	28.01	16	16	31	532	62.7784	6.13818	1.05261	1.01197	1.02013	1.02823	0.954721	0.991085	0.970006	0.971937	1.05792	0.0812346	0.025889	1.58688
A0A287A7Q4	Tyrosine-protein kinase	HCK	Tyrosine-protein kinase OS=Sus scrofa OX=9823 GN=HCK PE=3 SV=1 - [A0A287A7Q4_PIG]	30.5	8	13	22	423	48.3915	7.04932	0.893943	0.902158	0.941166	0.912422	1.11485	1.02625	1.12964	1.09025	0.836895	-0.256881	0.00737955	2.13197
F1RMA3	Uncharacterized protein	CCAR2	Uncharacterized protein OS=Sus scrofa OX=9823 GN=CCAR2 PE=1 SV=2 - [F1RMA3_PIG]	17.58	18	18	25	916	101.83	5.24951	0.961927	0.952501	0.94785	0.954093	1.08564	1.01592	1.0653	1.05562	0.903822	-0.145889	0.00859064	2.06597
A0A287BKR2	Serine hydroxymethyltransferase	SHMT2	Serine hydroxymethyltransferase OS=Sus scrofa OX=9823 GN=SHMT2 PE=1 SV=1 - [A0A287BKR2_PIG]	17.42	9	9	17	488	54.4779	8.04541	0.998694	0.956615	0.95825	0.971186	1.03143	1.04775	1.02928	1.03615	0.937299	-0.0934188	0.0121897	1.91401
F1RGQ6	Uncharacterized protein	ANKFY1	Uncharacterized protein OS=Sus scrofa OX=9823 GN=ANKFY1 PE=1 SV=2 - [F1RGQ6_PIG]	10.6	13	13	19	1170	128.428	5.90967	1.03533	1.06781	1.13952	1.08089	0.945932	0.930658	0.941176	0.939256	1.15079	0.202628	0.0103955	1.98315
F1SKJ5	Eukaryotic translation initiation factor 3 subunit D	EIF3D	Eukaryotic translation initiation factor 3 subunit D OS=Sus scrofa OX=9823 GN=EIF3D PE=1 SV=1 - [F1SKJ5_PIG]	14.96	8	8	15	548	63.9204	6.04932	1.03654	1.02126	1.05931	1.03903	0.929634	0.993164	0.930181	0.950993	1.09258	0.127738	0.0208732	1.68041
A0A286ZY37	Uncharacterized protein	GMPS	Uncharacterized protein OS=Sus scrofa OX=9823 GN=GMPS PE=1 SV=1 - [A0A286ZY37_PIG]	22.08	14	14	20	693	76.682	6.87354	1.00341	1.01859	1.01645	1.01282	0.999322	0.983213	0.996456	0.992997	1.01996	0.028514	0.0447059	1.34964
F1RXR2	Uncharacterized protein	CRELD2	Uncharacterized protein OS=Sus scrofa OX=9823 GN=CRELD2 PE=4 SV=2 - [F1RXR2_PIG]	13.48	5	5	8	423	45.4874	4.80518	0.936572	0.959853	0.943226	0.94655	1.09935	1.06181	1.11979	1.09365	0.865497	-0.208399	0.00130974	2.88281
F1SPP8	Uncharacterized protein	CKAP4	Uncharacterized protein OS=Sus scrofa OX=9823 GN=CKAP4 PE=1 SV=3 - [F1SPP8_PIG]	20.64	11	11	20	591	64.4993	5.66846	0.982649	0.979608	0.961425	0.974561	1.07623	1.02085	1.03755	1.04488	0.932705	-0.100507	0.0164661	1.78341
A0A287AEC1	Uncharacterized protein	DCK	Uncharacterized protein OS=Sus scrofa OX=9823 GN=DCK PE=4 SV=1 - [A0A287AEC1_PIG]	28.7	6	6	10	216	25.0746	6.72705	1.06791	1.09064	1.08591	1.08149	0.910686	0.940004	0.87183	0.907507	1.19171	0.253034	0.0011427	2.94207
A0A1D8MMA5	DEAD-box helicase 21	DDX21	DEAD-box helicase 21 OS=Sus scrofa OX=9823 GN=DDX21 PE=2 SV=1 - [A0A1D8MMA5_PIG]	21.56	15	15	22	784	87.1413	9.30518	0.948378	0.950673	0.961836	0.953629	1.02429	1.02286	1.03707	1.02807	0.927588	-0.108444	0.000264985	3.57678
F2Z518	Uncharacterized protein	LAMTOR2	Uncharacterized protein OS=Sus scrofa OX=9823 GN=LAMTOR2 PE=1 SV=1 - [F2Z518_PIG]	36.8	4	4	11	125	13.4989	5.40186	0.967309	0.986009	0.988269	0.980529	1.08803	1.02251	1.05876	1.05644	0.928148	-0.107573	0.0194308	1.71151
F1SDV7	DNA topoisomerase I	TOP1	DNA topoisomerase I OS=Sus scrofa OX=9823 GN=TOP1 PE=1 SV=2 - [F1SDV7_PIG]	30.01	25	25	31	733	86.6378	9.21729	1.00543	1.01325	1.0171	1.01193	0.970202	0.987099	0.999424	0.985575	1.02674	0.0380667	0.0448583	1.34816
I3LGA2	Uncharacterized protein	ABHD12	Uncharacterized protein OS=Sus scrofa OX=9823 GN=ABHD12 PE=1 SV=2 - [I3LGA2_PIG]	21.25	8	8	15	367	41.0731	8.6167	0.987292	1.00576	0.982035	0.991694	1.03879	1.01399	1.06623	1.03967	0.953853	-0.0681611	0.0454392	1.34257
F1RU02	Uncharacterized protein	ARFGEF1	Uncharacterized protein OS=Sus scrofa OX=9823 GN=ARFGEF1 PE=1 SV=3 - [F1RU02_PIG]	9.41	13	20	24	1849	208.573	5.8335	1.0183	1.0384	1.02079	1.02583	0.975597	0.999331	0.948728	0.974552	1.05262	0.0739806	0.0322938	1.49088
A0A287AA85	Uncharacterized protein	HCAR2	Uncharacterized protein OS=Sus scrofa OX=9823 GN=HCAR2 PE=3 SV=1 - [A0A287AA85_PIG]	12.12	4	4	8	363	41.9159	9.11475	0.899955	0.903387	0.922341	0.908561	1.09395	1.05019	1.06345	1.06919	0.849762	-0.234869	0.000398875	3.39916
A0A287AII8	Uncharacterized protein	GBE1	Uncharacterized protein OS=Sus scrofa OX=9823 GN=GBE1 PE=1 SV=1 - [A0A287AII8_PIG]	18.23	12	12	15	702	80.7737	6.37939	1.03048	1.07726	1.04285	1.0502	0.93227	0.974659	0.940174	0.949034	1.10659	0.146126	0.00611421	2.21366
A0A287BT99	Uncharacterized protein	ABR	Uncharacterized protein OS=Sus scrofa OX=9823 GN=ABR PE=1 SV=1 - [A0A287BT99_PIG]	17.22	17	17	33	964	109.222	6.78564	1.06279	1.04729	1.07942	1.06317	0.947372	0.968699	0.934136	0.950069	1.11904	0.162264	0.00117119	2.93137
F1SJU3	Uncharacterized protein	PARVG	Uncharacterized protein OS=Sus scrofa OX=9823 GN=PARVG PE=4 SV=2 - [F1SJU3_PIG]	26.28	8	8	16	331	37.0716	5.38916	0.930988	0.894304	0.917262	0.914184	1.06255	1.04173	1.05411	1.0528	0.86834	-0.203668	0.000352245	3.45315
F1RRG9	Uncharacterized protein	SMARCA5	Uncharacterized protein OS=Sus scrofa OX=9823 GN=SMARCA5 PE=1 SV=1 - [F1RRG9_PIG]	13.78	15	15	24	1052	121.918	8.06006	0.95733	0.933635	0.990317	0.960427	1.06993	1.01219	1.02842	1.03685	0.926295	-0.110456	0.0325002	1.48811
F1RM45	Apolipoprotein E	APOE	Apolipoprotein E OS=Sus scrofa OX=9823 GN=APOE PE=1 SV=1 - [F1RM45_PIG]	30.6	12	12	26	317	36.6419	6.13818	1.07402	1.02661	1.06548	1.05537	0.902412	0.97636	0.904544	0.927772	1.13753	0.185905	0.0108087	1.96623
F1RU52	Dipeptidyl peptidase 3	DPP3	Dipeptidyl peptidase 3 OS=Sus scrofa OX=9823 GN=DPP3 PE=1 SV=1 - [F1RU52_PIG]	21.03	16	16	27	737	82.6867	5.16064	1.08311	1.04335	1.04552	1.05732	0.957246	0.981681	0.966587	0.968504	1.09171	0.126588	0.00382187	2.41772
F1SGN8	GMP reductase	GMPR2	GMP reductase OS=Sus scrofa OX=9823 GN=GMPR2 PE=1 SV=1 - [F1SGN8_PIG]	34.48	10	11	17	348	37.9381	7.23975	1.11127	1.03043	1.02806	1.05659	0.929435	0.965398	0.941366	0.9454	1.11761	0.160416	0.0192435	1.71572
A0A287BJR3	Uncharacterized protein	RUFY1	Uncharacterized protein OS=Sus scrofa OX=9823 GN=RUFY1 PE=1 SV=1 - [A0A287BJR3_PIG]	22.3	14	15	31	601	69.0842	5.97314	0.985739	0.991587	0.983949	0.987092	1.01312	1.01076	1.02008	1.01466	0.972834	-0.0397344	0.00160364	2.79489
A0A0B8RS75	Transmembrane emp24 domain-containing protein 10	TMED10	Transmembrane emp24 domain-containing protein 10 OS=Sus scrofa domesticus OX=9825 GN=TMED10 PE=3 SV=1 - [A0A0B8RS75_PIG]	16.44	4	4	13	219	24.8948	6.41748	0.970267	0.989537	0.992092	0.983965	1.07342	1.0108	1.04362	1.04261	0.943752	-0.0835203	0.038766	1.41155
I3LJR6	S-adenosylmethionine synthase	MAT2A	S-adenosylmethionine synthase OS=Sus scrofa OX=9823 GN=MAT2A PE=1 SV=1 - [I3LJR6_PIG]	19.58	7	7	19	332	36.9362	8.11865	1.07272	1.05478	1.03813	1.05521	0.914059	0.953218	0.968818	0.945365	1.11619	0.158585	0.00453828	2.34311
K7GSG6	Uncharacterized protein	WASHC5	Uncharacterized protein OS=Sus scrofa OX=9823 GN=WASHC5 PE=1 SV=2 - [K7GSG6_PIG]	12.91	14	14	18	1108	128.324	7.21045	1.01776	1.02727	1.02013	1.02172	0.977509	0.976517	0.980059	0.978028	1.04468	0.0630569	0.000137437	3.8619
K9IVW4	Myotrophin	MTPN	Myotrophin OS=Sus scrofa OX=9823 GN=MTPN PE=1 SV=1 - [K9IVW4_PIG]	34.75	4	4	13	118	12.8866	5.51611	1.03937	1.05855	1.04277	1.0469	0.93082	0.973864	0.918948	0.941211	1.11229	0.153532	0.00395001	2.4034
F1SPI1	Uncharacterized protein	TMEM43	Uncharacterized protein OS=Sus scrofa OX=9823 GN=TMEM43 PE=1 SV=3 - [F1SPI1_PIG]	33.25	13	13	25	400	44.8983	7.7085	0.965124	0.949827	0.93207	0.949007	1.05984	1.03251	1.03832	1.04356	0.909398	-0.137016	0.00171869	2.7648
F1STN0	Uncharacterized protein	SMPDL3B	Uncharacterized protein OS=Sus scrofa OX=9823 GN=SMPDL3B PE=1 SV=3 - [F1STN0_PIG]	8.1	3	3	9	395	44.6954	6.75635	0.966763	0.927181	0.94878	0.947575	1.0601	1.03047	1.0303	1.04029	0.910876	-0.134673	0.00359655	2.44411
A0A287B4X7	Uncharacterized protein	RAB4B	Uncharacterized protein OS=Sus scrofa OX=9823 GN=RAB4B PE=1 SV=1 - [A0A287B4X7_PIG]	35.75	4	6	17	193	21.1418	5.68115	0.950347	0.990774	0.986143	0.975754	1.11141	1.09108	1.04522	1.08257	0.901332	-0.149869	0.0102625	1.98875
Q06AT0	Hippocalcin-like protein 1	HPCAL1	Hippocalcin-like protein 1 OS=Sus scrofa OX=9823 GN=HPCAL1 PE=2 SV=3 - [HPCL1_PIG]	57.51	12	12	21	193	22.271	5.35107	1.06079	1.02825	1.05412	1.04772	0.983999	0.982523	0.978628	0.981717	1.06723	0.0938779	0.00278312	2.55547
M3VH76	Collagen, type IV, alpha 3 (Goodpasture antigen) binding protein tv2	COL4A3BP	Collagen, type IV, alpha 3 (Goodpasture antigen) binding protein tv2 OS=Sus scrofa OX=9823 GN=COL4A3BP PE=2 SV=1 - [M3VH76_PIG]	20.9	13	13	19	598	68.0084	5.52881	1.0218	1.0089	1.00166	1.01079	0.977147	0.995911	0.991023	0.988027	1.02303	0.0328555	0.0490523	1.30934
F1RIA7	Uncharacterized protein	TMEM109	Uncharacterized protein OS=Sus scrofa OX=9823 GN=TMEM109 PE=1 SV=1 - [F1RIA7_PIG]	12.76	4	4	10	243	26.0945	9.89111	1.00247	0.946748	0.93409	0.961101	1.12846	1.03726	1.06873	1.07815	0.891435	-0.165798	0.026245	1.58095
B8XTR1	1-acylglycerol-3-phosphate O-acyltransferase 3	AGPAT3	1-acylglycerol-3-phosphate O-acyltransferase 3 OS=Sus scrofa OX=9823 GN=AGPAT3 PE=1 SV=1 - [B8XTR1_PIG]	22.34	9	9	16	376	43.3338	8.82178	0.976651	0.974841	0.989918	0.98047	1.03092	1.00343	1.0277	1.02068	0.960603	-0.0579878	0.0152892	1.81562
K7GN17	Uncharacterized protein	NCF4	Uncharacterized protein OS=Sus scrofa OX=9823 GN=NCF4 PE=1 SV=1 - [K7GN17_PIG]	31.96	11	11	18	341	39.1872	6.21436	0.976598	0.976201	0.958802	0.970533	1.01374	1.02755	1.00682	1.01604	0.955215	-0.0661026	0.00577193	2.23868
F1RJU9	Uncharacterized protein	SEPT8	Uncharacterized protein OS=Sus scrofa OX=9823 GN=SEPT8 PE=1 SV=3 - [F1RJU9_PIG]	15.62	2	7	16	429	49.7963	6.02393	1.06777	1.11335	1.06329	1.08147	0.990339	0.933534	0.922763	0.948879	1.13973	0.188698	0.00734025	2.13429
F1S0R7	Uncharacterized protein	NSUN2	Uncharacterized protein OS=Sus scrofa OX=9823 GN=NSUN2 PE=1 SV=2 - [F1S0R7_PIG]	15.93	13	13	15	797	89.182	6.13818	0.989559	0.97555	0.947513	0.970874	1.02156	1.01744	1.02396	1.02099	0.950917	-0.0726087	0.0160372	1.79487
A0A286ZZ49	Uncharacterized protein	PHYH	Uncharacterized protein OS=Sus scrofa OX=9823 GN=PHYH PE=1 SV=1 - [A0A286ZZ49_PIG]	20.96	8	8	21	334	38.3743	8.646	0.949778	0.904472	0.909304	0.921185	1.10967	1.01211	1.11094	1.07757	0.85487	-0.226223	0.0119236	1.92359
A0A287APK0	6-phosphogluconolactonase	PGLS	6-phosphogluconolactonase OS=Sus scrofa OX=9823 GN=PGLS PE=1 SV=1 - [A0A287APK0_PIG]	36.04	6	6	13	222	23.4803	6.37939	1.06587	1.03567	1.01911	1.04022	0.933398	0.962742	0.952699	0.949613	1.09541	0.131471	0.00498275	2.30253
F1SCS1	Uncharacterized protein	DDX1	Uncharacterized protein OS=Sus scrofa OX=9823 GN=DDX1 PE=1 SV=3 - [F1SCS1_PIG]	25.98	19	19	37	739	82.3527	7.2251	1.01989	1.02312	1.0134	1.0188	0.986151	0.981962	1.00812	0.992078	1.02694	0.0383477	0.0359786	1.44396
F1SLS7	Autophagy-related protein 3	ATG3	Autophagy-related protein 3 OS=Sus scrofa OX=9823 GN=ATG3 PE=1 SV=1 - [F1SLS7_PIG]	12.42	4	4	11	314	35.7134	4.7417	1.05549	1.07907	1.0939	1.07615	0.874836	0.971939	0.919554	0.92211	1.16705	0.222873	0.00698458	2.15586
A0A287BI73	Uncharacterized protein	MOV10	Uncharacterized protein OS=Sus scrofa OX=9823 GN=MOV10 PE=1 SV=1 - [A0A287BI73_PIG]	15.75	13	14	17	927	105.04	8.33838	1.08443	1.07413	1.06033	1.07296	0.93467	0.936989	0.929148	0.933602	1.14927	0.200722	4.57619e-05	4.3395
F1SKL2	Sulfurtransferase	TST	Sulfurtransferase OS=Sus scrofa OX=9823 GN=TST PE=1 SV=1 - [F1SKL2_PIG]	22.22	8	8	17	297	33.4188	7.21045	0.992961	0.963207	0.959351	0.97184	1.04319	1.01221	1.04193	1.03244	0.941302	-0.0872704	0.0144847	1.83909
F1RUH5	Uncharacterized protein	DEK	Uncharacterized protein OS=Sus scrofa OX=9823 GN=DEK PE=1 SV=3 - [F1RUH5_PIG]	32.53	13	13	25	375	42.5749	8.36768	0.982362	0.995737	0.96555	0.981216	1.03423	1.00319	1.03717	1.02487	0.957409	-0.0627927	0.0351629	1.45392
I3LFV4	Uncharacterized protein	YBX1	Uncharacterized protein OS=Sus scrofa OX=9823 GN=YBX1 PE=1 SV=2 - [I3LFV4_PIG]	14.06	4	5	11	377	41.5096	10.1548	0.879144	0.956001	0.958286	0.931143	1.0502	0.992403	1.0639	1.0355	0.89922	-0.153254	0.0373384	1.42784
I3LPB5	Creatine kinase B-type	CKB	Creatine kinase B-type OS=Sus scrofa OX=9823 GN=CKB PE=3 SV=2 - [I3LPB5_PIG]	23.36	7	7	17	381	42.6604	5.78271	0.98553	1.069	1.09259	1.04904	0.906896	0.953622	0.911115	0.923878	1.13548	0.183298	0.0248533	1.60462
F1RLB6	Uncharacterized protein	NAPA	Uncharacterized protein OS=Sus scrofa OX=9823 GN=NAPA PE=1 SV=2 - [F1RLB6_PIG]	32.54	9	9	18	295	33.2703	5.36377	1.02657	1.00176	1.02346	1.01727	0.968493	0.983587	0.970974	0.974351	1.04405	0.0621853	0.00918271	2.03703
F2Z5W6	Uncharacterized protein	LAMTOR1	Uncharacterized protein OS=Sus scrofa OX=9823 GN=LAMTOR1 PE=1 SV=1 - [F2Z5W6_PIG]	14.91	2	2	9	161	17.7338	5.14795	0.871832	0.93724	0.950329	0.9198	1.11408	1.00848	1.10929	1.07729	0.853812	-0.22801	0.0201539	1.69564
F1S8M9	Uncharacterized protein	LRPAP1	Uncharacterized protein OS=Sus scrofa OX=9823 GN=LRPAP1 PE=1 SV=3 - [F1S8M9_PIG]	25.56	11	11	19	356	41.7098	8.54346	1.06374	1.03023	1.04708	1.04702	0.996352	0.968779	1.00732	0.990817	1.05672	0.0795959	0.0200054	1.69885
F1RNN0	Vacuolar protein sorting-associated protein 29	VPS29	Vacuolar protein sorting-associated protein 29 OS=Sus scrofa OX=9823 GN=VPS29 PE=1 SV=3 - [F1RNN0_PIG]	36.81	7	7	18	182	20.4797	7.00537	1.01289	1.00561	1.00798	1.00883	0.96649	0.997656	0.983617	0.982588	1.0267	0.0380217	0.0472133	1.32594
F1SBB5	NPC intracellular cholesterol transporter 1	NPC1	NPC intracellular cholesterol transporter 1 OS=Sus scrofa OX=9823 GN=NPC1 PE=4 SV=3 - [F1SBB5_PIG]	6.35	7	7	17	1276	141.87	5.42725	1.09918	1.05526	1.10289	1.08578	0.909335	0.920461	0.92365	0.917815	1.183	0.242451	0.000454521	3.34245
F1SN05	Eukaryotic translation initiation factor 3 subunit J	EIF3J	Eukaryotic translation initiation factor 3 subunit J OS=Sus scrofa OX=9823 GN=EIF3J PE=1 SV=2 - [F1SN05_PIG]	36.69	9	9	17	248	27.7291	5.09717	0.99149	1.04113	1.02409	1.0189	0.93318	0.973127	0.940841	0.949049	1.0736	0.102459	0.0213531	1.67054
F1SJR5	Uncharacterized protein	PACSIN2	Uncharacterized protein OS=Sus scrofa OX=9823 GN=PACSIN2 PE=1 SV=2 - [F1SJR5_PIG]	31.28	15	15	27	486	55.568	5.19873	1.08563	1.0671	1.06944	1.07406	0.923809	0.963894	0.915824	0.934509	1.14933	0.200796	0.000945546	3.02432
F1SR51	Uncharacterized protein	NCKAP1L	Uncharacterized protein OS=Sus scrofa OX=9823 GN=NCKAP1L PE=4 SV=3 - [F1SR51_PIG]	15.16	18	18	29	1115	126.641	6.94678	1.04996	1.05296	1.02471	1.04254	0.95943	1.01374	0.958158	0.97711	1.06697	0.0935169	0.0326274	1.48642
Q8MJ49	Osteoclast-stimulating factor 1	OSTF1	Osteoclast-stimulating factor 1 OS=Sus scrofa OX=9823 GN=OSTF1 PE=2 SV=1 - [OSTF1_PIG]	29.44	7	7	11	214	23.7249	5.68115	1.08578	1.05431	1.00926	1.04978	0.954405	0.99469	0.939656	0.962917	1.09021	0.124607	0.034729	1.45931
B6ICW9	SLA-11 histocompatibility antigen, class I	SLA-11	SLA-11 histocompatibility antigen, class I OS=Sus scrofa OX=9823 GN=SLA-11 PE=3 SV=1 - [B6ICW9_PIG]	33.06	4	9	18	369	42.2932	6.85889	1.13522	1.11421	1.16691	1.13878	0.99544	0.902982	0.9553	0.951241	1.19715	0.259609	0.00369605	2.43226
I3LNB4	Uncharacterized protein	ALDH4A1	Uncharacterized protein OS=Sus scrofa OX=9823 GN=ALDH4A1 PE=1 SV=2 - [I3LNB4_PIG]	14.06	9	9	14	562	61.7596	8.04541	1.00279	1.00416	0.986316	0.997753	1.02393	1.01207	1.03167	1.02256	0.975742	-0.0354284	0.0373598	1.4276
A0A286ZRL8	Uncharacterized protein	NOP58	Uncharacterized protein OS=Sus scrofa OX=9823 GN=NOP58 PE=1 SV=1 - [A0A286ZRL8_PIG]	15.98	8	8	17	513	57.3704	9.08545	0.986116	0.969224	0.969885	0.975075	1.07138	1.02219	1.04539	1.04632	0.931909	-0.101739	0.00949327	2.02258
A0A0B8RSL6	Methyltransferase like 7A	METTL7A	Methyltransferase like 7A OS=Sus scrofa domesticus OX=9825 GN=METTL7A PE=4 SV=1 - [A0A0B8RSL6_PIG]	20.08	4	4	9	244	28.1764	8.29443	0.96297	0.961388	0.967572	0.963977	1.03485	1.00661	1.02807	1.02318	0.942142	-0.0859836	0.0024508	2.61069
A0A0B8S0C3	Adhesion regulating molecule 1	ADRM1	Adhesion regulating molecule 1 OS=Sus scrofa domesticus OX=9825 GN=ADRM1 PE=4 SV=1 - [A0A0B8S0C3_PIG]	14	5	5	10	407	41.9717	4.94482	1.02288	1.03121	1.00772	1.02061	0.928922	0.986781	0.95093	0.955545	1.06809	0.0950319	0.0233122	1.63242
A0A286ZNN4	Uncharacterized protein	NDUFS3	Uncharacterized protein OS=Sus scrofa OX=9823 GN=NDUFS3 PE=1 SV=1 - [A0A286ZNN4_PIG]	25.76	6	6	13	264	30.1827	7.48877	0.992617	0.983874	0.973195	0.983229	1.05592	1.01643	1.03785	1.03673	0.948391	-0.0764461	0.0136294	1.86552
F1SSF5	Biliverdin reductase A	BLVRA	Biliverdin reductase A OS=Sus scrofa OX=9823 GN=BLVRA PE=1 SV=1 - [F1SSF5_PIG]	30.74	10	10	21	296	33.4875	7.1958	1.06497	1.05061	1.03644	1.05068	0.940964	0.976735	0.952635	0.956778	1.09814	0.135061	0.00216533	2.66448
I3LE01	Uncharacterized protein	GBP2	Uncharacterized protein OS=Sus scrofa OX=9823 GN=GBP2 PE=1 SV=2 - [I3LE01_PIG]	17.57	2	10	19	569	65.5057	5.97314	1.03698	1.03083	1.06366	1.04382	0.986068	0.937998	0.933393	0.952487	1.09589	0.132108	0.00963591	2.01611
I3LSS2	Uncharacterized protein	CHMP2A	Uncharacterized protein OS=Sus scrofa OX=9823 GN=CHMP2A PE=3 SV=2 - [I3LSS2_PIG]	25.68	8	8	17	222	25.1299	5.97314	1.03049	1.01669	1.02057	1.02258	0.946611	0.96173	0.998687	0.969009	1.05529	0.0776368	0.0286358	1.54309
A0A286ZUI9	Uncharacterized protein	GYG1	Uncharacterized protein OS=Sus scrofa OX=9823 GN=GYG1 PE=1 SV=1 - [A0A286ZUI9_PIG]	16.22	4	4	8	333	37.3807	5.30029	1.0418	1.03632	1.01787	1.03199	0.946452	0.97286	0.980386	0.966566	1.06769	0.0944955	0.0065117	2.18631
B9V4F0	ADP-ribosylation factor 5	ARF5	ADP-ribosylation factor 5 OS=Sus scrofa OX=9823 GN=ARF5 PE=1 SV=1 - [B9V4F0_PIG]	32.22	2	6	13	180	20.5166	6.78564	1.07528	1.08849	1.10113	1.0883	0.924353	0.957927	0.892992	0.925091	1.17642	0.234407	0.00127014	2.89615
F1RMC3	Uncharacterized protein	XPO7	Uncharacterized protein OS=Sus scrofa OX=9823 GN=XPO7 PE=1 SV=3 - [F1RMC3_PIG]	13.89	15	15	22	1087	123.854	6.31592	1.10747	1.04297	1.05209	1.06751	0.92934	0.963051	0.968467	0.953619	1.11943	0.162763	0.00845861	2.0727
F1STM8	Uncharacterized protein	THEMIS2	Uncharacterized protein OS=Sus scrofa OX=9823 GN=THEMIS2 PE=4 SV=3 - [F1STM8_PIG]	12.01	6	6	9	641	71.8039	6.11279	0.96726	0.973666	0.986383	0.97577	1.0533	1.06172	1.04511	1.05338	0.926325	-0.11041	0.000463811	3.33366
A0A286ZMQ7	Uncharacterized protein	RAB12	Uncharacterized protein OS=Sus scrofa OX=9823 GN=RAB12 PE=4 SV=1 - [A0A286ZMQ7_PIG]	18.44	4	5	19	244	27.2871	8.41162	1.08637	1.06096	1.13479	1.09404	0.953292	0.926614	0.986226	0.955377	1.14514	0.195519	0.0074398	2.12844
M3TYW5	Glutamyl-prolyl-tRNA synthetase	QARS	Glutamyl-prolyl-tRNA synthetase OS=Sus scrofa OX=9823 GN=QARS PE=2 SV=1 - [M3TYW5_PIG]	18.71	13	14	25	775	87.5087	6.94678	1.01565	1.02821	1.0487	1.03085	0.952768	0.96793	0.963415	0.961371	1.07227	0.100674	0.0028287	2.54841
A0A287AX76	Uncharacterized protein	SYAP1	Uncharacterized protein OS=Sus scrofa OX=9823 GN=SYAP1 PE=1 SV=1 - [A0A287AX76_PIG]	17.32	6	6	12	358	40.6392	4.56396	1.05709	1.03581	1.03775	1.04355	0.944782	0.973074	0.934786	0.950881	1.09746	0.134163	0.00224728	2.64834
I3LAH9	Cytidine deaminase	CDA	Cytidine deaminase OS=Sus scrofa OX=9823 GN=CDA PE=1 SV=1 - [I3LAH9_PIG]	39.04	4	4	7	146	16.1499	5.5542	1.06963	1.04267	1.0622	1.05817	0.860299	0.947023	0.879111	0.895477	1.18168	0.240839	0.00410938	2.38622
F1RIE0	Uncharacterized protein	MESD	Uncharacterized protein OS=Sus scrofa OX=9823 GN=MESD PE=1 SV=1 - [F1RIE0_PIG]	42.24	9	9	15	232	25.8612	7.88428	0.975531	0.972539	0.979617	0.975896	1.04684	1.0337	1.01411	1.03155	0.946048	-0.0800147	0.0046239	2.33499
B2MUB6	Small calcium-binding mitochondrial carrier 1	SCAMC-1	Small calcium-binding mitochondrial carrier 1 OS=Sus scrofa OX=9823 GN=SCAMC-1 PE=1 SV=1 - [B2MUB6_PIG]	25.16	13	13	22	477	53.2304	7.76709	0.982703	0.967777	0.959375	0.969952	1.07747	1.02442	1.07526	1.05905	0.915871	-0.126784	0.00874363	2.05831
F1S431	Uncharacterized protein	AARS	Uncharacterized protein OS=Sus scrofa OX=9823 GN=AARS PE=1 SV=3 - [F1S431_PIG]	16.16	15	15	24	959	105.658	5.47803	1.05576	1.0533	1.02503	1.0447	0.94389	1.01458	0.935768	0.964747	1.08287	0.114863	0.0410534	1.38665
F1RVD2	Enolase-phosphatase E1	ENOPH1	Enolase-phosphatase E1 OS=Sus scrofa OX=9823 GN=ENOPH1 PE=1 SV=1 - [F1RVD2_PIG]	14.56	3	3	5	261	28.8774	4.85596	1.10533	1.01443	1.04672	1.05549	0.979247	0.965808	0.924122	0.956392	1.10362	0.142242	0.0341685	1.46637
A0A287ACN9	Uncharacterized protein	FBL	Uncharacterized protein OS=Sus scrofa OX=9823 GN=FBL PE=1 SV=1 - [A0A287ACN9_PIG]	28.12	10	10	19	313	32.9881	10.1108	0.949575	0.952234	0.965262	0.95569	1.04868	1.03153	1.04594	1.04205	0.917122	-0.124814	0.000276312	3.5586
I3LSM1	Uncharacterized protein	ITSN1	Uncharacterized protein OS=Sus scrofa OX=9823 GN=ITSN1 PE=1 SV=2 - [I3LSM1_PIG]	9.31	12	14	17	1483	167.669	7.7085	1.0892	1.05314	1.15814	1.10016	0.944104	0.948856	0.967849	0.953603	1.15369	0.206252	0.00979733	2.00889
A0A287AX01	Mitogen-activated protein kinase	MAPK14	Mitogen-activated protein kinase OS=Sus scrofa OX=9823 GN=MAPK14 PE=1 SV=1 - [A0A287AX01_PIG]	15.65	5	5	11	345	39.5362	6.16357	0.910017	0.872886	0.955678	0.912861	1.03925	1.03786	1.06093	1.04601	0.872704	-0.196436	0.00605028	2.21822
Q45FY6	Hypoxanthine-guanine phosphoribosyltransferase	HPRT1	Hypoxanthine-guanine phosphoribosyltransferase OS=Sus scrofa OX=9823 GN=HPRT1 PE=2 SV=3 - [HPRT_PIG]	43.58	7	8	16	218	24.5396	6.78564	1.05718	1.0009	1.04091	1.03299	0.960449	0.998142	0.945254	0.967948	1.0672	0.0938306	0.0471541	1.32648
F1SLC2	Uncharacterized protein	TOMM22	Uncharacterized protein OS=Sus scrofa OX=9823 GN=TOMM22 PE=1 SV=2 - [F1SLC2_PIG]	30.5	3	3	6	141	15.3417	4.37354	0.979325	0.970238	0.97668	0.975414	1.03603	1.01096	1.00733	1.01811	0.958067	-0.0618015	0.0105476	1.97685
A0A286ZNN3	Hepatocyte growth factor-regulated tyrosine kinase substrate	HGS	Hepatocyte growth factor-regulated tyrosine kinase substrate OS=Sus scrofa OX=9823 GN=HGS PE=1 SV=1 - [A0A286ZNN3_PIG]	16.56	14	14	24	767	83.9696	7.91357	1.08714	1.0596	1.02769	1.05814	0.93758	0.972988	0.954746	0.955104	1.10788	0.147804	0.00672197	2.1725
P50667	Cytochrome c oxidase subunit 2	MT-CO2	Cytochrome c oxidase subunit 2 OS=Sus scrofa OX=9823 GN=MT-CO2 PE=3 SV=1 - [COX2_PIG]	17.54	4	4	12	228	26.1672	4.89404	0.995405	0.921718	0.950003	0.955709	1.05845	1.05501	1.05042	1.05462	0.906208	-0.142086	0.010168	1.99277
F1RQH2	Uncharacterized protein	PRPF40A	Uncharacterized protein OS=Sus scrofa OX=9823 GN=PRPF40A PE=1 SV=3 - [F1RQH2_PIG]	16.59	14	14	19	874	99.8468	7.37158	0.994628	0.974324	0.976495	0.981816	1.04244	1.04038	1.02009	1.0343	0.949254	-0.0751339	0.00545633	2.2631
K9J4U9	Tyrosine-protein phosphatase non-receptor type 23	PTPN23	Tyrosine-protein phosphatase non-receptor type 23 OS=Sus scrofa OX=9823 GN=PTPN23 PE=2 SV=1 - [K9J4U9_PIG]	9.77	15	15	22	1628	177.765	6.96143	1.03051	1.0127	1.04762	1.03028	0.940311	0.99044	0.951877	0.960876	1.07223	0.100609	0.0188933	1.72369
F1RZT2	Uncharacterized protein	PFDN6	Uncharacterized protein OS=Sus scrofa OX=9823 GN=PFDN6 PE=1 SV=1 - [F1RZT2_PIG]	42.64	6	6	12	129	14.5878	8.88037	1.03644	1.03371	1.02839	1.03285	0.949042	0.981714	0.944619	0.958459	1.07761	0.107838	0.00337503	2.47172
A0A287BG47	Clathrin light chain	CLTB	Clathrin light chain OS=Sus scrofa OX=9823 GN=CLTB PE=1 SV=1 - [A0A287BG47_PIG]	32.23	8	8	19	211	23.1682	4.64014	1.04633	1.02856	1.02575	1.03355	0.955623	0.981436	0.971976	0.969678	1.06587	0.0920301	0.00299086	2.5242
A0A0B8S002	Serrate, RNA effector molecule	SRRT	Serrate, RNA effector molecule OS=Sus scrofa domesticus OX=9825 GN=SRRT PE=4 SV=1 - [A0A0B8S002_PIG]	17.01	16	16	22	876	100.558	6.01123	1.01442	1.01515	1.01503	1.01487	0.978595	0.978994	0.985812	0.981133	1.03438	0.0487719	0.000137497	3.86171
I3LEQ7	Uncharacterized protein	STRAP	Uncharacterized protein OS=Sus scrofa OX=9823 GN=STRAP PE=1 SV=1 - [I3LEQ7_PIG]	21.43	7	7	15	350	38.478	5.12256	1.07321	1.03614	1.03042	1.04659	0.932883	0.951575	0.945318	0.943258	1.10955	0.149968	0.00204658	2.68897
A0A287BE87	Uncharacterized protein	CELF2	Uncharacterized protein OS=Sus scrofa OX=9823 GN=CELF2 PE=4 SV=1 - [A0A287BE87_PIG]	10.33	4	5	11	484	51.5898	8.60205	0.980079	0.965922	0.981212	0.975738	1.03949	1.00582	1.06046	1.03526	0.942506	-0.0854263	0.0233095	1.63247
F1RT25	Uncharacterized protein	SNX3	Uncharacterized protein OS=Sus scrofa OX=9823 GN=SNX3 PE=1 SV=3 - [F1RT25_PIG]	40.12	6	8	16	162	18.7508	8.66064	1.07159	1.03956	1.00891	1.04002	0.955389	0.988582	0.971119	0.971697	1.07031	0.0980328	0.02893	1.53865
A0A0B8S0B9	Rho GTPase activating protein 18	ARHGAP18	Rho GTPase activating protein 18 OS=Sus scrofa domesticus OX=9825 GN=ARHGAP18 PE=4 SV=1 - [A0A0B8S0B9_PIG]	18.65	12	12	16	665	74.6987	6.45557	0.889447	0.903863	0.884487	0.892599	1.06831	1.07658	1.06319	1.06936	0.834704	-0.260663	1.4601e-05	4.83562
A0A287B4X2	Uncharacterized protein	NAA15	Uncharacterized protein OS=Sus scrofa OX=9823 GN=NAA15 PE=1 SV=1 - [A0A287B4X2_PIG]	15.24	12	16	23	866	101.137	7.40088	1.0568	1.06848	1.06136	1.06221	0.921884	0.978407	0.899956	0.933416	1.13799	0.186482	0.00549207	2.26026
F1RG44	Polypeptide N-acetylgalactosaminyltransferase	GALNT2	Polypeptide N-acetylgalactosaminyltransferase OS=Sus scrofa OX=9823 GN=GALNT2 PE=1 SV=3 - [F1RG44_PIG]	16.46	10	10	18	571	64.7335	8.44092	0.996678	0.970043	0.949971	0.972231	1.02385	1.00184	1.04122	1.0223	0.95102	-0.0724524	0.0472898	1.32523
F1SEX4	Uncharacterized protein	TRIR	Uncharacterized protein OS=Sus scrofa OX=9823 GN=TRIR PE=4 SV=1 - [F1SEX4_PIG]	28.65	5	5	10	178	18.6094	9.43701	0.980181	0.95104	0.974116	0.968446	1.0183	0.999835	1.00384	1.00732	0.961404	-0.0567853	0.020781	1.68233
F1RPB7	Uncharacterized protein	DRG1	Uncharacterized protein OS=Sus scrofa OX=9823 GN=DRG1 PE=1 SV=3 - [F1RPB7_PIG]	20.98	7	7	8	367	40.5468	8.89502	1.01743	1.05216	1.07984	1.04981	0.943901	0.962807	0.941499	0.949402	1.10576	0.145038	0.00646993	2.1891
Q712U6	cAMP-regulated phosphoprotein 19	ARPP19	cAMP-regulated phosphoprotein 19 OS=Sus scrofa OX=9823 GN=ARPP19 PE=2 SV=3 - [ARP19_PIG]	52.68	4	5	12	112	12.3153	9.08545	0.935591	0.919834	0.896109	0.917178	1.08175	1.05474	1.03983	1.05877	0.866265	-0.20712	0.00108468	2.9647
Q9XSZ6	High affinity immunoglobulin epsilon receptor subunit gamma	FCER1G	High affinity immunoglobulin epsilon receptor subunit gamma OS=Sus scrofa OX=9823 GN=FCER1G PE=3 SV=1 - [FCERG_PIG]	39.53	4	4	14	86	9.67526	5.96045	0.938947	0.96227	0.975151	0.95879	1.11521	1.02593	1.11932	1.08682	0.882196	-0.180829	0.0165541	1.78109
I3L8I5	Eukaryotic translation initiation factor 6	EIF6	Eukaryotic translation initiation factor 6 OS=Sus scrofa OX=9823 GN=EIF6 PE=1 SV=2 - [I3L8I5_PIG]	26.12	5	5	12	245	26.5962	4.67822	1.0391	1.03552	1.03832	1.03764	0.911872	0.986697	0.914201	0.93759	1.10671	0.146282	0.0152301	1.8173
F1S269	Uncharacterized protein	RCSD1	Uncharacterized protein OS=Sus scrofa OX=9823 GN=RCSD1 PE=1 SV=3 - [F1S269_PIG]	14.17	5	5	11	381	40.4307	5.2876	0.933616	0.942701	0.956553	0.94429	1.03066	1.00326	1.00331	1.01241	0.932716	-0.10049	0.00381831	2.41813
A0A287BP76	Uncharacterized protein	NUP153	Uncharacterized protein OS=Sus scrofa OX=9823 GN=NUP153 PE=1 SV=1 - [A0A287BP76_PIG]	8.98	11	11	17	1425	148.078	8.54346	0.940045	0.955219	0.942769	0.946011	1.05783	1.02488	1.07065	1.05112	0.900003	-0.151998	0.00187807	2.72629
F1RN28	Uncharacterized protein	PSPC1	Uncharacterized protein OS=Sus scrofa OX=9823 GN=PSPC1 PE=1 SV=3 - [F1RN28_PIG]	21.13	7	9	15	388	44.923	6.49365	0.988797	0.945488	0.950247	0.961511	1.04005	1.04109	1.02715	1.0361	0.928012	-0.107785	0.0066524	2.17702
A0A0B8RTV8	Caspase 3, apoptosis-related cysteine peptidase	CASP3	Caspase 3, apoptosis-related cysteine peptidase OS=Sus scrofa domesticus OX=9825 GN=CASP3 PE=3 SV=1 - [A0A0B8RTV8_PIG]	23.02	7	7	13	278	31.3385	7.37158	1.06531	1.09811	1.06965	1.07769	0.91599	0.925654	0.964005	0.935216	1.15234	0.204566	0.00135282	2.86876
F1SE06	Uncharacterized protein	AHSA1	Uncharacterized protein OS=Sus scrofa OX=9823 GN=AHSA1 PE=4 SV=1 - [F1SE06_PIG]	28.4	10	10	19	338	38.3063	5.64307	1.09143	1.08489	1.0928	1.08971	0.918837	0.955199	0.88737	0.920469	1.18386	0.243501	0.00101834	2.99211
C3S7K6	Calcium-binding protein A9	S100A9	Calcium-binding protein A9 OS=Sus scrofa OX=9823 GN=S100A9 PE=1 SV=1 - [C3S7K6_PIG]	32.64	5	5	14	144	15.8827	6.93213	0.947229	0.930671	0.957288	0.945063	1.03738	1.07766	1.03315	1.0494	0.900578	-0.151077	0.00296952	2.52731
A0A287B088	Proteasome subunit beta	PSMB4	Proteasome subunit beta OS=Sus scrofa OX=9823 GN=PSMB4 PE=1 SV=1 - [A0A287B088_PIG]	23.48	5	5	11	264	29.0345	5.90967	1.05963	1.0584	1.0422	1.05341	0.942742	0.958758	0.977387	0.959629	1.09772	0.134515	0.00122183	2.91299
F1SQT3	Uncharacterized protein	SLC25A3	Uncharacterized protein OS=Sus scrofa OX=9823 GN=SLC25A3 PE=1 SV=2 - [F1SQT3_PIG]	18.06	7	7	28	360	39.8625	9.31982	1.01392	0.992856	0.974615	0.993798	1.03058	1.0339	1.04826	1.03758	0.957805	-0.0621961	0.0253871	1.59539
A0A287AZT1	Uncharacterized protein	PADI2	Uncharacterized protein OS=Sus scrofa OX=9823 GN=PADI2 PE=1 SV=1 - [A0A287AZT1_PIG]	14.63	9	9	14	629	71.4311	6.11279	1.06603	1.02593	1.00392	1.03196	0.945724	0.971729	0.984839	0.967431	1.0667	0.0931545	0.0399488	1.3985
F1RLQ9	Uncharacterized protein	TPP2	Uncharacterized protein OS=Sus scrofa OX=9823 GN=TPP2 PE=1 SV=3 - [F1RLQ9_PIG]	10.52	14	14	18	1217	134.533	6.13818	1.04087	1.03688	1.02759	1.03512	0.96755	0.986842	0.957195	0.970529	1.06655	0.0929502	0.00247974	2.60559
F2Z5S3	Uncharacterized protein	SEC61A1	Uncharacterized protein OS=Sus scrofa OX=9823 GN=SEC61A1 PE=1 SV=2 - [F2Z5S3_PIG]	21.04	9	9	19	423	46.015	7.32764	0.977593	0.935744	0.952228	0.955188	1.08342	1.05029	1.08532	1.07301	0.890195	-0.167807	0.00210842	2.67604
A0A0B8RZJ3	G1 to S phase transition 1	GSPT1	G1 to S phase transition 1 OS=Sus scrofa domesticus OX=9825 GN=GSPT1 PE=4 SV=1 - [A0A0B8RZJ3_PIG]	17.64	10	10	20	499	55.7433	5.5542	1.06244	1.08887	1.03731	1.06287	0.913136	0.946867	0.950363	0.936789	1.13459	0.182174	0.00269663	2.56918
A0A287AI66	Glycylpeptide N-tetradecanoyltransferase	NMT1	Glycylpeptide N-tetradecanoyltransferase OS=Sus scrofa OX=9823 GN=NMT1 PE=1 SV=1 - [A0A287AI66_PIG]	19.49	8	9	13	467	53.5888	9.05615	1.03528	1.02781	1.01527	1.02612	0.940945	0.984373	0.969375	0.964898	1.06345	0.0887495	0.011967	1.92201
F1RZ01	Uncharacterized protein	CHID1	Uncharacterized protein OS=Sus scrofa OX=9823 GN=CHID1 PE=1 SV=1 - [F1RZ01_PIG]	16.79	8	8	18	393	44.5254	8.95361	0.989898	0.959832	0.957872	0.969201	1.01343	1.03869	1.06543	1.03918	0.932657	-0.100581	0.0185205	1.73235
A5D9J4	Proteasome subunit beta	PSMB8	Proteasome subunit beta OS=Sus scrofa OX=9823 GN=PSMB8 PE=1 SV=1 - [A5D9J4_PIG]	35.51	9	9	17	276	30.6647	6.72705	1.11019	1.04417	1.07766	1.07734	0.948793	0.954071	0.972755	0.95854	1.12393	0.168559	0.00432973	2.36354
F1S715	Alpha-L-fucosidase	FUCA2	Alpha-L-fucosidase OS=Sus scrofa OX=9823 GN=FUCA2 PE=1 SV=2 - [F1S715_PIG]	17.79	8	8	13	461	53.1126	6.01123	1.10172	1.13927	1.13164	1.12421	0.947681	0.927001	0.970848	0.94851	1.18524	0.245176	0.000503439	3.29805
P12309	Glutaredoxin-1	GLRX	Glutaredoxin-1 OS=Sus scrofa OX=9823 GN=GLRX PE=1 SV=2 - [GLRX1_PIG]	46.23	6	6	14	106	11.8202	8.17725	1.11282	1.07805	1.03858	1.07648	0.898221	0.959818	0.957669	0.938569	1.14694	0.197789	0.00942701	2.02563
Q09YA9	Proteasome subunit beta	PSMB10	Proteasome subunit beta OS=Sus scrofa OX=9823 GN=PSMB10 PE=2 SV=1 - [Q09YA9_PIG]	17.58	4	4	9	273	28.9188	6.53662	1.06049	1.06983	1.06618	1.0655	0.969202	0.917725	0.930851	0.93926	1.13441	0.181937	0.0012923	2.88864
A0A0B8RVE3	Ubiquitin associated protein 2-like	UBAP2L	Ubiquitin associated protein 2-like OS=Sus scrofa domesticus OX=9825 GN=UBAP2L PE=4 SV=1 - [A0A0B8RVE3_PIG]	6.35	6	6	10	1087	114.604	7.10791	0.960481	1.00232	0.926035	0.962945	1.02986	1.02363	1.07173	1.04174	0.92436	-0.113473	0.0420573	1.37616
A0A0B8RVT9	Histocompatibility (Minor) 13	HM13	Histocompatibility (Minor) 13 OS=Sus scrofa domesticus OX=9825 GN=HM13 PE=4 SV=1 - [A0A0B8RVT9_PIG]	18.57	7	7	20	377	41.5626	6.02393	0.991606	0.963715	0.962866	0.972729	1.08558	1.05383	1.08969	1.07637	0.903714	-0.146062	0.00216024	2.6655
A0A287AKG6	Uncharacterized protein	RAB4A	Uncharacterized protein OS=Sus scrofa OX=9823 GN=RAB4A PE=1 SV=1 - [A0A287AKG6_PIG]	16.06	1	3	14	218	24.3472	6.07471	0.850866	1.02113	0.908226	0.926741	1.0775	1.07016	1.05917	1.06895	0.866968	-0.205949	0.0474793	1.3235
B8Y648	Ubiquitin-conjugating enzyme E2L 3	UBE2L3	Ubiquitin-conjugating enzyme E2L 3 OS=Sus scrofa OX=9823 GN=UBE2L3 PE=1 SV=1 - [B8Y648_PIG]	29.87	4	5	18	154	17.8502	8.51416	1.06975	0.997892	1.02766	1.03177	0.938559	0.988678	0.949029	0.958755	1.07615	0.105883	0.0475429	1.32291
A0A287AKP0	Uncharacterized protein	MIA3	Uncharacterized protein OS=Sus scrofa OX=9823 GN=MIA3 PE=1 SV=1 - [A0A287AKP0_PIG]	5.96	10	11	13	1812	197.457	4.729	0.914161	0.907318	0.970043	0.930507	1.04954	1.0905	1.0073	1.04912	0.886944	-0.173085	0.0190204	1.72078
A0A287B101	Uncharacterized protein	TIAL1	Uncharacterized protein OS=Sus scrofa OX=9823 GN=TIAL1 PE=1 SV=1 - [A0A287B101_PIG]	10.71	2	4	8	336	37.199	8.11865	0.931789	0.942259	0.961205	0.945085	1.01935	1.00558	1.06119	1.02871	0.918711	-0.122317	0.0112783	1.94776
A0A287BFJ2	Clathrin light chain	CLTA	Clathrin light chain OS=Sus scrofa OX=9823 GN=CLTA PE=3 SV=1 - [A0A287BFJ2_PIG]	29.25	8	8	24	212	23.2232	4.52588	1.03186	1.02662	1.0072	1.02189	0.960572	0.983579	0.975382	0.973178	1.05006	0.070469	0.00844442	2.07343
A0A287AXJ7	Inositol-3-phosphate synthase 1	ISYNA1	Inositol-3-phosphate synthase 1 OS=Sus scrofa OX=9823 GN=ISYNA1 PE=4 SV=1 - [A0A287AXJ7_PIG]	18.88	10	10	21	556	60.7459	5.87158	1.05322	1.03319	1.01925	1.03522	0.942445	0.969493	0.981494	0.964477	1.07335	0.102119	0.00959689	2.01787
A0A287BN49	Perilipin	PLIN3	Perilipin OS=Sus scrofa OX=9823 GN=PLIN3 PE=1 SV=1 - [A0A287BN49_PIG]	17.94	7	7	10	407	44.5666	6.25244	1.05313	1.04672	1.05114	1.05033	0.948945	0.98218	0.949704	0.960276	1.09378	0.12932	0.00126243	2.89879
A0A287AZV4	S-(hydroxymethyl)glutathione dehydrogenase	ADH5	S-(hydroxymethyl)glutathione dehydrogenase OS=Sus scrofa OX=9823 GN=ADH5 PE=1 SV=1 - [A0A287AZV4_PIG]	25.14	9	9	16	366	38.7759	7.29834	1.08734	1.02969	1.007	1.04134	0.949091	0.976798	0.977323	0.967737	1.07606	0.105756	0.0455804	1.34122
I3L9C8	Uncharacterized protein	ILK	Uncharacterized protein OS=Sus scrofa OX=9823 GN=ILK PE=1 SV=1 - [I3L9C8_PIG]	23.01	11	11	18	452	51.3879	8.07471	0.916305	0.921177	0.919463	0.918982	1.00444	1.07111	1.02065	1.03206	0.890432	-0.167423	0.0049318	2.30699
A0A287A888	Uncharacterized protein	PDCD6	Uncharacterized protein OS=Sus scrofa OX=9823 GN=PDCD6 PE=1 SV=1 - [A0A287A888_PIG]	22.67	4	4	5	172	20	6.20166	1.05422	1.07156	1.02464	1.05014	0.959739	0.97398	0.994431	0.97605	1.07591	0.105557	0.0120781	1.918
A0A287A7V2	Uncharacterized protein	ACOT7	Uncharacterized protein OS=Sus scrofa OX=9823 GN=ACOT7 PE=1 SV=1 - [A0A287A7V2_PIG]	23.31	7	7	11	356	38.6267	7.7085	1.04536	0.999026	1.03322	1.02587	0.974728	0.995488	0.973281	0.981166	1.04556	0.0642786	0.0458116	1.33902
F1RPX1	Uncharacterized protein	MTA2	Uncharacterized protein OS=Sus scrofa OX=9823 GN=MTA2 PE=1 SV=3 - [F1RPX1_PIG]	26.73	19	19	31	666	74.8236	9.65674	0.974476	0.974104	0.962075	0.970219	1.05587	0.998716	1.04773	1.0341	0.938221	-0.0920003	0.0251337	1.59974
A0A0B8RSM9	Insulin-like growth factor 2 receptor	M6PR	Insulin-like growth factor 2 receptor OS=Sus scrofa domesticus OX=9825 GN=M6PR PE=4 SV=1 - [A0A0B8RSM9_PIG]	21.22	6	7	19	278	30.8404	5.8335	0.974706	0.993822	0.97162	0.98005	1.04739	1.01158	1.03896	1.03265	0.949067	-0.0754182	0.0149248	1.82609
A0A0B8S035	Prenylcysteine oxidase 1	PCYOX1	Prenylcysteine oxidase 1 OS=Sus scrofa domesticus OX=9825 GN=PCYOX1 PE=3 SV=1 - [A0A0B8S035_PIG]	11.59	6	6	14	509	56.9649	6.25244	1.06482	1.06225	1.10197	1.07635	0.986847	0.948326	1.00876	0.98131	1.09685	0.133361	0.0121307	1.91611
A0A0B8RVV9	Golgin B1	GOLGB1	Golgin B1 OS=Sus scrofa domesticus OX=9825 GN=GOLGB1 PE=4 SV=1 - [A0A0B8RVV9_PIG]	9.84	35	36	42	3231	372.522	5.04639	0.968085	0.977907	0.994909	0.9803	1.02759	1.00791	1.00885	1.01478	0.96602	-0.049875	0.0271174	1.56675
Q5PYH3	GTP-binding protein SAR1b	SAR1B	GTP-binding protein SAR1b OS=Sus scrofa OX=9823 GN=SAR1B PE=2 SV=1 - [SAR1B_PIG]	28.79	3	6	10	198	22.3675	6.11279	1.15137	1.07275	1.06685	1.09699	0.919443	0.99617	0.866519	0.927377	1.18289	0.242317	0.0217626	1.66229
A5GFQ5	Protein canopy homolog 3	CNPY3	Protein canopy homolog 3 OS=Sus scrofa OX=9823 GN=CNPY3 PE=3 SV=1 - [CNPY3_PIG]	27.92	7	7	15	283	31.6904	6.34131	1.00553	0.952145	0.969544	0.975739	1.03352	1.01771	1.0526	1.03461	0.943095	-0.084525	0.0344337	1.46302
F1SSH7	Uncharacterized protein	TMED4	Uncharacterized protein OS=Sus scrofa OX=9823 GN=TMED4 PE=1 SV=2 - [F1SSH7_PIG]	18.52	3	5	11	216	24.9419	7.94287	0.966284	0.989209	0.967313	0.974269	1.10943	1.08127	1.05918	1.08329	0.899357	-0.153034	0.00262913	2.58019
F1S731	Uncharacterized protein	STX11	Uncharacterized protein OS=Sus scrofa OX=9823 GN=STX11 PE=3 SV=1 - [F1S731_PIG]	29.27	8	8	10	287	33.4748	6.80029	1.05305	1.06223	1.11232	1.07587	0.93105	0.918369	0.927716	0.925712	1.1622	0.216865	0.00133304	2.87516
I3LGQ1	Phospholipid scramblase	PLSCR1	Phospholipid scramblase OS=Sus scrofa OX=9823 GN=PLSCR1 PE=1 SV=2 - [I3LGQ1_PIG]	11.32	4	4	16	318	34.9329	5.32568	0.945362	0.953782	0.958742	0.952629	1.04638	1.00862	1.04778	1.03426	0.92107	-0.118617	0.00368027	2.43412
F1RKW9	Uncharacterized protein	MYO1D	Uncharacterized protein OS=Sus scrofa OX=9823 GN=MYO1D PE=1 SV=3 - [F1RKW9_PIG]	6.97	6	7	9	975	112.272	9.34912	0.944664	0.958296	0.941429	0.94813	1.01868	1.00993	1.01357	1.01406	0.934983	-0.096988	0.000332053	3.47879
A0A287AI22	Uncharacterized protein	SNU13	Uncharacterized protein OS=Sus scrofa OX=9823 GN=SNU13 PE=4 SV=1 - [A0A287AI22_PIG]	26.23	4	4	11	122	13.5183	8.96826	1.01152	0.968435	0.969462	0.983139	1.04205	1.01279	1.05739	1.03741	0.947686	-0.077519	0.0482478	1.31652
P00348	Hydroxyacyl-coenzyme A dehydrogenase, mitochondrial	HADH	Hydroxyacyl-coenzyme A dehydrogenase, mitochondrial OS=Sus scrofa OX=9823 GN=HADH PE=1 SV=2 - [HCDH_PIG]	20.06	9	9	34	314	34.14	8.99756	0.983866	0.967861	0.955035	0.968921	1.06313	1.03571	1.04748	1.04877	0.92386	-0.114254	0.00227149	2.64369
A0A287BSQ7	Uncharacterized protein	TNFAIP8	Uncharacterized protein OS=Sus scrofa OX=9823 GN=TNFAIP8 PE=1 SV=1 - [A0A287BSQ7_PIG]	22.64	1	5	9	212	24.2226	7.92822	1.01895	1.04028	1.04146	1.03356	0.923645	0.963065	0.976803	0.954504	1.08283	0.114805	0.0107394	1.96902
Q6J1I8	E3 ubiquitin-protein ligase RNF114	RNF114	E3 ubiquitin-protein ligase RNF114 OS=Sus scrofa OX=9823 GN=RNF114 PE=2 SV=1 - [RN114_PIG]	21.93	5	5	7	228	25.6122	6.60986	1.04853	1.06923	1.12093	1.07957	0.943402	0.95034	0.95602	0.94992	1.13648	0.184572	0.00403574	2.39408
B2XWS2	Guanylate binding protein 2	GBP2	Guanylate binding protein 2 OS=Sus scrofa OX=9823 GN=GBP2 PE=2 SV=1 - [B2XWS2_PIG]	15.23	1	9	15	591	67.6294	5.74463	1.10451	1.05777	1.05954	1.07394	0.963119	0.977576	0.938665	0.959787	1.11893	0.162125	0.00389965	2.40897
A0A287BET5	Uncharacterized protein	ALYREF	Uncharacterized protein OS=Sus scrofa OX=9823 GN=ALYREF PE=1 SV=1 - [A0A287BET5_PIG]	22.27	5	5	8	256	26.8526	11.1509	0.933266	0.887995	0.887521	0.902927	1.13662	1.01607	1.02475	1.05914	0.852506	-0.230218	0.0199737	1.69954
F1RMJ9	Oxysterol-binding protein	OSBP	Oxysterol-binding protein OS=Sus scrofa OX=9823 GN=OSBP PE=1 SV=2 - [F1RMJ9_PIG]	10.38	10	10	14	809	89.5455	7.40088	1.03216	1.01217	1.02815	1.02416	0.971248	1.00129	0.960432	0.977656	1.04757	0.0670425	0.0271825	1.56571
I3LAB6	Proteasome subunit alpha type	PSMA2	Proteasome subunit alpha type OS=Sus scrofa OX=9823 GN=PSMA2 PE=1 SV=1 - [I3LAB6_PIG]	25.21	5	5	8	234	25.8823	7.43018	1.13264	1.05258	1.05605	1.08042	0.927994	0.977442	0.929199	0.944878	1.14345	0.193395	0.0116706	1.93291
A0A286ZNH3	Uncharacterized protein	RIDA	Uncharacterized protein OS=Sus scrofa OX=9823 GN=RIDA PE=1 SV=1 - [A0A286ZNH3_PIG]	42.34	5	5	8	137	14.3606	6.65381	1.0609	1.0412	1.01512	1.03907	0.984771	0.993387	0.979023	0.985727	1.05412	0.0760364	0.0184845	1.73319
F1SFA2	Uncharacterized protein	PON2	Uncharacterized protein OS=Sus scrofa OX=9823 GN=PON2 PE=4 SV=2 - [F1SFA2_PIG]	10.45	3	3	7	354	39.4034	5.50342	0.98706	0.960282	0.948889	0.96541	1.0852	1.02414	1.07901	1.06278	0.90838	-0.138632	0.012303	1.90999
A0A287AS63	Uncharacterized protein	RIN3	Uncharacterized protein OS=Sus scrofa OX=9823 GN=RIN3 PE=4 SV=1 - [A0A287AS63_PIG]	13.87	8	8	12	620	67.5377	8.73389	1.0993	1.07235	1.07288	1.08151	0.989849	0.955898	1.00609	0.983945	1.09916	0.136395	0.0048214	2.31683
F1SUS2	Uncharacterized protein	NECAP2	Uncharacterized protein OS=Sus scrofa OX=9823 GN=NECAP2 PE=1 SV=3 - [F1SUS2_PIG]	22.18	5	5	11	266	28.6085	8.71924	1.08344	1.07141	1.04009	1.06498	0.924182	0.969543	0.976489	0.956738	1.11313	0.154626	0.00658817	2.18124
A0A287AI98	Uncharacterized protein	ATXN2L	Uncharacterized protein OS=Sus scrofa OX=9823 GN=ATXN2L PE=1 SV=1 - [A0A287AI98_PIG]	8.08	8	8	12	953	101.008	7.81104	0.951633	0.968014	0.950746	0.956798	1.02681	1.05736	1.03418	1.03945	0.920485	-0.119534	0.00155666	2.80781
A0A0B8RZ89	Protein kinase C delta type	PRKCD	Protein kinase C delta type OS=Sus scrofa domesticus OX=9825 GN=PRKCD PE=3 SV=1 - [A0A0B8RZ89_PIG]	24.7	1	17	27	676	77.2939	7.92822	1.06373	1.05801	1.05853	1.06009	0.964936	0.989771	0.985359	0.980022	1.0817	0.113302	0.000524327	3.2804
A0A287AV47	Uncharacterized protein	SRRM1	Uncharacterized protein OS=Sus scrofa OX=9823 GN=SRRM1 PE=1 SV=1 - [A0A287AV47_PIG]	7.33	8	8	13	968	109.327	11.7075	0.982139	0.997953	0.987423	0.989172	1.00052	1.02743	1.01734	1.0151	0.974461	-0.0373236	0.0467564	1.33016
F1RK86	Uncharacterized protein	GLYR1	Uncharacterized protein OS=Sus scrofa OX=9823 GN=GLYR1 PE=1 SV=3 - [F1RK86_PIG]	6.89	3	3	8	508	55.3872	8.89502	0.941008	0.94079	0.965213	0.949004	1.11924	0.997041	1.10386	1.07338	0.884127	-0.177674	0.0339544	1.4691
A0A287AGX5	Branched-chain-amino-acid aminotransferase	BCAT1	Branched-chain-amino-acid aminotransferase OS=Sus scrofa OX=9823 GN=BCAT1 PE=1 SV=1 - [A0A287AGX5_PIG]	12.73	5	5	10	385	43.0816	5.12256	1.11062	1.05596	1.05677	1.07445	0.91058	0.955572	0.945758	0.937304	1.14632	0.19701	0.00376412	2.42434
A0A287A8W9	Uncharacterized protein	SEPT2	Uncharacterized protein OS=Sus scrofa OX=9823 GN=SEPT2 PE=1 SV=1 - [A0A287A8W9_PIG]	32.39	10	10	19	352	40.4887	6.32861	1.05502	1.01822	1.03134	1.03486	0.992319	0.994835	0.946605	0.977919	1.05822	0.081645	0.0401707	1.39609
F1RPQ3	Uncharacterized protein	PSMD14	Uncharacterized protein OS=Sus scrofa OX=9823 GN=PSMD14 PE=1 SV=3 - [F1RPQ3_PIG]	18.06	7	7	11	310	34.5546	6.52197	1.08734	1.05049	1.0493	1.06238	0.95206	0.959559	0.931023	0.947547	1.12119	0.165026	0.00161597	2.79157
A0A287BJB2	Uncharacterized protein	VRK1	Uncharacterized protein OS=Sus scrofa OX=9823 GN=VRK1 PE=1 SV=1 - [A0A287BJB2_PIG]	19.24	7	8	12	395	44.944	8.77783	0.970583	0.942144	0.926083	0.94627	1.06243	1.04397	1.07855	1.06165	0.891319	-0.165986	0.00215332	2.66689
A0A287ASR2	Uncharacterized protein	CCDC88A	Uncharacterized protein OS=Sus scrofa OX=9823 GN=CCDC88A PE=1 SV=1 - [A0A287ASR2_PIG]	13.33	22	23	28	1568	182.946	5.88428	0.901097	0.899486	0.910139	0.903574	1.038	1.07856	1.03001	1.04885	0.861486	-0.215101	0.000702162	3.15356
A0A0B8RW47	Adenosine deaminase	ADA	Adenosine deaminase OS=Sus scrofa domesticus OX=9825 GN=ADA PE=3 SV=1 - [A0A0B8RW47_PIG]	21.49	7	7	9	363	40.8395	5.50342	1.06145	1.03311	1.02619	1.04025	0.938773	0.981671	0.934647	0.951697	1.09305	0.128354	0.0087389	2.05854
A0A0D5BWD2	Mitochondrial complement component 1 Q subcomponent-binding protein	C1QBP	Mitochondrial complement component 1 Q subcomponent-binding protein OS=Sus scrofa OX=9823 GN=C1QBP PE=2 SV=1 - [A0A0D5BWD2_PIG]	4.98	2	2	5	281	30.9954	4.76709	0.971857	0.948495	0.944891	0.955081	1.1263	1.05453	1.07151	1.08412	0.880978	-0.182822	0.00515461	2.2878
A0A286ZPR8	Cytochrome b-c1 complex subunit 7	UQCRB	Cytochrome b-c1 complex subunit 7 OS=Sus scrofa OX=9823 GN=UQCRB PE=1 SV=1 - [A0A286ZPR8_PIG]	33.33	5	5	10	111	13.555	9.08545	0.938263	0.932742	0.977096	0.949367	1.05626	1.00757	1.03664	1.03349	0.918603	-0.122487	0.0133333	1.87506
I3W8V7	U2 snRNP auxiliary factor large subunit	U2AF2	U2 snRNP auxiliary factor large subunit OS=Sus scrofa OX=9823 GN=U2AF2 PE=2 SV=1 - [I3W8V7_PIG]	20.17	8	8	13	471	53.087	9.08545	0.993764	0.978736	0.989358	0.987286	1.03332	0.998781	1.03096	1.02102	0.96696	-0.0484719	0.0482605	1.31641
A1XQU1	Proteasome subunit beta type-7	PSMB7	Proteasome subunit beta type-7 OS=Sus scrofa OX=9823 GN=PSMB7 PE=2 SV=2 - [PSB7_PIG]	14.44	4	4	9	277	29.9612	7.29834	1.02213	1.04359	1.08941	1.05171	0.925177	0.935563	0.883181	0.91464	1.14986	0.201461	0.00578377	2.23779
F1SGQ0	Uncharacterized protein	DHRS1	Uncharacterized protein OS=Sus scrofa OX=9823 GN=DHRS1 PE=1 SV=1 - [F1SGQ0_PIG]	27.8	6	6	9	313	34.0733	7.85498	1.04985	1.02624	1.06156	1.04588	0.984131	0.984789	0.982969	0.983963	1.06293	0.0880425	0.00399658	2.39831
A0A0B8RTI6	Leucyl/cystinyl aminopeptidase	LNPEP	Leucyl/cystinyl aminopeptidase OS=Sus scrofa domesticus OX=9825 GN=LNPEP PE=4 SV=1 - [A0A0B8RTI6_PIG]	10.43	11	11	16	1026	117.297	5.61768	0.948233	0.938683	0.931426	0.939447	1.05392	1.03579	1.09681	1.06217	0.884459	-0.177133	0.00280742	2.55169
F1S086	Solute carrier family 25 (Aspartate/glutamate carrier), member 12	SLC25A12	Solute carrier family 25 (Aspartate/glutamate carrier), member 12 OS=Sus scrofa OX=9823 GN=SLC25A12 PE=1 SV=3 - [F1S086_PIG]	19.05	10	14	19	677	74.7218	8.26514	0.9962	0.993254	0.951956	0.98047	1.0244	1.02786	1.03338	1.02855	0.953258	-0.0690614	0.0296269	1.52831
A0A287B7U1	Uncharacterized protein	MSR1	Uncharacterized protein OS=Sus scrofa OX=9823 GN=MSR1 PE=4 SV=1 - [A0A287B7U1_PIG]	18.69	8	8	12	428	47.2967	5.96045	1.04008	1.08589	1.03143	1.05246	0.938337	0.958959	0.948642	0.948646	1.10944	0.14983	0.00440863	2.3557
I3LJT9	Protein phosphatase methylesterase 1	PPME1	Protein phosphatase methylesterase 1 OS=Sus scrofa OX=9823 GN=PPME1 PE=1 SV=2 - [I3LJT9_PIG]	8.89	3	3	5	360	39.6809	5.49072	1.05425	1.05242	1.11371	1.07346	0.893895	0.948444	0.90077	0.91437	1.17399	0.231421	0.00384628	2.41496
A0A287AV54	Uncharacterized protein	ACSF2	Uncharacterized protein OS=Sus scrofa OX=9823 GN=ACSF2 PE=1 SV=1 - [A0A287AV54_PIG]	18.69	11	11	15	578	64.0061	8.1333	0.994687	0.960504	0.965971	0.973721	1.04807	1.01518	1.05649	1.03991	0.936348	-0.0948833	0.0158728	1.79935
M3VK18	Cytokine receptor-like factor 3	CRLF3	Cytokine receptor-like factor 3 OS=Sus scrofa OX=9823 GN=CRLF3 PE=2 SV=1 - [M3VK18_PIG]	16.21	8	8	15	438	49.0775	5.021	0.999638	0.984291	0.975365	0.986432	1.02322	1.03357	1.00705	1.02128	0.965878	-0.0500871	0.029212	1.53444
A0A287ARI1	Eukaryotic translation initiation factor 3 subunit F	EIF3F	Eukaryotic translation initiation factor 3 subunit F OS=Sus scrofa OX=9823 GN=EIF3F PE=3 SV=1 - [A0A287ARI1_PIG]	22.41	8	8	12	348	36.2995	5.45264	1.08514	1.05533	1.03678	1.05908	0.924136	0.975815	0.955072	0.951674	1.11286	0.154279	0.00643859	2.19121
A0A0B8RZB4	Nuclear pore complex protein Nup205	NUP205	Nuclear pore complex protein Nup205 OS=Sus scrofa domesticus OX=9825 GN=NUP205 PE=4 SV=1 - [A0A0B8RZB4_PIG]	7	16	16	20	1972	223.197	6.30322	0.965721	0.964709	0.972323	0.967584	1.0494	1.03153	1.04232	1.04108	0.9294	-0.105628	0.000211303	3.67509
F1S2E1	Vacuolar ATPase assembly integral membrane protein VMA21	VMA21	Vacuolar ATPase assembly integral membrane protein VMA21 OS=Sus scrofa OX=9823 GN=VMA21 PE=1 SV=2 - [F1S2E1_PIG]	16.06	3	3	10	218	23.9515	11.4878	0.97219	0.995036	0.986278	0.984501	1.02736	1.02066	1.05755	1.03519	0.951036	-0.0724281	0.0182482	1.73878
I3LE14	Uncharacterized protein	CCDC58	Uncharacterized protein OS=Sus scrofa OX=9823 GN=CCDC58 PE=1 SV=2 - [I3LE14_PIG]	24.31	4	4	7	144	16.7115	7.29834	0.981194	0.95021	0.980413	0.970606	1.06159	1.01164	1.0571	1.04345	0.930193	-0.104398	0.0183578	1.73618
A0A287AGL7	Uncharacterized protein	HECTD3	Uncharacterized protein OS=Sus scrofa OX=9823 GN=HECTD3 PE=1 SV=1 - [A0A287AGL7_PIG]	12.47	9	9	9	850	95.0125	6.07471	0.947991	0.953168	0.96601	0.955723	1.03278	1.05279	1.03753	1.04103	0.918054	-0.123349	0.000453432	3.34349
I3LHC8	Uncharacterized protein	BDH2	Uncharacterized protein OS=Sus scrofa OX=9823 GN=BDH2 PE=1 SV=1 - [I3LHC8_PIG]	43.27	9	9	16	245	26.6437	6.56592	1.0101	1.0076	1.03976	1.01915	0.968451	0.993024	0.987669	0.983048	1.03673	0.052036	0.0471588	1.32644
I3LFW6	Uncharacterized protein	UBE2V1	Uncharacterized protein OS=Sus scrofa OX=9823 GN=UBE2V1 PE=1 SV=1 - [I3LFW6_PIG]	37.41	3	6	12	147	16.4843	7.92822	1.08139	1.03561	1.03841	1.0518	0.933006	0.953707	0.919022	0.935245	1.12463	0.169449	0.00288004	2.5406
B4YYE1	Arrestin beta 2 (Fragment)		Arrestin beta 2 (Fragment) OS=Sus scrofa OX=9823 PE=2 SV=1 - [B4YYE1_PIG]	20.54	6	8	16	404	45.5304	7.6792	0.969388	0.944951	0.959915	0.958084	1.03319	1.06494	0.991067	1.02973	0.93042	-0.104046	0.0336059	1.47358
F1RT83	Uncharacterized protein	SDCBP	Uncharacterized protein OS=Sus scrofa OX=9823 GN=SDCBP PE=1 SV=3 - [F1RT83_PIG]	15.44	4	4	7	298	32.4088	7.48877	0.957638	0.885928	0.915212	0.919593	1.05912	1.02179	1.07911	1.05334	0.873024	-0.195907	0.00748934	2.12556
F1SBH2	Protein transport protein SEC23	SEC23B	Protein transport protein SEC23 OS=Sus scrofa OX=9823 GN=SEC23B PE=1 SV=1 - [F1SBH2_PIG]	15.51	9	10	14	767	86.4185	6.99072	0.969041	0.987698	0.992024	0.982921	1.00134	1.00561	1.00552	1.00416	0.978852	-0.0308374	0.0418397	1.37841
F1S413	Uncharacterized protein	MCMBP	Uncharacterized protein OS=Sus scrofa OX=9823 GN=MCMBP PE=4 SV=1 - [F1S413_PIG]	13.4	7	8	13	642	72.8587	5.96045	0.989514	0.96661	0.928163	0.961429	1.02426	1.03207	1.07143	1.04259	0.922156	-0.116917	0.0245863	1.60931
F1RGE3	NADH dehydrogenase [ubiquinone] 1 alpha subcomplex subunit 2	NDUFA2	NADH dehydrogenase [ubiquinone] 1 alpha subcomplex subunit 2 OS=Sus scrofa OX=9823 GN=NDUFA2 PE=1 SV=1 - [F1RGE3_PIG]	63.64	7	7	11	99	11.0749	9.90576	0.965149	0.959922	0.958567	0.961213	1.07605	1.03059	1.08604	1.06423	0.903204	-0.146876	0.00389317	2.4097
F1SIS9	NADH dehydrogenase [ubiquinone] 1 alpha subcomplex subunit 10, mitochondrial	NDUFA10	NADH dehydrogenase [ubiquinone] 1 alpha subcomplex subunit 10, mitochondrial OS=Sus scrofa OX=9823 GN=NDUFA10 PE=1 SV=1 - [F1SIS9_PIG]	21.01	10	10	14	357	40.3957	7.21045	0.993059	0.961351	0.928782	0.961064	1.09134	1.04226	1.09531	1.0763	0.892933	-0.163376	0.0102482	1.98935
A0A2P1MWP0	Rho-associated protein kinase	ROCK1	Rho-associated protein kinase OS=Sus scrofa OX=9823 GN=ROCK1 PE=2 SV=1 - [A0A2P1MWP0_PIG]	10.78	10	16	17	1354	158.145	6.02393	0.92252	0.942818	0.956936	0.940758	1.02506	1.06133	1.02548	1.03729	0.906937	-0.140926	0.00349023	2.45715
I3LQS7	Uncharacterized protein	RRP9	Uncharacterized protein OS=Sus scrofa OX=9823 GN=RRP9 PE=4 SV=2 - [I3LQS7_PIG]	12.21	6	6	9	475	51.9656	7.73779	1.04093	1.03753	1.02033	1.03293	0.944396	0.957778	0.985717	0.96263	1.07303	0.101686	0.00690733	2.16069
F1S8E9	Nicalin	NCLN	Nicalin OS=Sus scrofa OX=9823 GN=NCLN PE=1 SV=1 - [F1S8E9_PIG]	16.01	9	9	12	562	63.0565	6.49365	0.997051	0.982686	1.00118	0.993639	1.03226	1.00993	1.02652	1.0229	0.97139	-0.0418775	0.0285456	1.54446
F1RMN3	Uncharacterized protein	PPP6R1	Uncharacterized protein OS=Sus scrofa OX=9823 GN=PPP6R1 PE=1 SV=3 - [F1RMN3_PIG]	10.68	7	7	11	880	96.5186	4.58936	1.03773	1.05549	1.03861	1.04394	0.980694	0.947234	0.981113	0.96968	1.07658	0.106461	0.00417528	2.37931
K7GQM7	Uncharacterized protein	LAMP2	Uncharacterized protein OS=Sus scrofa OX=9823 GN=LAMP2 PE=1 SV=2 - [K7GQM7_PIG]	9	1	5	17	411	44.9144	6.66846	1.02889	1.1301	1.10462	1.08787	0.933244	0.877488	0.918428	0.90972	1.19583	0.258014	0.00679637	2.16772
I3LJ42	Guanine nucleotide-binding protein subunit gamma	GNG2	Guanine nucleotide-binding protein subunit gamma OS=Sus scrofa OX=9823 GN=GNG2 PE=1 SV=2 - [I3LJ42_PIG]	78.87	5	5	9	71	7.84503	7.98682	0.936876	0.958766	0.972889	0.956177	1.0421	1.02713	0.984212	1.01782	0.939441	-0.0901255	0.0383504	1.41623
A0A287B3M2	Uncharacterized protein	DNAJC7	Uncharacterized protein OS=Sus scrofa OX=9823 GN=DNAJC7 PE=1 SV=1 - [A0A287B3M2_PIG]	27.12	15	15	18	483	54.7159	7.35693	1.05391	1.04632	1.06411	1.05478	0.966931	0.97736	0.999286	0.981192	1.075	0.104338	0.00245707	2.60958
A0A0B8S022	Double-strand-break repair protein rad21-like protein	RAD21	Double-strand-break repair protein rad21-like protein OS=Sus scrofa domesticus OX=9825 GN=RAD21 PE=4 SV=1 - [A0A0B8S022_PIG]	15.69	9	9	11	631	71.5456	4.66553	0.871985	0.915279	0.978738	0.922001	1.07787	1.01302	1.01491	1.03526	0.890595	-0.167159	0.0395119	1.40327
A0A0U2ETC2	Emerin	EMD	Emerin OS=Sus scrofa OX=9823 GN=EMD PE=2 SV=1 - [A0A0U2ETC2_PIG]	16.92	5	5	11	260	29.1931	5.51611	0.94051	0.96335	0.975312	0.959724	1.07839	1.0227	1.00863	1.03657	0.925864	-0.111128	0.031271	1.50486
I3LDC3	Uncharacterized protein	NDUFB10	Uncharacterized protein OS=Sus scrofa OX=9823 GN=NDUFB10 PE=1 SV=1 - [I3LDC3_PIG]	35.8	7	7	12	176	20.8984	8.04541	0.984751	0.949656	0.953006	0.962471	1.06794	0.994674	1.06099	1.0412	0.924384	-0.113436	0.0383652	1.41606
I3LN84	Uncharacterized protein	LXN	Uncharacterized protein OS=Sus scrofa OX=9823 GN=LXN PE=1 SV=1 - [I3LN84_PIG]	21.62	4	4	9	222	25.5888	5.99854	1.10684	1.03478	1.06428	1.06864	0.956867	0.964486	0.918321	0.946558	1.12897	0.175007	0.00852591	2.06926
I3LAK5	Uncharacterized protein	FXR1	Uncharacterized protein OS=Sus scrofa OX=9823 GN=FXR1 PE=1 SV=2 - [I3LAK5_PIG]	18	9	11	17	539	60.7424	6.39209	1.05482	1.08854	1.03268	1.05868	0.967286	0.951516	1.02077	0.979857	1.08044	0.111622	0.0410277	1.38692
I3LJL2	Uncharacterized protein	VWA8	Uncharacterized protein OS=Sus scrofa OX=9823 GN=VWA8 PE=1 SV=2 - [I3LJL2_PIG]	12.21	22	22	26	1827	204.998	7.06396	0.974489	0.988419	0.968718	0.977209	1.03747	0.995752	1.03163	1.02162	0.956529	-0.0641194	0.0359767	1.44398
F1SE08	Uncharacterized protein	SPTLC2	Uncharacterized protein OS=Sus scrofa OX=9823 GN=SPTLC2 PE=3 SV=3 - [F1SE08_PIG]	16.22	9	9	12	561	62.8449	7.6499	1.04843	1.07339	1.10534	1.07572	0.968226	0.932736	0.979265	0.960076	1.12045	0.164082	0.00590887	2.2285
A0A287AFI8	Non-specific serine/threonine protein kinase	CDC42BPA	Non-specific serine/threonine protein kinase OS=Sus scrofa OX=9823 GN=CDC42BPA PE=3 SV=1 - [A0A287AFI8_PIG]	10.91	18	18	21	1640	186.31	6.41748	0.909007	0.954925	0.946908	0.936947	1.04679	1.01662	1.01379	1.02573	0.913443	-0.130613	0.00735268	2.13355
A0A287BQ35	Alpha-L-fucosidase	FUCA1	Alpha-L-fucosidase OS=Sus scrofa OX=9823 GN=FUCA1 PE=1 SV=1 - [A0A287BQ35_PIG]	14.99	7	7	11	447	51.7534	6.43018	1.07328	1.01432	1.04636	1.04465	0.98166	0.941949	0.990163	0.971257	1.07557	0.105099	0.0314828	1.50193
F1SL99	Uncharacterized protein	PTGES3	Uncharacterized protein OS=Sus scrofa OX=9823 GN=PTGES3 PE=1 SV=3 - [F1SL99_PIG]	30.63	6	6	17	160	18.6854	4.53857	1.08328	1.09643	1.08971	1.08981	0.90704	0.956611	0.908426	0.924026	1.17941	0.238065	0.000582779	3.2345
F1S2T7	Acid sphingomyelinase-like phosphodiesterase	SMPDL3A	Acid sphingomyelinase-like phosphodiesterase OS=Sus scrofa OX=9823 GN=SMPDL3A PE=3 SV=1 - [F1S2T7_PIG]	15.71	9	9	16	452	51.4	6.97607	1.12425	1.05996	1.00691	1.06371	0.96341	0.911859	0.980339	0.951869	1.11749	0.160266	0.0479245	1.31944
F1SPS7	Acylamino-acid-releasing enzyme	APEH	Acylamino-acid-releasing enzyme OS=Sus scrofa OX=9823 GN=APEH PE=4 SV=2 - [F1SPS7_PIG]	8.74	7	7	13	732	81.2054	5.5542	1.06756	1.0466	1.05714	1.0571	0.906141	0.930386	0.906962	0.914497	1.15594	0.209062	0.000139903	3.85417
P0C5I2	Mannose-1-phosphate guanyltransferase beta	GMPPB	Mannose-1-phosphate guanyltransferase beta OS=Sus scrofa OX=9823 GN=GMPPB PE=1 SV=1 - [GMPPB_PIG]	8.33	3	3	8	360	39.8015	6.44287	1.08362	1.04675	1.0339	1.05476	0.960813	0.989764	0.959306	0.969961	1.08742	0.120915	0.00904592	2.04355
P00172	Cytochrome b5	CYB5A	Cytochrome b5 OS=Sus scrofa OX=9823 GN=CYB5A PE=1 SV=3 - [CYB5_PIG]	25.37	3	3	10	134	15.3006	5.16064	0.976194	0.955496	0.980153	0.970614	1.06272	1.10023	1.0171	1.06002	0.91566	-0.127116	0.0239167	1.6213
F1RS74	Uncharacterized protein	TBC1D5	Uncharacterized protein OS=Sus scrofa OX=9823 GN=TBC1D5 PE=1 SV=3 - [F1RS74_PIG]	9.43	7	7	11	806	90.7438	6.72705	0.897688	0.963014	0.923515	0.928072	1.08224	1.0354	1.07533	1.06432	0.871985	-0.197625	0.00472045	2.32602
I3LLV0	Uncharacterized protein	WASHC4	Uncharacterized protein OS=Sus scrofa OX=9823 GN=WASHC4 PE=1 SV=2 - [I3LLV0_PIG]	11.52	14	15	19	1172	136.141	7.41553	1.00826	1.01078	1.0181	1.01238	0.966131	0.981561	0.996356	0.981349	1.03162	0.0449144	0.0280784	1.55163
A0A287AK97	Uncharacterized protein	CNOT1	Uncharacterized protein OS=Sus scrofa OX=9823 GN=CNOT1 PE=1 SV=1 - [A0A287AK97_PIG]	7.66	16	16	20	2142	240.695	6.96143	0.972039	0.97174	0.974319	0.972699	1.01973	1.04536	1.02165	1.02891	0.945366	-0.0810551	0.0024613	2.60884
I3LHA4	Uncharacterized protein	ABI1	Uncharacterized protein OS=Sus scrofa OX=9823 GN=ABI1 PE=1 SV=2 - [I3LHA4_PIG]	18.81	7	7	12	388	42.6413	6.03662	1.08581	1.02568	1.02978	1.04709	0.940282	0.976071	0.934848	0.9504	1.10173	0.139777	0.0142873	1.84505
F1RSB0	Uncharacterized protein	ARFIP1	Uncharacterized protein OS=Sus scrofa OX=9823 GN=ARFIP1 PE=1 SV=3 - [F1RSB0_PIG]	23.59	7	9	14	373	41.5705	6.55127	0.959845	0.911402	0.979792	0.950346	1.00163	1.03067	1.02504	1.01911	0.932522	-0.10079	0.0361444	1.44196
A0A287A4J9	Uncharacterized protein	GRIPAP1	Uncharacterized protein OS=Sus scrofa OX=9823 GN=GRIPAP1 PE=1 SV=1 - [A0A287A4J9_PIG]	13.57	12	12	14	796	90.7273	5.16064	1.02192	1.01616	1.02605	1.02138	0.991253	0.964752	1.00347	0.986491	1.03536	0.0501367	0.041508	1.38187
F1S3C2	Uncharacterized protein	RAB24	Uncharacterized protein OS=Sus scrofa OX=9823 GN=RAB24 PE=1 SV=1 - [F1S3C2_PIG]	16.75	3	3	7	203	23.1104	6.22705	0.99763	1.00266	0.986039	0.995443	1.03371	1.034	1.03558	1.03443	0.962311	-0.0554249	0.00141087	2.85051
D0G7F9	Ferrochelatase	FECH	Ferrochelatase OS=Sus scrofa domesticus OX=9825 GN=FECH PE=2 SV=1 - [D0G7F9_PIG]	12.83	5	5	7	421	47.4843	8.93896	0.990677	0.950843	0.974202	0.971908	1.07816	1.00269	1.0609	1.04725	0.928058	-0.107713	0.0422012	1.37468
G9JM01	Tumor susceptibility 101 protein		Tumor susceptibility 101 protein OS=Sus scrofa OX=9823 PE=2 SV=1 - [G9JM01_PIG]	18.16	8	8	12	391	44.0264	6.45557	0.99812	1.03062	1.02131	1.01668	0.967536	0.992139	0.956036	0.971904	1.04607	0.0649835	0.0357294	1.44697
A0A287B9T5	Uncharacterized protein	CBX3	Uncharacterized protein OS=Sus scrofa OX=9823 GN=CBX3 PE=1 SV=1 - [A0A287B9T5_PIG]	31.21	5	6	16	173	19.6658	5.12256	0.945641	0.954334	0.942257	0.94741	1.07945	1.06399	1.03393	1.05912	0.894524	-0.160808	0.00127987	2.89283
A0A287AMN2	Uncharacterized protein	NDUFS4	Uncharacterized protein OS=Sus scrofa OX=9823 GN=NDUFS4 PE=1 SV=1 - [A0A287AMN2_PIG]	17.14	3	3	7	175	19.7052	10.0376	0.913065	0.955948	0.929796	0.932936	1.07998	1.05472	1.05117	1.06196	0.878508	-0.186873	0.0011178	2.95163
A0A287B6M9	Uncharacterized protein	PREX1	Uncharacterized protein OS=Sus scrofa OX=9823 GN=PREX1 PE=4 SV=1 - [A0A287B6M9_PIG]	5.16	8	8	9	1629	183.108	6.65381	0.956616	0.989727	0.952446	0.966263	1.04876	1.04547	1.00667	1.03363	0.934823	-0.0972349	0.0198488	1.70227
F1STS4	Malic enzyme	ME3	Malic enzyme OS=Sus scrofa OX=9823 GN=ME3 PE=1 SV=3 - [F1STS4_PIG]	5.46	3	4	9	604	67.2568	8.22119	0.969395	0.970774	0.979663	0.973277	1.01481	1.05063	1.02635	1.0306	0.944379	-0.0825621	0.00654085	2.18437
A0A287AR84	DNA helicase	MCM6	DNA helicase OS=Sus scrofa OX=9823 GN=MCM6 PE=3 SV=1 - [A0A287AR84_PIG]	10.65	9	9	11	789	89.5315	5.61768	0.943566	0.921876	0.879867	0.915103	1.103	1.03717	1.13346	1.09121	0.838613	-0.253923	0.0066177	2.17929
A0A287AVA9	Uncharacterized protein	LOC100153899	Uncharacterized protein OS=Sus scrofa OX=9823 GN=LOC100153899 PE=1 SV=1 - [A0A287AVA9_PIG]	13.95	3	5	8	423	46.9396	7.1665	0.958308	0.86351	0.944539	0.922119	1.0611	1.03145	1.12168	1.07141	0.86066	-0.216485	0.0198402	1.70245
B8XSK0	Copine I	CPNE1	Copine I OS=Sus scrofa OX=9823 GN=CPNE1 PE=2 SV=1 - [B8XSK0_PIG]	10.24	5	6	11	537	58.9545	5.70654	1.03658	1.11119	1.0432	1.06366	0.922984	0.956597	0.973601	0.951061	1.11839	0.161422	0.0160411	1.79477
A0A286ZQ28	Uncharacterized protein	SEC24C	Uncharacterized protein OS=Sus scrofa OX=9823 GN=SEC24C PE=1 SV=1 - [A0A286ZQ28_PIG]	11.14	10	11	14	1095	118.239	7.09326	1.06463	1.03305	1.04549	1.04772	0.948876	0.99132	0.950695	0.96363	1.08727	0.120706	0.00718558	2.14354
F2Z4Y3	Uncharacterized protein	RNF185	Uncharacterized protein OS=Sus scrofa OX=9823 GN=RNF185 PE=4 SV=1 - [F2Z4Y3_PIG]	8.33	2	2	5	192	20.4459	6.52197	0.954462	0.979515	0.910821	0.948266	1.03721	1.0062	1.1005	1.04797	0.904859	-0.144235	0.0436214	1.3603
Q767M0	Phostensin	PPP1R18	Phostensin OS=Sus scrofa OX=9823 GN=PPP1R18 PE=3 SV=1 - [PPR18_PIG]	16.83	9	9	13	618	67.9214	5.63037	0.907155	0.965367	0.981519	0.951347	1.05372	1.02088	1.06393	1.04617	0.909358	-0.13708	0.0219649	1.65827
A0A287ADK7	Mitochondrial fission 1 protein	FIS1	Mitochondrial fission 1 protein OS=Sus scrofa OX=9823 GN=FIS1 PE=1 SV=1 - [A0A287ADK7_PIG]	25.66	4	4	10	152	16.8279	8.49951	0.990902	0.985298	0.982712	0.986304	1.01892	1.00531	1.04019	1.02148	0.965567	-0.0505517	0.0280153	1.55261
F1SQG6	Uncharacterized protein	GALK2	Uncharacterized protein OS=Sus scrofa OX=9823 GN=GALK2 PE=1 SV=2 - [F1SQG6_PIG]	8.73	4	4	10	458	50.2825	6.16357	1.06315	1.00798	1.02189	1.03101	0.95425	0.98256	0.988377	0.975062	1.05738	0.0804899	0.0464323	1.33318
I3LKQ5	Uncharacterized protein	EEFSEC	Uncharacterized protein OS=Sus scrofa OX=9823 GN=EEFSEC PE=1 SV=2 - [I3LKQ5_PIG]	5.9	3	3	5	542	58.6483	7.81104	0.992774	0.990865	0.975903	0.986514	1.04603	1.01231	1.02236	1.0269	0.960674	-0.0578812	0.0234893	1.62913
K9J4L8	Protein kinase C	PRKCB_tv2	Protein kinase C OS=Sus scrofa OX=9823 GN=PRKCB_tv2 PE=1 SV=1 - [K9J4L8_PIG]	21.25	15	16	29	673	76.8881	7.02002	1.11406	1.08064	1.10539	1.10003	0.925799	0.951623	0.965894	0.947772	1.16065	0.214932	0.000591123	3.22832
F1S3W0	Cytochrome b-c1 complex subunit 6	LOC100524873	Cytochrome b-c1 complex subunit 6 OS=Sus scrofa OX=9823 GN=LOC100524873 PE=1 SV=1 - [F1S3W0_PIG]	36.26	5	5	19	91	10.664	4.53857	0.960877	0.938067	0.94091	0.946618	1.08622	1.02819	1.07409	1.06283	0.890657	-0.167058	0.00366972	2.43537
F2Z5L8	Uncharacterized protein	PABPN1	Uncharacterized protein OS=Sus scrofa OX=9823 GN=PABPN1 PE=1 SV=2 - [F2Z5L8_PIG]	16.12	5	5	11	304	32.4789	5.05908	0.968326	0.944802	0.953605	0.955577	1.05118	1.04496	1.0194	1.03851	0.920139	-0.120076	0.00222873	2.65194
F1SMQ1	Uncharacterized protein		Uncharacterized protein OS=Sus scrofa OX=9823 PE=3 SV=2 - [F1SMQ1_PIG]	34.21	5	5	18	114	12.7709	9.71533	1.08736	1.05078	1.02335	1.05383	0.945267	0.990511	0.984929	0.973569	1.08244	0.114286	0.0264621	1.57738
I3LSZ1	Uncharacterized protein	UBE2I	Uncharacterized protein OS=Sus scrofa OX=9823 GN=UBE2I PE=1 SV=1 - [I3LSZ1_PIG]	36.08	6	6	11	158	17.9952	8.66064	1.05936	1.06972	1.03502	1.0547	0.923445	0.950243	0.972406	0.948698	1.11174	0.152816	0.00374709	2.42631
A0A287BFF2	Uncharacterized protein	ACSL5	Uncharacterized protein OS=Sus scrofa OX=9823 GN=ACSL5 PE=1 SV=1 - [A0A287BFF2_PIG]	12.86	8	8	9	669	75.1769	6.43018	1.00795	1.0518	1.04875	1.03617	0.945628	0.983988	0.981084	0.970234	1.06795	0.0948509	0.0245642	1.6097
K9J6M4	E3 ubiquitin-protein ligase UBR4	UBR4	E3 ubiquitin-protein ligase UBR4 OS=Sus scrofa OX=9823 GN=UBR4 PE=2 SV=1 - [K9J6M4_PIG]	2.88	17	17	20	5182	572.613	6.03662	0.946662	0.984412	0.952832	0.961302	1.01988	1.04268	1.03198	1.03151	0.931935	-0.101699	0.00637437	2.19556
A0A287BNE4	Uncharacterized protein	UBE2M	Uncharacterized protein OS=Sus scrofa OX=9823 GN=UBE2M PE=1 SV=1 - [A0A287BNE4_PIG]	22.95	4	4	9	183	20.8866	7.69385	1.04234	1.05409	1.06198	1.0528	0.928183	0.972064	0.936323	0.945524	1.11346	0.15505	0.00184355	2.73434
Q29056	Interleukin-1 receptor antagonist protein	IL1RN	Interleukin-1 receptor antagonist protein OS=Sus scrofa OX=9823 GN=IL1RN PE=2 SV=1 - [IL1RA_PIG]	20.34	4	4	8	177	20.0801	7.94287	1.01874	1.05084	1.05647	1.04202	0.897129	0.983122	0.943638	0.941296	1.10701	0.146662	0.0215046	1.66747
I3LC46	Uncharacterized protein	HTATSF1	Uncharacterized protein OS=Sus scrofa OX=9823 GN=HTATSF1 PE=1 SV=2 - [I3LC46_PIG]	9.36	7	7	13	684	77.5274	9.89111	0.952866	0.97661	0.979492	0.969656	1.02741	0.994338	1.01915	1.01364	0.956612	-0.0639942	0.0279507	1.55361
A0A286ZVH5	Uncharacterized protein	NASP	Uncharacterized protein OS=Sus scrofa OX=9823 GN=NASP PE=1 SV=1 - [A0A286ZVH5_PIG]	18.08	7	8	11	448	48.5325	4.39893	0.915441	0.955688	0.904559	0.92523	1.07169	1.00497	1.08043	1.05236	0.879194	-0.185747	0.0110933	1.95494
A0A287A4W8	Uncharacterized protein	SLA-6	Uncharacterized protein OS=Sus scrofa OX=9823 GN=SLA-6 PE=1 SV=1 - [A0A287A4W8_PIG]	20.6	5	7	12	369	41.9222	6.59521	1.07781	1.04386	1.06792	1.06319	0.9292	0.975227	0.901458	0.935295	1.13675	0.184912	0.00575496	2.23996
I6ZJZ7	Glycogen synthase kinase 3 beta variant 4	GSK3B	Glycogen synthase kinase 3 beta variant 4 OS=Sus scrofa OX=9823 GN=GSK3B PE=1 SV=1 - [I6ZJZ7_PIG]	16.54	5	5	8	387	43.4822	8.77783	1.05832	1.01567	1.06044	1.04481	0.934355	0.962316	0.94886	0.94851	1.10153	0.139504	0.0044588	2.35078
A0A218PI30	Exportin 1	XPO1	Exportin 1 OS=Sus scrofa domesticus OX=9825 GN=XPO1 PE=2 SV=1 - [A0A218PI30_PIG]	15.41	17	17	26	1071	123.034	6.11279	1.03499	1.04357	1.02792	1.03549	0.954072	0.964727	0.983627	0.967475	1.07031	0.098022	0.00222388	2.65289
D0G6R9	CCHC-type zinc finger, nucleic acid binding protein (Fragment)	CNBP	CCHC-type zinc finger, nucleic acid binding protein (Fragment) OS=Sus scrofa OX=9823 GN=CNBP PE=2 SV=1 - [D0G6R9_PIG]	56.2	8	8	10	137	15.1777	6.80029	0.962983	0.971452	0.881903	0.938779	1.03009	1.02	1.05068	1.03359	0.908269	-0.138808	0.0339522	1.46913
F1RZ16	U1 small nuclear ribonucleoprotein C	SNRPC	U1 small nuclear ribonucleoprotein C OS=Sus scrofa OX=9823 GN=SNRPC PE=1 SV=1 - [F1RZ16_PIG]	13.21	2	2	4	159	17.3812	9.67139	0.936003	0.993794	0.991212	0.97367	1.03227	1.02081	1.0707	1.04126	0.935086	-0.096829	0.0488319	1.3113
A5GFQ9	Serine/threonine-protein phosphatase 2A 56 kDa regulatory subunit	PPP2R5D	Serine/threonine-protein phosphatase 2A 56 kDa regulatory subunit OS=Sus scrofa OX=9823 GN=PPP2R5D PE=1 SV=1 - [A5GFQ9_PIG]	10.63	6	7	12	602	69.9374	8.17725	1.03061	1.04583	1.02713	1.03452	0.96069	1.00679	0.945545	0.971008	1.06541	0.0914128	0.0301469	1.52076
A0A286ZRT5	Uncharacterized protein	PMPCA	Uncharacterized protein OS=Sus scrofa OX=9823 GN=PMPCA PE=1 SV=1 - [A0A286ZRT5_PIG]	6.25	3	3	5	480	52.7237	7.04932	0.973454	0.986111	0.948073	0.969213	1.09705	1.02667	1.04092	1.05488	0.918789	-0.122195	0.0240685	1.61855
Q08094	Calponin-2 (Fragment)	CNN2	Calponin-2 (Fragment) OS=Sus scrofa OX=9823 GN=CNN2 PE=2 SV=1 - [CNN2_PIG]	19.26	6	6	13	296	32.0096	8.32373	0.927579	0.957394	0.912947	0.93264	1.04745	1.04392	1.0448	1.04539	0.892145	-0.16465	0.00100761	2.99671
G3DRF8	Proteasome subunit beta	PSMB6	Proteasome subunit beta OS=Sus scrofa OX=9823 GN=PSMB6 PE=2 SV=1 - [G3DRF8_PIG]	20.5	5	5	9	239	25.4165	5.0083	1.01064	1.04561	0.988565	1.01494	0.921127	0.951529	0.968095	0.946917	1.07183	0.10008	0.0343682	1.46384
A0A286ZX31	Uncharacterized protein	TBL2	Uncharacterized protein OS=Sus scrofa OX=9823 GN=TBL2 PE=1 SV=1 - [A0A286ZX31_PIG]	17.43	7	7	9	436	48.8666	8.86572	0.97223	0.967866	0.984959	0.975018	1.0581	1.03428	1.06229	1.05155	0.927217	-0.109021	0.00163764	2.78578
A0A0B8RT65	Basigin (Ok blood group)	BSG	Basigin (Ok blood group) OS=Sus scrofa domesticus OX=9825 GN=BSG PE=4 SV=1 - [A0A0B8RT65_PIG]	18.22	5	5	6	269	29.403	6.04932	0.931542	0.930597	0.95697	0.939703	1.03845	1.07246	1.01892	1.04327	0.900725	-0.150841	0.0044053	2.35602
D0G0C7	Antioxidant protein 1 homolog (Yeast)	ATOX1	Antioxidant protein 1 homolog (Yeast) OS=Sus scrofa OX=9823 GN=ATOX1 PE=1 SV=1 - [D0G0C7_PIG]	32.35	3	3	7	68	7.36169	6.50732	1.04192	1.08924	1.08663	1.0726	0.926446	0.924956	0.990917	0.94744	1.1321	0.179001	0.00929735	2.03164
A0A287BQ14	Uncharacterized protein	PDAP1	Uncharacterized protein OS=Sus scrofa OX=9823 GN=PDAP1 PE=1 SV=1 - [A0A287BQ14_PIG]	22.53	7	7	11	182	20.6756	8.17725	0.995777	0.987892	1.01214	0.998603	0.967017	0.952701	0.974072	0.964596	1.03526	0.0499862	0.0232857	1.63291
F1RZH3	Disintegrin and metalloproteinase domain-containing protein 10	ADAM10	Disintegrin and metalloproteinase domain-containing protein 10 OS=Sus scrofa OX=9823 GN=ADAM10 PE=1 SV=3 - [F1RZH3_PIG]	12.66	7	7	8	695	78.2921	8.1333	0.966049	0.97637	1.00309	0.981838	1.0693	1.03955	1.03034	1.0464	0.938304	-0.0918727	0.0160808	1.79369
F1RIA3	Solute carrier family 15 member 3	SLC15A3	Solute carrier family 15 member 3 OS=Sus scrofa OX=9823 GN=SLC15A3 PE=2 SV=1 - [F1RIA3_PIG]	7.68	4	4	9	573	62.5415	8.5874	1.05165	1.04802	1.10492	1.06819	0.976249	0.954313	0.967775	0.966112	1.10566	0.14491	0.00632506	2.19894
F2Z572	Uncharacterized protein	PRPS1	Uncharacterized protein OS=Sus scrofa OX=9823 GN=PRPS1 PE=1 SV=1 - [F2Z572_PIG]	11.01	2	4	7	318	34.8119	6.97607	0.981694	0.99399	0.964961	0.980215	1.00281	1.02663	1.022	1.01715	0.963688	-0.053362	0.0294448	1.53099
A0A287AA47	Uncharacterized protein	GCLM	Uncharacterized protein OS=Sus scrofa OX=9823 GN=GCLM PE=1 SV=1 - [A0A287AA47_PIG]	17.52	4	4	6	274	30.4716	5.8335	1.05968	1.07451	1.06351	1.0659	0.883041	0.903323	0.8877	0.891354	1.19582	0.258001	2.10219e-05	4.67733
F1SPN1	Peptidylprolyl isomerase	FKBP11	Peptidylprolyl isomerase OS=Sus scrofa OX=9823 GN=FKBP11 PE=1 SV=2 - [F1SPN1_PIG]	22.84	5	5	11	232	25.5639	9.14404	0.937888	0.956834	0.969069	0.954597	1.03926	0.993057	1.02549	1.01927	0.936551	-0.0945705	0.0170021	1.7695
A0A286ZQE1	Uncharacterized protein	CBL	Uncharacterized protein OS=Sus scrofa OX=9823 GN=CBL PE=1 SV=1 - [A0A286ZQE1_PIG]	12.8	10	11	13	914	100.602	6.56592	1.04242	1.02263	1.03076	1.03194	0.939964	0.976337	0.956503	0.957601	1.07763	0.107859	0.00343269	2.46437
F1SJU9	Uncharacterized protein	NUP50	Uncharacterized protein OS=Sus scrofa OX=9823 GN=NUP50 PE=1 SV=3 - [F1SJU9_PIG]	7.91	4	4	5	468	49.804	7.44482	0.967333	0.98311	0.953184	0.967876	1.06531	1.03222	1.01402	1.03719	0.933175	-0.0997804	0.0161194	1.79265
A0A287AZM3	Uncharacterized protein	UBXN1	Uncharacterized protein OS=Sus scrofa OX=9823 GN=UBXN1 PE=1 SV=1 - [A0A287AZM3_PIG]	23.28	6	6	9	262	29.7131	5.45264	1.04876	1.03978	1.03098	1.03984	0.941425	0.96281	0.956684	0.95364	1.09039	0.124848	0.000456753	3.34032
Q9GMA6	Alpha-1-antichymotrypsin 2	SERPINA3-2	Alpha-1-antichymotrypsin 2 OS=Sus scrofa OX=9823 GN=SERPINA3-2 PE=3 SV=1 - [Q9GMA6_PIG]	6.27	1	3	9	415	46.6157	6.75635	0.981967	0.918338	0.904789	0.935031	1.08977	1.00125	1.09907	1.06337	0.879313	-0.185551	0.0307117	1.5127
A0A287BHL7	Uncharacterized protein	ECM1	Uncharacterized protein OS=Sus scrofa OX=9823 GN=ECM1 PE=1 SV=1 - [A0A287BHL7_PIG]	11.46	6	6	8	541	60.4304	7.23975	1.10699	1.05691	1.05622	1.07337	0.914574	0.945066	0.911874	0.923838	1.16186	0.21644	0.00167756	2.77532
F1RG66	Uncharacterized protein	PITPNB	Uncharacterized protein OS=Sus scrofa OX=9823 GN=PITPNB PE=1 SV=3 - [F1RG66_PIG]	17.47	6	6	11	269	31.2738	6.87354	1.04066	1.01219	1.02898	1.02728	0.952948	0.97946	0.917548	0.949986	1.08136	0.11285	0.0173258	1.76131
A0A286ZN07	Uncharacterized protein	CHMP4A	Uncharacterized protein OS=Sus scrofa OX=9823 GN=CHMP4A PE=3 SV=1 - [A0A286ZN07_PIG]	22.07	4	4	4	222	25.1149	4.75439	1.06389	1.11272	1.08753	1.08805	0.967534	0.966286	0.937721	0.957181	1.13672	0.184876	0.00157847	2.80176
A0A287AVW2	Elongation factor Ts, mitochondrial	TSFM	Elongation factor Ts, mitochondrial OS=Sus scrofa OX=9823 GN=TSFM PE=1 SV=1 - [A0A287AVW2_PIG]	19.84	7	7	7	383	41.7845	8.82178	0.985125	0.969744	0.951466	0.968778	1.0386	1.03169	1.02029	1.0302	0.940383	-0.0886796	0.00520876	2.28327
A0A286ZU89	Uncharacterized protein	CTNNB1	Uncharacterized protein OS=Sus scrofa OX=9823 GN=CTNNB1 PE=1 SV=1 - [A0A286ZU89_PIG]	6.74	4	4	4	653	71.3928	6.66846	0.842134	0.935851	0.921549	0.899845	1.05996	1.03425	1.12827	1.07416	0.837722	-0.255457	0.0125599	1.90101
A0A287BED1	Uncharacterized protein	PFDN1	Uncharacterized protein OS=Sus scrofa OX=9823 GN=PFDN1 PE=1 SV=1 - [A0A287BED1_PIG]	42.62	6	6	13	122	14.2285	6.81494	1.0893	1.04332	1.00685	1.04649	0.957545	0.978279	0.971375	0.969066	1.07989	0.11089	0.0346945	1.45974
A0A287AG15	Uncharacterized protein	PEF1	Uncharacterized protein OS=Sus scrofa OX=9823 GN=PEF1 PE=1 SV=1 - [A0A287AG15_PIG]	11.07	3	3	6	289	30.4334	6.3667	0.977142	0.983056	0.986713	0.982304	1.01903	1.00126	1.03296	1.01775	0.96517	-0.051145	0.0208805	1.68026
A0A287BLV8	Peptidylprolyl isomerase	FKBP8	Peptidylprolyl isomerase OS=Sus scrofa OX=9823 GN=FKBP8 PE=1 SV=1 - [A0A287BLV8_PIG]	13.53	5	5	14	414	44.6047	4.83057	0.979647	0.946258	0.992567	0.972824	1.09324	1.04236	1.11101	1.08221	0.898927	-0.153724	0.0115489	1.93746
A0A287A6E6	Uncharacterized protein	GPS1	Uncharacterized protein OS=Sus scrofa OX=9823 GN=GPS1 PE=4 SV=1 - [A0A287A6E6_PIG]	11.68	6	6	9	471	53.4662	6.84424	1.06926	1.0384	1.04877	1.05214	0.957226	0.971436	0.984492	0.971051	1.08351	0.115711	0.00250647	2.60094
A0A287B7R7	Protein transport protein sec16	SEC16A	Protein transport protein sec16 OS=Sus scrofa OX=9823 GN=SEC16A PE=1 SV=1 - [A0A287B7R7_PIG]	4.58	9	9	10	2312	241.629	5.8335	1.01309	1.04091	1.02426	1.02609	0.986979	0.998953	1.00446	0.996797	1.02938	0.0417827	0.0378763	1.42163
A0A287BSM7	Uncharacterized protein	U2SURP	Uncharacterized protein OS=Sus scrofa OX=9823 GN=U2SURP PE=1 SV=1 - [A0A287BSM7_PIG]	6.6	7	7	9	970	111.482	6.88818	0.916902	0.976461	0.937046	0.943469	1.06494	1.01281	1.02489	1.03421	0.912257	-0.132488	0.0182208	1.73943
A0A0B8RVR4	Lectin, mannose-binding, 1	LMAN1	Lectin, mannose-binding, 1 OS=Sus scrofa domesticus OX=9825 GN=LMAN1 PE=4 SV=1 - [A0A0B8RVR4_PIG]	20.11	8	9	25	368	42.214	5.94775	0.937329	0.97746	0.935809	0.950199	1.09848	1.09731	1.12103	1.10561	0.859437	-0.218536	0.000580443	3.23624
F1RU31	Uncharacterized protein	SART1	Uncharacterized protein OS=Sus scrofa OX=9823 GN=SART1 PE=1 SV=1 - [F1RU31_PIG]	14.94	9	10	16	803	90.7564	5.78271	0.930952	0.956887	0.989516	0.959118	1.03696	1.03254	1.01061	1.0267	0.934176	-0.0982337	0.0228631	1.64086
A0A287AML4	Uncharacterized protein	UBA2	Uncharacterized protein OS=Sus scrofa OX=9823 GN=UBA2 PE=4 SV=1 - [A0A287AML4_PIG]	11.02	4	4	6	372	41.192	4.97021	0.999935	1.03564	1.03388	1.02315	0.984996	0.970372	0.953582	0.96965	1.05518	0.077485	0.022186	1.65392
A0A287AVR3	Uncharacterized protein	NFKB1	Uncharacterized protein OS=Sus scrofa OX=9823 GN=NFKB1 PE=1 SV=1 - [A0A287AVR3_PIG]	10.01	9	9	14	899	98.1094	5.33838	1.05892	1.04513	1.05874	1.05426	0.913939	0.989084	0.928746	0.943923	1.11689	0.159492	0.00924554	2.03407
A0A287BK75	Uncharacterized protein	MAP2K1	Uncharacterized protein OS=Sus scrofa OX=9823 GN=MAP2K1 PE=1 SV=1 - [A0A287BK75_PIG]	12.98	3	6	13	393	43.4113	6.62451	1.02942	1.03797	1.04466	1.03735	0.917875	0.958649	0.888371	0.921631	1.12556	0.170642	0.00515337	2.28791
A0A287BKE1	Uncharacterized protein	EIF4G2	Uncharacterized protein OS=Sus scrofa OX=9823 GN=EIF4G2 PE=1 SV=1 - [A0A287BKE1_PIG]	10.76	12	12	17	911	102.85	7.56201	0.89509	0.935457	0.930706	0.920417	1.02313	1.08554	1.0246	1.04442	0.881269	-0.182346	0.00685345	2.16409
F1SSL4	ATP-binding cassette, sub-family F (GCN20), member 2	ABCF2	ATP-binding cassette, sub-family F (GCN20), member 2 OS=Sus scrofa OX=9823 GN=ABCF2 PE=1 SV=3 - [F1SSL4_PIG]	9.6	6	6	7	625	71.3897	7.23975	1.01108	1.04825	1.03569	1.03168	0.964586	0.985866	0.905505	0.951986	1.08371	0.115979	0.0392216	1.40648
A0A286ZIG4	Pyridoxal kinase	PDXK	Pyridoxal kinase OS=Sus scrofa OX=9823 GN=PDXK PE=1 SV=1 - [A0A286ZIG4_PIG]	24.84	6	7	14	322	35.8194	7.04932	1.10207	1.00808	1.06591	1.05869	0.869404	0.961267	0.901532	0.910734	1.16246	0.217177	0.0182351	1.73909
F1STK8	Uncharacterized protein	C11orf54	Uncharacterized protein OS=Sus scrofa OX=9823 GN=C11orf54 PE=1 SV=2 - [F1STK8_PIG]	15.87	5	5	11	315	35.1776	6.26514	1.06814	1.03892	1.03296	1.04667	0.945532	0.975822	0.952664	0.958006	1.09255	0.127705	0.00335767	2.47396
F1RKY8	Phosphomannomutase	PMM2	Phosphomannomutase OS=Sus scrofa OX=9823 GN=PMM2 PE=1 SV=2 - [F1RKY8_PIG]	31.3	7	7	11	246	27.996	5.32568	1.05019	1.01397	1.04237	1.03551	0.974797	0.985517	0.919918	0.960077	1.07857	0.109122	0.030937	1.50952
F1SAA5	Ubiquitin carboxyl-terminal hydrolase	UCHL5	Ubiquitin carboxyl-terminal hydrolase OS=Sus scrofa OX=9823 GN=UCHL5 PE=3 SV=3 - [F1SAA5_PIG]	10.67	3	3	4	328	37.4819	5.32568	1.01322	1.04213	1.03085	1.02873	0.97597	0.975077	0.961751	0.970933	1.05953	0.0834258	0.00381184	2.41887
A0A287AER2	Uncharacterized protein	POGLUT1	Uncharacterized protein OS=Sus scrofa OX=9823 GN=POGLUT1 PE=1 SV=1 - [A0A287AER2_PIG]	13.17	5	5	7	372	43.7393	8.08936	0.941672	0.963653	1.00003	0.968453	1.01991	1.059	1.02091	1.03327	0.937266	-0.0934695	0.038456	1.41504
A0A287ADH9	Chloride intracellular channel protein	CLIC4	Chloride intracellular channel protein OS=Sus scrofa OX=9823 GN=CLIC4 PE=1 SV=1 - [A0A287ADH9_PIG]	22.53	4	5	6	253	28.7087	5.78271	1.04978	1.02149	1.09935	1.05687	0.903685	0.966683	0.892527	0.920965	1.14757	0.198585	0.0137754	1.86089
Q56P28	PRA1 family protein 3	ARL6IP5	PRA1 family protein 3 OS=Sus scrofa OX=9823 GN=ARL6IP5 PE=2 SV=1 - [PRAF3_PIG]	18.09	4	4	10	188	21.5264	9.5249	1.00377	0.963069	0.954954	0.973931	1.05929	1.04533	1.05541	1.05334	0.924609	-0.113085	0.00713256	2.14675
F1SRV4	Glutathione S-transferase kappa	GSTK1	Glutathione S-transferase kappa OS=Sus scrofa OX=9823 GN=GSTK1 PE=1 SV=1 - [F1SRV4_PIG]	41.15	9	9	18	226	25.4793	8.26514	0.978253	0.961237	0.939669	0.959719	1.04273	1.03181	1.03949	1.03801	0.924573	-0.113141	0.00253162	2.5966
I3LTM2	Uncharacterized protein	SYNE2	Uncharacterized protein OS=Sus scrofa OX=9823 GN=SYNE2 PE=1 SV=2 - [I3LTM2_PIG]	4.16	27	29	32	6917	796.911	5.24951	0.934591	0.93546	0.947672	0.939241	1.06676	1.02486	1.05346	1.04836	0.895915	-0.158566	0.00112312	2.94957
A0A287BEQ4	Uncharacterized protein	DAGLB	Uncharacterized protein OS=Sus scrofa OX=9823 GN=DAGLB PE=4 SV=1 - [A0A287BEQ4_PIG]	9.21	5	5	6	543	60.1279	6.771	0.971526	0.982382	0.972814	0.975574	1.00589	1.01363	1.06188	1.02713	0.949804	-0.0742983	0.0446325	1.35035
F1SUE0	Uncharacterized protein	BICD2	Uncharacterized protein OS=Sus scrofa OX=9823 GN=BICD2 PE=4 SV=3 - [F1SUE0_PIG]	3.98	3	3	4	805	91.598	5.36377	1.09101	1.09094	1.06464	1.0822	0.934628	1.00464	0.944012	0.961092	1.12601	0.171215	0.00686347	2.16346
M3UZ00	Zinc finger CCCH-type containing 18	ZC3H18	Zinc finger CCCH-type containing 18 OS=Sus scrofa OX=9823 GN=ZC3H18 PE=2 SV=1 - [M3UZ00_PIG]	10.04	10	10	14	926	103.077	9.08545	0.943375	0.963679	0.990913	0.965989	1.01948	1.02185	1.00933	1.01689	0.949947	-0.0740811	0.0235824	1.62741
A0A287AEH0	Uncharacterized protein	PSMD7	Uncharacterized protein OS=Sus scrofa OX=9823 GN=PSMD7 PE=1 SV=1 - [A0A287AEH0_PIG]	11.73	4	4	11	324	36.9885	6.771	1.03839	1.01653	1.02817	1.0277	0.955157	0.983255	0.986391	0.974934	1.05412	0.0760405	0.0109577	1.96028
A0A288CG04	Uncharacterized protein	ZC3HAV1	Uncharacterized protein OS=Sus scrofa OX=9823 GN=ZC3HAV1 PE=1 SV=1 - [A0A288CG04_PIG]	6.15	5	5	5	894	99.3961	8.48486	0.937705	0.926647	0.878571	0.914308	1.06799	1.12142	1.09846	1.09596	0.834254	-0.261441	0.0015956	2.79708
F1S2K3	Uncharacterized protein	NUTF2	Uncharacterized protein OS=Sus scrofa OX=9823 GN=NUTF2 PE=1 SV=1 - [F1S2K3_PIG]	17.32	2	2	5	127	14.4991	5.37646	1.06944	1.10667	1.04357	1.07323	0.892997	0.892889	0.911904	0.899263	1.19345	0.255137	0.00085104	3.07005
I3LT15	Uncharacterized protein	BMP2K	Uncharacterized protein OS=Sus scrofa OX=9823 GN=BMP2K PE=4 SV=2 - [I3LT15_PIG]	4.1	4	4	6	1048	114.296	6.0874	0.989888	0.966944	0.964038	0.973623	1.10119	1.02265	1.04311	1.05565	0.922295	-0.1167	0.0301035	1.52138
I3LP11	Uncharacterized protein	KHDRBS1	Uncharacterized protein OS=Sus scrofa OX=9823 GN=KHDRBS1 PE=1 SV=1 - [I3LP11_PIG]	9.93	5	5	10	443	48.1672	8.66064	1.00514	0.987429	0.974934	0.989167	1.06464	1.03646	1.04821	1.04977	0.94227	-0.0857876	0.00718976	2.14329
A0A287BFW1	Uncharacterized protein	PRPSAP2	Uncharacterized protein OS=Sus scrofa OX=9823 GN=PRPSAP2 PE=1 SV=1 - [A0A287BFW1_PIG]	19.42	5	7	11	345	37.9415	7.06396	1.06003	1.08193	1.07981	1.07392	0.920441	0.928219	0.949232	0.932631	1.1515	0.203516	0.000217177	3.66319
F1SIC2	Uncharacterized protein	ACP2	Uncharacterized protein OS=Sus scrofa OX=9823 GN=ACP2 PE=1 SV=1 - [F1SIC2_PIG]	15.13	7	7	17	423	48.4507	6.53662	1.11032	1.04666	1.11389	1.09029	0.924159	0.933515	0.964092	0.940588	1.15916	0.213077	0.00388087	2.41107
F2Z5T7	Peptidyl-prolyl cis-trans isomerase	PPIL3	Peptidyl-prolyl cis-trans isomerase OS=Sus scrofa OX=9823 GN=PPIL3 PE=1 SV=1 - [F2Z5T7_PIG]	15.53	2	2	4	161	18.1429	6.78564	1.06469	1.06536	1.014	1.04801	0.911189	0.966947	0.996428	0.958188	1.09374	0.129275	0.0410969	1.38619
I3LSD1	Sorting nexin	SNX9	Sorting nexin OS=Sus scrofa OX=9823 GN=SNX9 PE=1 SV=2 - [I3LSD1_PIG]	14.74	7	7	10	563	62.9669	5.8335	1.02191	1.03079	1.0936	1.04877	0.930226	0.99274	0.943754	0.955573	1.09753	0.134256	0.0341774	1.46626
A0A287A7J0	Polypeptide N-acetylgalactosaminyltransferase	GALNT6	Polypeptide N-acetylgalactosaminyltransferase OS=Sus scrofa OX=9823 GN=GALNT6 PE=3 SV=1 - [A0A287A7J0_PIG]	4.66	3	3	5	622	71.2032	8.104	1.13659	1.05661	1.12408	1.10576	0.941994	0.970021	0.914307	0.942107	1.17371	0.231075	0.00522251	2.28212
A0A287AEC0	Uncharacterized protein	BZW2	Uncharacterized protein OS=Sus scrofa OX=9823 GN=BZW2 PE=1 SV=1 - [A0A287AEC0_PIG]	10.5	4	6	7	419	48.132	6.68311	1.04613	1.03151	1.04	1.03921	0.955591	0.986412	0.988482	0.976828	1.06386	0.0893124	0.00551114	2.25876
A0A287BJN7	Huntingtin interacting protein K	HYPK	Huntingtin interacting protein K OS=Sus scrofa OX=9823 GN=HYPK PE=4 SV=1 - [A0A287BJN7_PIG]	20.66	2	2	3	121	13.6429	4.81787	1.01433	1.00551	1.03238	1.01741	0.981307	0.9752	0.929025	0.961844	1.05777	0.0810246	0.0385444	1.41404
A0A286ZZM7	Uncharacterized protein	TXNDC17	Uncharacterized protein OS=Sus scrofa OX=9823 GN=TXNDC17 PE=1 SV=1 - [A0A286ZZM7_PIG]	18.7	2	2	5	123	14.069	5.5415	1.09731	1.03993	1.11326	1.0835	0.906404	0.930404	0.992793	0.9432	1.14875	0.200061	0.0145913	1.83591
F1RT28	Uncharacterized protein	SEC63	Uncharacterized protein OS=Sus scrofa OX=9823 GN=SEC63 PE=1 SV=3 - [F1RT28_PIG]	16.18	11	11	13	760	87.8615	5.31299	0.984152	0.941793	0.953087	0.959677	1.02565	1.02189	1.0086	1.01871	0.94205	-0.0861245	0.0124914	1.90339
A0A286ZUZ0	Oxysterol-binding protein	OSBPL9	Oxysterol-binding protein OS=Sus scrofa OX=9823 GN=OSBPL9 PE=1 SV=1 - [A0A286ZUZ0_PIG]	11.08	7	7	11	623	69.5195	5.99854	1.01654	1.04209	1.05685	1.03849	0.954204	1.00037	0.927688	0.960753	1.08092	0.112254	0.0328436	1.48355
A0A287B770	Uncharacterized protein	SRSF10	Uncharacterized protein OS=Sus scrofa OX=9823 GN=SRSF10 PE=1 SV=1 - [A0A287B770_PIG]	17.56	5	5	9	262	31.2818	11.2681	0.91423	0.985522	0.971224	0.956992	1.06672	1.02016	1.07391	1.0536	0.90831	-0.138743	0.0247011	1.60728
F1S9A4	Uncharacterized protein	NUCB2	Uncharacterized protein OS=Sus scrofa OX=9823 GN=NUCB2 PE=1 SV=2 - [F1S9A4_PIG]	22.46	10	10	15	472	55.8923	5.40186	0.970877	0.932977	0.951427	0.951761	1.07916	1.0157	1.06465	1.05317	0.90371	-0.146068	0.0101131	1.99511
A0A287AI71	Uncharacterized protein	PNN	Uncharacterized protein OS=Sus scrofa OX=9823 GN=PNN PE=1 SV=1 - [A0A287AI71_PIG]	13.34	10	10	15	712	80.9144	7.86963	0.943506	0.942607	0.928979	0.938364	1.06164	1.0499	1.07353	1.06169	0.883842	-0.17814	0.000118549	3.9261
A0A0B8RT71	BCL2-antagonist/killer 1	BAK1	BCL2-antagonist/killer 1 OS=Sus scrofa domesticus OX=9825 GN=BAK1 PE=4 SV=1 - [A0A0B8RT71_PIG]	21.8	4	4	8	211	23.4478	6.1001	1.01477	1.08095	1.14755	1.08109	0.932025	0.892474	0.932919	0.919139	1.1762	0.234131	0.0162598	1.78889
D0G6R8	Phosphatidate cytidylyltransferase	CDS2	Phosphatidate cytidylyltransferase OS=Sus scrofa OX=9823 GN=CDS2 PE=2 SV=1 - [D0G6R8_PIG]	12.58	5	5	11	445	51.4669	6.93213	0.974973	0.969528	0.991516	0.978672	1.05583	1.03578	1.03915	1.04359	0.937794	-0.092657	0.00201028	2.69674
I3LC74	Chloride channel protein	CLCN7	Chloride channel protein OS=Sus scrofa OX=9823 GN=CLCN7 PE=3 SV=1 - [I3LC74_PIG]	7.11	7	7	11	928	101.424	9.08545	0.886622	0.946985	0.921438	0.918348	1.03653	1.0162	1.06741	1.04005	0.882988	-0.179534	0.00609547	2.21499
A7YB29	Vitronectin (Fragment)		Vitronectin (Fragment) OS=Sus scrofa OX=9823 PE=2 SV=1 - [A7YB29_PIG]	4.08	1	1	4	245	27.5793	4.77979	1.05219	0.910379	0.91541	0.959326	0.855558	0.792941	0.766774	0.805091	1.19158	0.25287	0.0446444	1.35023
P36968	Phospholipid hydroperoxide glutathione peroxidase	GPX4	Phospholipid hydroperoxide glutathione peroxidase OS=Sus scrofa OX=9823 GN=GPX4 PE=1 SV=3 - [GPX4_PIG]	26.9	5	5	8	197	22.323	8.36768	0.960946	0.982422	0.984176	0.975848	1.02002	1.00494	1.01823	1.0144	0.961997	-0.0558957	0.01212	1.9165
I3L7N6	Uncharacterized protein	CCZ1	Uncharacterized protein OS=Sus scrofa OX=9823 GN=CCZ1 PE=1 SV=1 - [I3L7N6_PIG]	5.81	2	2	2	482	55.5921	5.92236	0.973737	0.958763	0.979409	0.970636	1.11022	1.03092	1.04452	1.06189	0.914068	-0.129627	0.0224726	1.64835
A0A286ZJL8	Uncharacterized protein	DNAJC8	Uncharacterized protein OS=Sus scrofa OX=9823 GN=DNAJC8 PE=1 SV=1 - [A0A286ZJL8_PIG]	12.65	4	4	10	253	29.8044	9.05615	0.97747	0.973332	0.967013	0.972605	1.00732	1.02736	1.04648	1.02705	0.946987	-0.0785835	0.00966304	2.01489
D0G0B3	Acetyl-Coenzyme A acyltransferase 2	ACAA2	Acetyl-Coenzyme A acyltransferase 2 OS=Sus scrofa OX=9823 GN=ACAA2 PE=1 SV=1 - [D0G0B3_PIG]	11.84	4	4	9	397	41.9037	8.39697	0.963101	0.973414	0.980947	0.972487	1.04903	0.996572	1.02363	1.02308	0.950552	-0.0731625	0.0341524	1.46658
Q29205	60S ribosomal protein L11	RPL11	60S ribosomal protein L11 OS=Sus scrofa OX=9823 GN=RPL11 PE=1 SV=3 - [RL11_PIG]	15.73	1	3	5	178	20.1996	9.5542	1.04591	1.04883	1.01539	1.03671	0.953685	0.992557	0.984993	0.977078	1.06103	0.0854654	0.0203398	1.69165
I3L7E5	DNA helicase	MCM3	DNA helicase OS=Sus scrofa OX=9823 GN=MCM3 PE=1 SV=2 - [I3L7E5_PIG]	17.7	13	13	15	808	90.913	5.80811	0.900786	0.903668	0.93117	0.911874	1.07637	1.03565	1.06459	1.05887	0.861176	-0.21562	0.00068886	3.16187
F1S6Q1	Uncharacterized protein	NDUFA13	Uncharacterized protein OS=Sus scrofa OX=9823 GN=NDUFA13 PE=1 SV=3 - [F1S6Q1_PIG]	12.58	2	2	4	159	18.4823	8.646	0.943562	0.894039	0.947537	0.92838	1.08909	1.0326	1.06815	1.06328	0.873127	-0.195737	0.0048008	2.31869
F1S0V6	Uncharacterized protein	GM2A	Uncharacterized protein OS=Sus scrofa OX=9823 GN=GM2A PE=1 SV=2 - [F1S0V6_PIG]	19.17	4	4	9	193	20.8627	5.2749	1.10787	1.10403	1.12862	1.11351	0.951559	0.889555	0.98675	0.942621	1.18129	0.240358	0.00437172	2.35935
F1RZT9	Methyl-CpG binding protein 2	MECP2	Methyl-CpG binding protein 2 OS=Sus scrofa OX=9823 GN=MECP2 PE=1 SV=4 - [F1RZT9_PIG]	14.22	6	6	7	457	49.2182	10.0522	0.96203	0.980498	0.995044	0.97919	1.02465	1.01732	1.01594	1.0193	0.960647	-0.0579217	0.0156009	1.80685
K7GNT8	1-acyl-sn-glycerol-3-phosphate acyltransferase	AGPAT1	1-acyl-sn-glycerol-3-phosphate acyltransferase OS=Sus scrofa OX=9823 GN=AGPAT1 PE=1 SV=1 - [K7GNT8_PIG]	15.73	4	4	5	286	32.134	9.49561	0.988715	0.900175	0.927335	0.938742	1.08616	1.06722	1.11111	1.08816	0.862685	-0.213094	0.0068235	2.16599
Q9TT26	Cyclooxygenase-2 (Fragment)	COX-2	Cyclooxygenase-2 (Fragment) OS=Sus scrofa OX=9823 GN=COX-2 PE=2 SV=1 - [Q9TT26_PIG]	6.9	3	3	8	449	52.2343	7.03467	0.832733	0.861687	0.903963	0.866127	0.936385	1.01901	0.972	0.975797	0.88761	-0.172002	0.0256366	1.59114
A0A286ZXZ1	Uncharacterized protein	EML2	Uncharacterized protein OS=Sus scrofa OX=9823 GN=EML2 PE=1 SV=1 - [A0A286ZXZ1_PIG]	11.86	7	8	11	649	70.5892	6.34131	1.0844	1.06998	1.05948	1.07129	0.919683	0.946443	0.927046	0.931058	1.15061	0.2024	0.000200308	3.6983
A0A0B8RTD1	Phosphatidylinositol transfer protein, alpha	PITPNA	Phosphatidylinositol transfer protein, alpha OS=Sus scrofa domesticus OX=9825 GN=PITPNA PE=4 SV=1 - [A0A0B8RTD1_PIG]	17.78	5	6	11	270	31.8	6.55127	1.13401	1.0478	1.01296	1.06492	0.901783	0.975916	0.918531	0.932077	1.14253	0.192228	0.0350953	1.45475
M3VK37	Cytochrome P450, family 2, subfamily S, polypeptide 1	CYP2S1	Cytochrome P450, family 2, subfamily S, polypeptide 1 OS=Sus scrofa OX=9823 GN=CYP2S1 PE=2 SV=1 - [M3VK37_PIG]	9.7	4	4	5	495	54.4071	8.51416	0.92677	0.999591	0.953924	0.960095	1.07571	1.06633	1.02266	1.0549	0.910128	-0.135859	0.0240865	1.61823
A0A287A634	Uncharacterized protein	TBC1D20	Uncharacterized protein OS=Sus scrofa OX=9823 GN=TBC1D20 PE=4 SV=1 - [A0A287A634_PIG]	12.9	6	6	9	403	45.8559	6.91748	0.949512	0.979006	0.900312	0.942944	1.03795	1.00412	1.07285	1.03831	0.908155	-0.13899	0.0347455	1.4591
A0A287A328	Uncharacterized protein	RRAS2	Uncharacterized protein OS=Sus scrofa OX=9823 GN=RRAS2 PE=4 SV=1 - [A0A287A328_PIG]	31.86	4	6	8	204	23.3847	6.01123	0.951057	0.955263	0.976547	0.960956	1.08102	1.02047	1.05496	1.05215	0.913327	-0.130797	0.00902105	2.04474
A0A286ZUG0	Uncharacterized protein	EPN1	Uncharacterized protein OS=Sus scrofa OX=9823 GN=EPN1 PE=4 SV=1 - [A0A286ZUG0_PIG]	7.99	5	5	8	551	57.6615	4.81787	1.13672	1.0404	1.01537	1.06416	0.908435	0.966578	0.961764	0.945592	1.12539	0.170428	0.0457956	1.33918
A0A287AIE6	ATPase ASNA1	ASNA1	ATPase ASNA1 OS=Sus scrofa OX=9823 GN=ASNA1 PE=1 SV=1 - [A0A287AIE6_PIG]	20.98	6	6	8	348	38.7674	4.90674	1.07515	1.01146	1.04415	1.04359	0.933851	0.963606	0.992974	0.963477	1.08315	0.115229	0.0331135	1.47999
A0A287A6X6	Uncharacterized protein	RHEB	Uncharacterized protein OS=Sus scrofa OX=9823 GN=RHEB PE=1 SV=1 - [A0A287A6X6_PIG]	34.38	7	7	11	160	17.7813	7.41553	1.10972	1.07683	1.02621	1.07092	0.877963	0.954388	0.918503	0.916952	1.16792	0.223938	0.00936837	2.02834
F1S3J6	Uncharacterized protein	NUMB	Uncharacterized protein OS=Sus scrofa OX=9823 GN=NUMB PE=1 SV=3 - [F1S3J6_PIG]	7.18	4	5	6	613	66.9228	8.89502	0.921526	0.982806	0.984828	0.963053	1.01936	1.01872	1.04032	1.02613	0.938527	-0.0915298	0.0452958	1.34394
A0A287AT40	Protein arginine N-methyltransferase 5	PRMT5	Protein arginine N-methyltransferase 5 OS=Sus scrofa OX=9823 GN=PRMT5 PE=1 SV=1 - [A0A287AT40_PIG]	10.76	7	7	13	595	68.4445	6.3667	1.04221	1.02402	1.02001	1.02875	0.971387	0.984116	0.991946	0.982483	1.04709	0.0663868	0.00702223	2.15352
I3LA58	Uncharacterized protein	TNIK	Uncharacterized protein OS=Sus scrofa OX=9823 GN=TNIK PE=4 SV=2 - [I3LA58_PIG]	5.71	4	8	11	1243	141.339	7.40088	0.94663	0.911622	0.898935	0.919063	1.09993	1.06456	1.05151	1.072	0.857335	-0.222069	0.00166611	2.7783
Q9GJX2	Diazepam binding inhibitor (Fragment)	DBI	Diazepam binding inhibitor (Fragment) OS=Sus scrofa OX=9823 GN=DBI PE=2 SV=1 - [Q9GJX2_PIG]	62.82	4	4	11	78	8.80146	7.23975	1.0555	1.02888	1.01408	1.03282	0.934181	0.955639	0.922151	0.937324	1.10188	0.139968	0.00358983	2.44493
A0A287B4H7	SURF1-like protein	SURF1	SURF1-like protein OS=Sus scrofa OX=9823 GN=SURF1 PE=3 SV=1 - [A0A287B4H7_PIG]	23.55	6	6	7	293	33.2293	9.62744	0.95039	0.981609	0.957468	0.963156	1.07743	1.01259	1.10532	1.06511	0.904276	-0.145165	0.0246758	1.60773
A0A287BBS6	Uncharacterized protein	CTNND1	Uncharacterized protein OS=Sus scrofa OX=9823 GN=CTNND1 PE=1 SV=1 - [A0A287BBS6_PIG]	7.51	7	7	10	932	103.955	6.94678	0.969566	0.950512	0.983151	0.967743	0.996171	0.999796	0.999613	0.998527	0.969171	-0.0451769	0.0320629	1.494
A0A287BGD3	Uncharacterized protein	NIPSNAP3B	Uncharacterized protein OS=Sus scrofa OX=9823 GN=NIPSNAP3B PE=1 SV=1 - [A0A287BGD3_PIG]	11.45	2	3	7	227	26.2505	9.05615	0.985921	0.980447	0.994477	0.986948	1.03232	1.00314	1.01129	1.01558	0.971804	-0.0412627	0.0406807	1.39061
A0A287AGD1	Uncharacterized protein	CCAR1	Uncharacterized protein OS=Sus scrofa OX=9823 GN=CCAR1 PE=1 SV=1 - [A0A287AGD1_PIG]	10.54	12	12	16	1139	131.446	5.71924	0.972196	0.993453	0.982615	0.982755	1.01252	1.02838	1.00201	1.0143	0.9689	-0.0455803	0.0324988	1.48813
F1RW98	Uncharacterized protein	RSU1	Uncharacterized protein OS=Sus scrofa OX=9823 GN=RSU1 PE=4 SV=3 - [F1RW98_PIG]	32.49	10	10	17	277	31.4907	8.63135	1.01047	1.01943	1.01568	1.01519	0.967675	0.97024	0.982096	0.973337	1.043	0.0607419	0.00124267	2.90564
F1S0P0	Cytochrome c oxidase subunit 6C	COX6C	Cytochrome c oxidase subunit 6C OS=Sus scrofa OX=9823 GN=COX6C PE=4 SV=1 - [F1S0P0_PIG]	44	4	4	11	75	8.59651	10.1401	0.99716	0.947627	0.927219	0.957335	1.03259	1.05794	1.05085	1.04713	0.914248	-0.129343	0.0153023	1.81524
A0A287B718	Uncharacterized protein	UNK	Uncharacterized protein OS=Sus scrofa OX=9823 GN=UNK PE=4 SV=1 - [A0A287B718_PIG]	1.52	1	1	2	788	85.3381	6.66846	1.0306	1.03753	1.04142	1.03652	0.966252	0.960203	0.952279	0.959578	1.08018	0.111274	0.000115619	3.93697
F1RKQ8	Uncharacterized protein	CPSF7	Uncharacterized protein OS=Sus scrofa OX=9823 GN=CPSF7 PE=1 SV=2 - [F1RKQ8_PIG]	8.91	4	4	4	404	45.1776	7.6792	0.946974	0.9763	0.956592	0.959956	1.05304	0.996144	1.07567	1.04162	0.921599	-0.117789	0.0315897	1.50045
F1SRI1	Uncharacterized protein	RAB9A	Uncharacterized protein OS=Sus scrofa OX=9823 GN=RAB9A PE=1 SV=1 - [F1SRI1_PIG]	11.94	2	2	3	201	22.7502	5.46533	0.971699	0.976757	0.949848	0.966101	1.02556	1.00612	1.04464	1.02544	0.942134	-0.0859958	0.0127967	1.8929
A0A286ZM87	Uncharacterized protein	NUFIP2	Uncharacterized protein OS=Sus scrofa OX=9823 GN=NUFIP2 PE=4 SV=1 - [A0A286ZM87_PIG]	9.42	6	6	6	690	75.2133	8.82178	0.973741	0.927058	0.942457	0.947752	1.00581	1.00617	0.977909	0.996629	0.950957	-0.072548	0.042355	1.37309
A0A287AXG0	Uncharacterized protein	RGS10	Uncharacterized protein OS=Sus scrofa OX=9823 GN=RGS10 PE=4 SV=1 - [A0A287AXG0_PIG]	18.78	3	3	7	181	21.1526	8.07471	1.10314	1.07324	1.04908	1.07515	0.952729	0.942284	0.931033	0.942015	1.14133	0.19072	0.0013853	2.85846
A0A286ZTU0	Uncharacterized protein	NUP54	Uncharacterized protein OS=Sus scrofa OX=9823 GN=NUP54 PE=1 SV=1 - [A0A286ZTU0_PIG]	7.45	4	4	6	510	55.9616	7.02002	0.943931	0.965713	0.973998	0.961214	1.07457	1.0452	1.03107	1.05028	0.915198	-0.127844	0.00469271	2.32858
I3LLU0	Glycerol-3-phosphate dehydrogenase [NAD(+)]	GPD1L	Glycerol-3-phosphate dehydrogenase [NAD(+)] OS=Sus scrofa OX=9823 GN=GPD1L PE=1 SV=1 - [I3LLU0_PIG]	21.08	5	7	11	351	38.1999	6.771	0.998387	0.995739	0.992243	0.995456	1.0183	1.03514	1.00962	1.02102	0.974961	-0.0365836	0.0293757	1.53201
F1S2G3	Tubulin-specific chaperone A	TBCA	Tubulin-specific chaperone A OS=Sus scrofa OX=9823 GN=TBCA PE=1 SV=2 - [F1S2G3_PIG]	39.81	5	5	10	108	12.6927	5.2749	1.04221	1.04376	1.08858	1.05818	0.964368	0.987053	0.89379	0.948404	1.11575	0.158016	0.0263481	1.57925
F1S862	Sulfiredoxin	SRXN1	Sulfiredoxin OS=Sus scrofa OX=9823 GN=SRXN1 PE=3 SV=2 - [F1S862_PIG]	29.77	3	4	6	131	13.7711	7.38623	1.07886	1.08724	0.995238	1.05378	0.856289	0.96316	0.8447	0.88805	1.18662	0.246857	0.0256386	1.59111
F1SQN7	Uncharacterized protein	SH3KBP1	Uncharacterized protein OS=Sus scrofa OX=9823 GN=SH3KBP1 PE=1 SV=4 - [F1SQN7_PIG]	12.05	7	7	11	606	66.1313	8.104	1.0264	1.03984	1.13028	1.06551	0.972074	0.959432	0.969296	0.966934	1.10194	0.140051	0.0398849	1.39919
K7GNW3	Uncharacterized protein	ABCB7	Uncharacterized protein OS=Sus scrofa OX=9823 GN=ABCB7 PE=1 SV=1 - [K7GNW3_PIG]	7.72	6	6	6	712	78.0406	9.17334	0.979956	0.993329	0.998651	0.990645	1.01916	1.03214	1.01338	1.02156	0.969736	-0.0443361	0.0170224	1.76898
F1SVA6	Uncharacterized protein	SNRNP40	Uncharacterized protein OS=Sus scrofa OX=9823 GN=SNRNP40 PE=1 SV=2 - [F1SVA6_PIG]	7.82	3	3	7	358	39.3267	8.104	0.959848	1.01442	0.982722	0.985662	1.05904	1.03739	1.02187	1.03943	0.948267	-0.0766348	0.0483688	1.31543
K7GMU6	Non-specific serine/threonine protein kinase	AKT2	Non-specific serine/threonine protein kinase OS=Sus scrofa OX=9823 GN=AKT2 PE=3 SV=2 - [K7GMU6_PIG]	17.92	6	10	11	480	55.4939	6.3667	0.964293	0.955434	0.925054	0.94826	1.04954	1.021	1.02954	1.03336	0.917648	-0.123987	0.00429963	2.36657
U3R8H0	Aminopeptidase	APN	Aminopeptidase OS=Sus scrofa OX=9823 GN=APN PE=2 SV=1 - [U3R8H0_PIG]	7.7	7	7	9	961	108.488	5.42725	0.90005	0.894135	0.922708	0.905631	1.12096	0.992834	1.06324	1.05901	0.855168	-0.22572	0.015729	1.8033
F1RKY1	Uncharacterized protein	SNAP29	Uncharacterized protein OS=Sus scrofa OX=9823 GN=SNAP29 PE=1 SV=1 - [F1RKY1_PIG]	26.74	5	5	7	258	28.6655	5.60498	0.889268	0.934888	0.941057	0.921738	1.07736	1.06668	1.06575	1.06993	0.861494	-0.215087	0.000901496	3.04504
F6PSB6	Interferon regulatory factor 3	IRF3	Interferon regulatory factor 3 OS=Sus scrofa OX=9823 GN=IRF3 PE=4 SV=1 - [F6PSB6_PIG]	7.66	3	3	4	418	46.4981	5.18604	1.06753	1.04913	1.10256	1.07307	0.944762	0.995468	0.931408	0.957212	1.12104	0.164834	0.00981177	2.00825
A0A287AMZ5	Membrane cofactor protein	CD46	Membrane cofactor protein OS=Sus scrofa OX=9823 GN=CD46 PE=4 SV=1 - [A0A287AMZ5_PIG]	16.8	5	5	11	369	40.3733	5.43994	0.998617	1.00822	1.02524	1.01069	0.971402	0.961604	0.919692	0.950899	1.06288	0.0879801	0.0276646	1.55808
I3LL27	Uncharacterized protein	VPS4A	Uncharacterized protein OS=Sus scrofa OX=9823 GN=VPS4A PE=1 SV=1 - [I3LL27_PIG]	9.38	3	5	6	437	49.0291	7.53271	1.04825	1.00601	1.07904	1.04443	0.963463	0.973496	0.952633	0.963197	1.08434	0.116816	0.0209911	1.67797
F1SMX5	Uncharacterized protein	CAB39	Uncharacterized protein OS=Sus scrofa OX=9823 GN=CAB39 PE=1 SV=1 - [F1SMX5_PIG]	21.99	7	9	14	341	39.9018	6.88818	1.03977	1.03547	1.0295	1.03492	0.933995	0.959705	0.946721	0.946807	1.09306	0.128371	0.00038564	3.41382
I3LGG8	Uncharacterized protein	SYVN1	Uncharacterized protein OS=Sus scrofa OX=9823 GN=SYVN1 PE=4 SV=1 - [I3LGG8_PIG]	5.08	4	4	13	610	67.1021	6.82959	0.892853	0.967184	0.953692	0.93791	1.09074	1.0724	1.11702	1.09339	0.857801	-0.221285	0.00408402	2.38891
A0A0B8RVL1	DNA-directed RNA polymerase subunit beta	POLR2B	DNA-directed RNA polymerase subunit beta OS=Sus scrofa domesticus OX=9825 GN=POLR2B PE=3 SV=1 - [A0A0B8RVL1_PIG]	11.33	12	12	13	1174	133.781	6.87354	0.93008	0.93569	0.965809	0.94386	1.0471	1.03252	1.05301	1.04421	0.903902	-0.145762	0.00136917	2.86354
F1RT10	Uncharacterized protein	CDKN2AIP	Uncharacterized protein OS=Sus scrofa OX=9823 GN=CDKN2AIP PE=1 SV=3 - [F1RT10_PIG]	10.12	4	4	4	583	61.4712	8.96826	0.894385	0.861238	0.932124	0.895916	1.09975	1.02547	0.987878	1.0377	0.863367	-0.211954	0.0215562	1.66643
F1S514	Uncharacterized protein	COMMD7	Uncharacterized protein OS=Sus scrofa OX=9823 GN=COMMD7 PE=4 SV=2 - [F1S514_PIG]	15.47	3	3	7	181	20.5535	5.5542	1.09497	1.04231	1.06619	1.06782	0.967368	0.955147	0.962695	0.961737	1.11031	0.150961	0.0024635	2.60845
F1SE87	Uncharacterized protein	CHMP5	Uncharacterized protein OS=Sus scrofa OX=9823 GN=CHMP5 PE=1 SV=3 - [F1SE87_PIG]	23.74	5	5	7	219	24.5733	4.83057	1.08511	1.13967	1.11481	1.1132	0.96436	0.953653	0.911378	0.94313	1.18032	0.239179	0.0016668	2.77812
I3LQD7	Uncharacterized protein	GAK	Uncharacterized protein OS=Sus scrofa OX=9823 GN=GAK PE=1 SV=2 - [I3LQD7_PIG]	9.38	12	12	18	1183	128.844	6.07471	1.02919	1.02619	1.02662	1.02733	0.988955	0.983789	0.962883	0.978542	1.04986	0.0701942	0.0036998	2.43182
A0A0B8RSA0	Solute carrier family 25 (Mitochondrial carrier: glutamate), member 22	SLC25A22	Solute carrier family 25 (Mitochondrial carrier: glutamate), member 22 OS=Sus scrofa domesticus OX=9825 GN=SLC25A22 PE=3 SV=1 - [A0A0B8RSA0_PIG]	12.11	3	3	3	322	34.4483	9.53955	1.09521	1.0387	1.05667	1.06352	0.945166	0.962019	0.947411	0.951532	1.1177	0.160529	0.00305358	2.51519
A0A286ZTF3	Serine/threonine-protein phosphatase 2A activator	PTPA	Serine/threonine-protein phosphatase 2A activator OS=Sus scrofa OX=9823 GN=PTPA PE=1 SV=1 - [A0A286ZTF3_PIG]	26.32	8	8	9	323	36.8106	6.23975	1.0766	1.01762	1.07545	1.05656	0.910877	0.966532	0.931811	0.936407	1.12831	0.174163	0.00903607	2.04402
A0A287BGJ0	Uncharacterized protein	GAPVD1	Uncharacterized protein OS=Sus scrofa OX=9823 GN=GAPVD1 PE=1 SV=1 - [A0A287BGJ0_PIG]	4.8	7	7	11	1437	160.101	5.17334	1.05761	1.00799	1.01728	1.02763	0.967902	0.996986	0.959195	0.974694	1.05431	0.0762978	0.0498138	1.30265
A0A287BI08	Alpha-endosulfine	ENSA	Alpha-endosulfine OS=Sus scrofa OX=9823 GN=ENSA PE=3 SV=1 - [A0A287BI08_PIG]	37.93	3	4	8	116	12.8545	8.77783	0.939387	0.962012	0.880165	0.927188	1.07639	1.04331	1.07868	1.06613	0.86968	-0.201443	0.0067149	2.17296
F1SU34	Uncharacterized protein	AP3M1	Uncharacterized protein OS=Sus scrofa OX=9823 GN=AP3M1 PE=1 SV=3 - [F1SU34_PIG]	10.75	4	4	6	372	41.9159	7.73779	1.03607	1.02507	1.02085	1.02733	0.944682	0.985376	0.989711	0.973256	1.05556	0.07801	0.0228636	1.64085
F1SAB3	Uncharacterized protein	GGA2	Uncharacterized protein OS=Sus scrofa OX=9823 GN=GGA2 PE=4 SV=3 - [F1SAB3_PIG]	15.36	11	11	13	690	74.3252	6.84424	1.11646	1.05855	1.07465	1.08322	0.993292	0.951891	0.97914	0.974774	1.11125	0.152187	0.00679956	2.16752
A0A286ZRI2	Uncharacterized protein	UFD1	Uncharacterized protein OS=Sus scrofa OX=9823 GN=UFD1 PE=1 SV=1 - [A0A286ZRI2_PIG]	18.92	5	5	6	296	33.2537	7.00537	1.0082	1.04257	1.05886	1.03654	0.976213	0.965741	0.943821	0.961925	1.07757	0.107786	0.0135746	1.86727
F1SIP9	Uncharacterized protein	MIA2	Uncharacterized protein OS=Sus scrofa OX=9823 GN=MIA2 PE=1 SV=2 - [F1SIP9_PIG]	8.59	7	7	8	722	82.5355	5.22412	0.871627	0.907112	0.961638	0.913459	1.11835	1.05932	1.05471	1.07746	0.847791	-0.238219	0.00785206	2.10502
I3LTC6	Inositol-1-monophosphatase	IMPA1	Inositol-1-monophosphatase OS=Sus scrofa OX=9823 GN=IMPA1 PE=3 SV=2 - [I3LTC6_PIG]	18.41	5	5	9	277	30.1851	4.97021	1.03321	1.06672	1.04382	1.04791	0.991804	0.989754	0.961242	0.980933	1.06828	0.0952925	0.00867425	2.06177
I3LC63	Uncharacterized protein	EXOC1	Uncharacterized protein OS=Sus scrofa OX=9823 GN=EXOC1 PE=1 SV=2 - [I3LC63_PIG]	6.23	6	6	7	803	91.2334	7.13721	1.03766	1.05335	1.0251	1.0387	0.929485	0.977081	0.985047	0.963871	1.07764	0.107873	0.0175004	1.75695
A0A287B5Q7	Uncharacterized protein	PSMD8	Uncharacterized protein OS=Sus scrofa OX=9823 GN=PSMD8 PE=1 SV=1 - [A0A287B5Q7_PIG]	16.24	7	7	10	351	39.707	9.83252	1.0506	1.05587	1.04269	1.04972	0.935654	0.984244	0.94734	0.955746	1.09832	0.135305	0.00342388	2.46548
A0A287AIW1	Uncharacterized protein	C2CD5	Uncharacterized protein OS=Sus scrofa OX=9823 GN=C2CD5 PE=4 SV=1 - [A0A287AIW1_PIG]	4.05	4	4	6	865	95.7623	5.5542	0.913462	0.957044	0.903116	0.924541	0.991844	1.04738	1.05436	1.0312	0.896572	-0.157509	0.0143963	1.84175
A0A287AVH9	Uncharacterized protein	RBM15	Uncharacterized protein OS=Sus scrofa OX=9823 GN=RBM15 PE=1 SV=1 - [A0A287AVH9_PIG]	7.76	6	6	6	915	99.853	9.92041	0.982034	0.992617	0.979362	0.984671	1.07607	1.06996	1.0616	1.06921	0.920935	-0.118829	0.000131318	3.88168
Q5ISC6	Heme-binding protein 1	HEBP1	Heme-binding protein 1 OS=Sus scrofa OX=9823 GN=HEBP1 PE=2 SV=1 - [HEBP1_PIG]	39.68	8	8	17	189	21.0565	5.78271	1.02625	1.00325	1.02785	1.01911	0.999168	0.977555	0.975436	0.984053	1.03563	0.0505073	0.0331543	1.47946
A0A287A0U2	Uncharacterized protein	PITRM1	Uncharacterized protein OS=Sus scrofa OX=9823 GN=PITRM1 PE=1 SV=1 - [A0A287A0U2_PIG]	4.86	5	5	7	906	101.122	6.41748	0.968725	0.943919	0.976788	0.963144	1.0412	0.990537	1.03856	1.02343	0.941093	-0.0875908	0.0348872	1.45733
A0A0B8RZ05	Vav 3 guanine nucleotide exchange factor	VAV3	Vav 3 guanine nucleotide exchange factor OS=Sus scrofa domesticus OX=9825 GN=VAV3 PE=4 SV=1 - [A0A0B8RZ05_PIG]	10.61	8	9	9	782	90.0895	7.02002	1.05547	1.07141	1.07198	1.06629	0.949311	0.944123	0.954789	0.949408	1.12311	0.167495	4.74047e-05	4.32418
K7GSE5	Uncharacterized protein	NDUFB9	Uncharacterized protein OS=Sus scrofa OX=9823 GN=NDUFB9 PE=1 SV=1 - [K7GSE5_PIG]	11.17	2	2	5	179	21.8128	8.63135	0.966786	0.981778	0.980155	0.976239	1.03334	1.01056	0.993624	1.01251	0.964182	-0.0526226	0.0435193	1.36132
K7GQD2	Uncharacterized protein	IK	Uncharacterized protein OS=Sus scrofa OX=9823 GN=IK PE=1 SV=1 - [K7GQD2_PIG]	9.58	6	6	8	553	65.0235	6.63916	0.944652	0.934132	0.977171	0.951985	1.04918	1.02353	1.03253	1.03508	0.919721	-0.120732	0.00516058	2.2873
A0A287A8E1	Uncharacterized protein	AP1M1	Uncharacterized protein OS=Sus scrofa OX=9823 GN=AP1M1 PE=1 SV=1 - [A0A287A8E1_PIG]	31.99	11	11	17	397	45.6896	7.06396	1.02314	1.01948	1.05225	1.03162	0.995913	0.96855	0.988779	0.984414	1.04796	0.0675781	0.0233225	1.63223
F1S8T1	Uncharacterized protein	NOLC1	Uncharacterized protein OS=Sus scrofa OX=9823 GN=NOLC1 PE=1 SV=2 - [F1S8T1_PIG]	11.17	9	9	16	707	73.9916	9.46631	0.948925	0.953724	0.92278	0.94181	1.07575	1.00357	1.07959	1.05297	0.894431	-0.160958	0.0138021	1.86005
A0A287ACS9	Guanine nucleotide-binding protein subunit gamma		Guanine nucleotide-binding protein subunit gamma OS=Sus scrofa OX=9823 PE=3 SV=1 - [A0A287ACS9_PIG]	15.25	1	1	3	59	6.34528	9.11475	0.966131	0.92135	0.925607	0.937696	1.11167	1.0742	1.12076	1.10221	0.850743	-0.233205	0.00122925	2.91036
I3LM99	Uncharacterized protein	GCA	Uncharacterized protein OS=Sus scrofa OX=9823 GN=GCA PE=1 SV=2 - [I3LM99_PIG]	15.82	5	5	10	297	33.4035	8.63135	1.04569	1.03912	1.0274	1.0374	0.965292	0.998259	0.967029	0.97686	1.06198	0.0867539	0.00719728	2.14283
A0A287AT81	Uncharacterized protein	ALCAM	Uncharacterized protein OS=Sus scrofa OX=9823 GN=ALCAM PE=1 SV=1 - [A0A287AT81_PIG]	7.49	4	4	5	521	58.0907	8.1333	1.06532	1.07478	1.08009	1.0734	0.871364	0.99033	0.878431	0.913375	1.1752	0.232905	0.0145271	1.83782
I3LAX0	Uncharacterized protein	CTNNBL1	Uncharacterized protein OS=Sus scrofa OX=9823 GN=CTNNBL1 PE=1 SV=2 - [I3LAX0_PIG]	7.28	5	5	7	536	61.6414	4.93213	1.06054	1.0367	1.01725	1.03816	0.983281	0.992239	0.987318	0.987613	1.05119	0.0720166	0.0167451	1.77611
A0A287ATJ5	Uncharacterized protein	BRI3BP	Uncharacterized protein OS=Sus scrofa OX=9823 GN=BRI3BP PE=1 SV=1 - [A0A287ATJ5_PIG]	4.55	1	1	4	242	26.9683	9.51025	0.920684	0.972062	0.968576	0.953774	1.09799	1.005	1.08641	1.06313	0.897134	-0.156605	0.0313156	1.50424
F1SN95	Uncharacterized protein	NUP155	Uncharacterized protein OS=Sus scrofa OX=9823 GN=NUP155 PE=1 SV=3 - [F1SN95_PIG]	4	5	5	7	1199	134.265	6.771	0.978722	0.931433	0.959498	0.956551	1.03624	1.06144	1.05288	1.05019	0.91084	-0.13473	0.00387487	2.41174
F1SAS2	Uncharacterized protein	ACSS1	Uncharacterized protein OS=Sus scrofa OX=9823 GN=ACSS1 PE=1 SV=3 - [F1SAS2_PIG]	14.49	9	9	18	621	67.9958	7.57666	1.00407	0.953413	0.946938	0.968141	1.03312	1.03905	1.05184	1.04134	0.929708	-0.10515	0.0179108	1.74688
F1S580	Uncharacterized protein	STXBP3	Uncharacterized protein OS=Sus scrofa OX=9823 GN=STXBP3 PE=1 SV=1 - [F1S580_PIG]	6.95	4	4	5	547	64.2992	10.5649	0.939231	0.986757	0.956436	0.960808	1.0302	1.02715	1.02896	1.02877	0.933941	-0.0985967	0.00814924	2.08888
F1RZ68	Uncharacterized protein	RHBDF2	Uncharacterized protein OS=Sus scrofa OX=9823 GN=RHBDF2 PE=4 SV=3 - [F1RZ68_PIG]	6.29	5	5	5	827	93.5356	8.82178	0.911353	0.939573	0.980693	0.943873	1.13198	1.03905	1.11832	1.09645	0.860843	-0.216178	0.0123972	1.90668
F1SA66	Uncharacterized protein	TIMM44	Uncharacterized protein OS=Sus scrofa OX=9823 GN=TIMM44 PE=1 SV=2 - [F1SA66_PIG]	12.59	5	5	10	397	44.9861	6.46826	0.987018	0.944959	0.986035	0.972671	1.03656	1.0097	1.0462	1.03082	0.943591	-0.0837664	0.0300597	1.52201
F1SNK3	S-methyl-5'-thioadenosine phosphorylase	MTAP	S-methyl-5'-thioadenosine phosphorylase OS=Sus scrofa OX=9823 GN=MTAP PE=1 SV=3 - [F1SNK3_PIG]	7.07	2	2	3	283	31.218	7.43018	1.04171	1.02424	1.05325	1.03973	0.944139	0.988703	0.92855	0.953797	1.0901	0.124457	0.0124626	1.90439
I3LGY5	Uncharacterized protein	TMEM192	Uncharacterized protein OS=Sus scrofa OX=9823 GN=TMEM192 PE=4 SV=2 - [I3LGY5_PIG]	9.89	2	2	3	263	29.9453	8.70459	0.999062	0.968334	0.964934	0.977443	1.09876	1.01626	1.05133	1.05545	0.926093	-0.110771	0.0410955	1.38621
F1SI50	Uncharacterized protein	NDUFB3	Uncharacterized protein OS=Sus scrofa OX=9823 GN=NDUFB3 PE=1 SV=1 - [F1SI50_PIG]	19.39	2	2	6	98	11.1015	8.96826	0.974041	0.962321	0.966937	0.967766	1.10859	1.02233	1.05397	1.06163	0.911584	-0.133552	0.0209869	1.67805
A0A2C9F3C0	Beta-glucuronidase	GUSB	Beta-glucuronidase OS=Sus scrofa OX=9823 GN=GUSB PE=3 SV=1 - [A0A2C9F3C0_PIG]	9.05	5	5	7	641	73.8572	6.94678	1.02038	1.01032	1.04637	1.02569	0.99344	0.977979	0.98665	0.986023	1.04023	0.0569039	0.0270349	1.56808
F1RG35	Uncharacterized protein	STUB1	Uncharacterized protein OS=Sus scrofa OX=9823 GN=STUB1 PE=1 SV=3 - [F1RG35_PIG]	18.31	6	6	7	284	32.6593	6.15088	1.04998	1.0301	1.05093	1.04367	0.961973	1.01598	0.972034	0.983328	1.06136	0.0859209	0.0281066	1.55119
F1RGP5	Uncharacterized protein	SHC1	Uncharacterized protein OS=Sus scrofa OX=9823 GN=SHC1 PE=4 SV=2 - [F1RGP5_PIG]	10.97	4	4	4	474	51.644	7.18115	0.998133	1.01588	1.01014	1.00805	0.990176	0.989066	0.996334	0.991858	1.01633	0.0233661	0.0467482	1.33023
A0A287B3J0	Uncharacterized protein	HMBS	Uncharacterized protein OS=Sus scrofa OX=9823 GN=HMBS PE=1 SV=1 - [A0A287B3J0_PIG]	10.17	3	3	5	344	37.7249	7.09326	1.023	1.035	1.05986	1.03929	0.963101	0.921887	0.97296	0.952649	1.09094	0.125576	0.0104112	1.9825
A0A287APG0	Uncharacterized protein	SLK	Uncharacterized protein OS=Sus scrofa OX=9823 GN=SLK PE=1 SV=1 - [A0A287APG0_PIG]	12.61	2	17	23	1237	142.609	5.08447	1.03655	1.05592	1.06194	1.05147	0.955008	0.953902	0.96813	0.959013	1.09641	0.132785	0.000489063	3.31064
A0A286ZJR2	Uncharacterized protein	MRPL58	Uncharacterized protein OS=Sus scrofa OX=9823 GN=MRPL58 PE=1 SV=1 - [A0A286ZJR2_PIG]	13.66	3	3	4	205	23.4883	10.0815	0.947116	0.949579	0.927236	0.941311	1.02729	1.00417	1.08069	1.03738	0.907391	-0.140204	0.0155095	1.8094
I3LG98	AP complex subunit sigma	AP2S1	AP complex subunit sigma OS=Sus scrofa OX=9823 GN=AP2S1 PE=1 SV=1 - [I3LG98_PIG]	32.79	5	5	11	122	14.5195	6.78564	1.0359	1.00681	1.03535	1.02602	0.953226	0.986145	0.981804	0.973725	1.05371	0.0754724	0.0206882	1.68428
A0A286ZUN9	Uncharacterized protein	NDUFS8	Uncharacterized protein OS=Sus scrofa OX=9823 GN=NDUFS8 PE=1 SV=1 - [A0A286ZUN9_PIG]	27.01	7	7	10	211	23.7716	6.39209	0.979566	0.968869	0.968441	0.972292	1.05261	1.03066	1.06399	1.04909	0.926797	-0.109675	0.00181788	2.74044
A0A287AFZ8	Cysteine and histidine-rich domain-containing protein 1	CHORDC1	Cysteine and histidine-rich domain-containing protein 1 OS=Sus scrofa OX=9823 GN=CHORDC1 PE=4 SV=1 - [A0A287AFZ8_PIG]	20.18	7	7	9	332	37.2965	7.75244	1.07056	1.1273	1.08013	1.09266	0.871431	0.952755	0.933297	0.919161	1.18876	0.249459	0.00451829	2.34503
A0A287A4L1	Calcium-transporting ATPase	ATP2B1	Calcium-transporting ATPase OS=Sus scrofa OX=9823 GN=ATP2B1 PE=1 SV=1 - [A0A287A4L1_PIG]	9.18	9	9	12	1176	129.445	6.16357	1.00907	1.01691	1.01725	1.01441	0.975839	0.998275	0.991959	0.988691	1.02601	0.037049	0.0232746	1.63312
K7GM45	Tyrosine-protein kinase	SRC	Tyrosine-protein kinase OS=Sus scrofa OX=9823 GN=SRC PE=1 SV=1 - [K7GM45_PIG]	9.41	4	6	10	542	60.1451	7.41553	1.02674	1.07468	1.08567	1.06236	0.94013	0.966996	0.947395	0.951507	1.11651	0.158992	0.00498793	2.30208
A0A286ZUL7	Uncharacterized protein	ROGDI	Uncharacterized protein OS=Sus scrofa OX=9823 GN=ROGDI PE=1 SV=1 - [A0A286ZUL7_PIG]	13.94	4	4	6	287	32.3608	7.86963	0.953053	0.978789	0.928782	0.953541	1.02075	1.01089	0.997389	1.00968	0.944403	-0.0825255	0.0244484	1.61175
F1SRE0	Uncharacterized protein	XRCC6	Uncharacterized protein OS=Sus scrofa OX=9823 GN=XRCC6 PE=1 SV=2 - [F1SRE0_PIG]	7.1	6	6	13	606	69.3956	6.7417	0.941168	0.954438	0.961093	0.952233	1.05682	1.01326	1.0393	1.03646	0.918737	-0.122276	0.00378729	2.42167
E5F1H4	Signal transducer and activator of transcription	STAT6	Signal transducer and activator of transcription OS=Sus scrofa OX=9823 GN=STAT6 PE=2 SV=1 - [E5F1H4_PIG]	10.04	8	8	11	847	94.2604	6.354	1.01301	1.0705	1.01818	1.03389	0.943685	0.972568	0.960158	0.958804	1.07832	0.108781	0.0204477	1.68936
F1S155	Uncharacterized protein	SEC24D	Uncharacterized protein OS=Sus scrofa OX=9823 GN=SEC24D PE=1 SV=3 - [F1S155_PIG]	4.16	3	4	4	1033	112.794	7.09326	1.10554	1.13115	1.09211	1.1096	1.01725	0.889539	0.946498	0.951094	1.16665	0.222378	0.0148682	1.82774
A0A286ZPR5	Eukaryotic translation initiation factor 2A	EIF2A	Eukaryotic translation initiation factor 2A OS=Sus scrofa OX=9823 GN=EIF2A PE=1 SV=1 - [A0A286ZPR5_PIG]	10.97	5	5	7	547	60.8209	8.55811	1.03403	1.05344	1.03012	1.0392	0.965194	0.969251	0.961138	0.965194	1.07667	0.106579	0.000617249	3.20954
I3LRG2	Uncharacterized protein	PEX19	Uncharacterized protein OS=Sus scrofa OX=9823 GN=PEX19 PE=1 SV=2 - [I3LRG2_PIG]	26.42	6	6	9	299	32.5206	4.33545	1.01954	1.01655	1.02341	1.01984	0.986636	1.00086	0.984626	0.990707	1.0294	0.0418093	0.00602807	2.21982
A0A287BF30	Uncharacterized protein	AARSD1	Uncharacterized protein OS=Sus scrofa OX=9823 GN=AARSD1 PE=4 SV=1 - [A0A287BF30_PIG]	12.14	5	5	8	412	45.2384	6.41748	1.06311	1.04489	1.03454	1.04751	1.00066	0.981816	0.962353	0.981609	1.06714	0.0937481	0.00893344	2.04898
M3VH35	Lamin B receptor	LBR	Lamin B receptor OS=Sus scrofa OX=9823 GN=LBR PE=2 SV=1 - [M3VH35_PIG]	15.81	12	12	14	626	71.6256	9.42236	0.966807	0.914382	0.905665	0.928951	1.09899	1.11922	1.11189	1.11003	0.836868	-0.256928	0.000823019	3.08459
F1RRF2	Uncharacterized protein	STT3B	Uncharacterized protein OS=Sus scrofa OX=9823 GN=STT3B PE=1 SV=1 - [F1RRF2_PIG]	8.97	8	10	17	825	93.4396	8.90967	0.928776	0.950648	0.972005	0.950476	1.04081	1.02456	1.02512	1.03017	0.922644	-0.116154	0.00419763	2.377
A0A286ZPQ4	Uncharacterized protein	DENND4C	Uncharacterized protein OS=Sus scrofa OX=9823 GN=DENND4C PE=4 SV=1 - [A0A286ZPQ4_PIG]	3.28	6	6	7	1954	216.139	6.40479	0.922385	0.989806	0.916791	0.942994	1.04093	1.01519	1.01536	1.02383	0.921047	-0.118653	0.0317648	1.49805
A0A287A8F8	MICOS complex subunit	CHCHD6	MICOS complex subunit OS=Sus scrofa OX=9823 GN=CHCHD6 PE=1 SV=1 - [A0A287A8F8_PIG]	20.72	5	5	7	222	24.6883	9.01221	0.917468	0.958322	0.970227	0.948672	1.11733	1.0288	1.05132	1.06581	0.890092	-0.167974	0.0194536	1.711
A0A287B8I3	Uncharacterized protein	FAM107B	Uncharacterized protein OS=Sus scrofa OX=9823 GN=FAM107B PE=4 SV=1 - [A0A287B8I3_PIG]	16.03	2	2	4	131	15.5202	8.29443	0.920893	0.857112	0.935308	0.904438	1.10994	1.06532	0.976999	1.05075	0.860752	-0.21633	0.0332006	1.47885
A0A287AYY7	Uncharacterized protein	LRRC47	Uncharacterized protein OS=Sus scrofa OX=9823 GN=LRRC47 PE=1 SV=1 - [A0A287AYY7_PIG]	12.69	7	7	10	583	63.911	8.27979	0.995894	1.04127	1.05975	1.0323	0.891112	0.986924	0.938124	0.93872	1.09969	0.137102	0.0493022	1.30713
F1S5Y5	Uncharacterized protein	STXBP3	Uncharacterized protein OS=Sus scrofa OX=9823 GN=STXBP3 PE=1 SV=2 - [F1S5Y5_PIG]	15.49	10	10	12	594	67.996	8.03076	1.04968	1.05664	1.03773	1.04802	0.975259	0.981514	0.990025	0.982266	1.06694	0.0934777	0.000710713	3.14831
A0A287B9L0	Uncharacterized protein	NUP214	Uncharacterized protein OS=Sus scrofa OX=9823 GN=NUP214 PE=1 SV=1 - [A0A287B9L0_PIG]	4.87	9	10	12	1910	194.679	8.14795	0.967871	0.96825	0.975913	0.970678	1.05484	1.04592	1.04739	1.04938	0.924999	-0.112476	3.22945e-05	4.49087
F1S8A3	Vacuolar protein sorting-associated protein 16 homolog	VPS16	Vacuolar protein sorting-associated protein 16 homolog OS=Sus scrofa OX=9823 GN=VPS16 PE=1 SV=3 - [F1S8A3_PIG]	8.7	8	8	12	839	94.9047	6.91748	1.00336	1.00245	1.00462	1.00348	0.987552	0.990832	0.972839	0.983741	1.02006	0.0286611	0.0239074	1.62147
M3VK32	Serine/threonine-protein phosphatase	PPP4C	Serine/threonine-protein phosphatase OS=Sus scrofa OX=9823 GN=PPP4C PE=2 SV=1 - [M3VK32_PIG]	8.79	1	2	3	307	35.0574	5.05908	1.05652	1.05681	1.10611	1.07315	0.933157	0.939357	0.917787	0.9301	1.1538	0.206389	0.00126961	2.89633
F1SUQ8	Uncharacterized protein	RCC2	Uncharacterized protein OS=Sus scrofa OX=9823 GN=RCC2 PE=1 SV=2 - [F1SUQ8_PIG]	16.54	10	10	16	520	56.0502	8.86572	0.994529	0.985261	0.959456	0.979749	1.02553	1.01827	1.05381	1.03254	0.948876	-0.0757085	0.0249265	1.60334
Q2EN80	NADH dehydrogenase 1 beta subcomplex 6	NDUFB6	NADH dehydrogenase 1 beta subcomplex 6 OS=Sus scrofa OX=9823 GN=NDUFB6 PE=1 SV=1 - [Q2EN80_PIG]	38.28	5	5	6	128	15.5673	9.65674	0.987481	1.00173	0.962832	0.984013	1.07451	1.0497	1.07955	1.06792	0.921428	-0.118057	0.00458435	2.33872
A0A287A1C4	Non-specific serine/threonine protein kinase	RPS6KA5	Non-specific serine/threonine protein kinase OS=Sus scrofa OX=9823 GN=RPS6KA5 PE=1 SV=1 - [A0A287A1C4_PIG]	12.46	12	13	15	915	101.17	7.6499	0.924205	0.926763	0.964318	0.938429	1.04366	1.0324	1.08547	1.05384	0.890483	-0.16734	0.00507822	2.29429
A0A286ZZ51	Uncharacterized protein	RBM47	Uncharacterized protein OS=Sus scrofa OX=9823 GN=RBM47 PE=1 SV=1 - [A0A286ZZ51_PIG]	8.31	4	4	6	590	63.8631	7.6792	1.08493	1.10411	1.09923	1.09609	0.933471	0.908438	0.946041	0.929317	1.17946	0.238128	0.000180192	3.74426
F1S084	Histone acetyltransferase type B catalytic subunit	HAT1	Histone acetyltransferase type B catalytic subunit OS=Sus scrofa OX=9823 GN=HAT1 PE=1 SV=3 - [F1S084_PIG]	7.97	3	3	4	414	48.6975	6.12549	0.892677	0.995527	0.938261	0.942155	1.04481	1.02333	1.05529	1.04114	0.904923	-0.144133	0.0337872	1.47125
A0A287AGJ3	Uncharacterized protein	HSD17B14	Uncharacterized protein OS=Sus scrofa OX=9823 GN=HSD17B14 PE=1 SV=1 - [A0A287AGJ3_PIG]	21.22	5	5	5	245	25.3442	8.00146	1.05471	1.02999	1.07003	1.05158	0.977102	0.990984	0.980607	0.982898	1.06988	0.0974449	0.00517263	2.28629
A0A287AK91	Uncharacterized protein	PDS5B	Uncharacterized protein OS=Sus scrofa OX=9823 GN=PDS5B PE=1 SV=1 - [A0A287AK91_PIG]	5.95	8	10	14	1412	160.796	8.30908	0.940439	0.967237	0.9698	0.959159	1.05806	0.992028	1.05025	1.03345	0.928117	-0.107621	0.0313402	1.5039
A0A0B8RZ40	SON DNA binding protein	SON	SON DNA binding protein OS=Sus scrofa domesticus OX=9825 GN=SON PE=4 SV=1 - [A0A0B8RZ40_PIG]	3.37	7	7	10	2377	257.813	5.92236	0.958569	0.942892	0.947846	0.949769	0.989894	0.999325	1.03213	1.00712	0.943058	-0.0845816	0.0135454	1.86821
A0A287B6E4	Uncharacterized protein		Uncharacterized protein OS=Sus scrofa OX=9823 PE=1 SV=1 - [A0A287B6E4_PIG]	13.98	8	9	14	522	59.0215	9.48096	1.04546	1.07023	1.12589	1.08053	0.997684	1.00377	0.991319	0.997591	1.08314	0.115214	0.0260969	1.58341
A0A286ZYA6	Uncharacterized protein	SPG11	Uncharacterized protein OS=Sus scrofa OX=9823 GN=SPG11 PE=4 SV=1 - [A0A286ZYA6_PIG]	2.37	4	5	5	2156	247.155	6.11279	0.938819	0.903744	1.00789	0.95015	1.05143	1.04817	1.07115	1.05692	0.898983	-0.153634	0.0273377	1.56324
F1S6K3	Uncharacterized protein	KLHDC4	Uncharacterized protein OS=Sus scrofa OX=9823 GN=KLHDC4 PE=4 SV=3 - [F1S6K3_PIG]	7.73	4	4	4	582	64.8077	5.17334	1.05132	1.077	1.07866	1.06899	0.89397	0.944849	0.888231	0.909017	1.17599	0.233872	0.00133769	2.87365
A0A287BMA5	Uncharacterized protein		Uncharacterized protein OS=Sus scrofa OX=9823 PE=1 SV=1 - [A0A287BMA5_PIG]	43.33	1	5	16	90	10.1452	10.0083	0.97759	0.933213	0.91252	0.941107	1.09233	1.14555	1.06171	1.09986	0.85566	-0.22489	0.00697507	2.15645
K7GMK0	Dipeptidyl peptidase 4	DPP4	Dipeptidyl peptidase 4 OS=Sus scrofa OX=9823 GN=DPP4 PE=1 SV=2 - [K7GMK0_PIG]	9.94	8	8	10	724	83.0479	5.88428	1.04258	1.03373	1.03029	1.03553	0.964248	0.937871	0.982116	0.961411	1.0771	0.107148	0.00516653	2.2868
[truncated: 3,354 more rows]

## Sheet: S1B Fig
Protein accession	Gene name	0h-1/REF	0h-2/REF	0h-3/REF	20h-1/REF	20h-2/REF	20h-3/REF	average 0h	average 20h	WT	PEDV
[truncated: 52 more rows]

[truncated: 16 more sheets: S2 Fig, S3 Fig and S4 Fig, Fig. 2, S5 Fig, S6 Fig, Fig. 3, S7 Fig and S8 Fig, Fig. 4, S9 Fig, S10 Fig, Fig. 5, S11 Fig, Fig. 6, S12 Fig and S13 Fig, Fig. 7, S14 Fig, Fig. 8]
